# Supplementary material for: An integrative framework to prioritize genes in more than 500 loci associated with body mass index
Source: Am J Hum Genet. 2024 May 15;111(6):1035–46. doi: 10.1016/j.ajhg.2024.04.016 (PMC11179420; doi:10.1016/j.ajhg.2024.04.016)
Supplement: Data S1. Tables S1–S11 [file mmc2.xlsx]

## Sheet: Table S1
Table S1. Genes prioritized by the eight approaches in each of the 536 BMI-associated loci reported in Yengo et al (2018) [PMID: 30124842], with summary statistics extracted from the same study.
Ref Allele Freq: frequency of the tested allele in the Health and Retirement Study (from 8,552 unrelated participants) (dbGaP Study Accession: phs000428.v1.p1). BETA: Marginal SNP effect size. SE: Standard error of the effect size.
Association summary statistics of single SNP analyses (Yengo et al.)										Gene prioritized by respective prioritization methods
Lead BMI-associated SNP	Chr	Position (GRCh38)	Effect Allele	Other Allele	Effect Allele Freq (%) 1KG EUR	N	BETA (SD/effect allele)	SE	P-value	Distance to closest gene (bp)	Nearest gene	DEPICT	MSC	MAGMA	PoPS	TWAS	SMR	FINEMAP / HiC
rs12044597	1	1777362	A	G	0.496	806156	-0.0143	0.0016	1.697e-18	0	NADK	SLC35E2A	NADK / TMEM52 /CFAP74	SLC35E2AB / CDK11A / SLC35E2A / NADK / GNB1 / CALML6 / TMEM52 / CFAP74 / GABRD / RER1 / PEX10 / PLCH2 / PANK4 / HES5 / TNFRSF14 / PRXL2B / MMEL1 / TTC34	DVL1	CFAP74	RP1-283E3.4 / SLC35E2A
rs6577584	1	6655330	T	G	0.6282	703427	-0.0131	0.0018	3.695e-13	0	DNAJC11	PHF13	THAP3	PLEKHG5 / NOL9 / TAS1R1 / ZBTB48 / KLHL21 / PHF13 / THAP3 / DNAJC11 / CAMTA1	CHD5	DNAJC11 / CAMTA1 / TNFRSF25
rs7556169	1	8681342	A	G	0.4205	672096	-0.0103	0.0018	5.433e-09	0	RERE	RERE	RERE	CAMTA1 / VAMP3 / RERE	RERE
rs10779751	1	11224279	A	G	0.2763	799776	0.0139	0.0018	2.479e-14	0	MTOR	EXOSC10		CASZ1 / C1orf127 / TARDBP / MASP2 / SRM / EXOSC10 / MTOR / ANGPTL7 / UBIAD1 / KIAA2013	MTOR	MTOR / EXOSC10	MTOR / RP4-635E18.7
rs761423	1	16975177	T	C	0.5557	721320	0.0113	0.0017	5.52e-11	0	MFAP2			CROCC / MFAP2 / ATP13A2 / SDHB / PADI2	ATP13A2	MST1P2 / MST1L / ATP13A2	MST1L
rs3762396	1	19183900	A	G	0.3936	754314	0.0073	0.0017	1.055e-05	0	UBR4	UBR4			UBR4
rs967605	1	23073439	C	T	0.173	702425	0.0192	0.0023	1.678e-16	0	KDM1A	LUZP1 / KDM1A	LUZP1	EPHB2 / LACTBL1 / TEX46 / KDM1A / LUZP1	KDM1A	LUZP1	LUZP1
rs785278	1	32842386	T	A	0.8161	669230	0.0159	0.0023	2.816e-12	0	S100PBP	S100PBP / HPCA	NHSL3 / S100PBP / FNDC5	NHSL3 / YARS1 / S100PBP / FNDC5 / HPCA / TMEM54 / RNF19B / ZNF362 / A3GALT2 / PHC2 / ZSCAN20 / CSMD2	HDAC1	ZNF362 / FKSG48 / S100PBP
rs11583122	1	37587857	C	T	0.9453	787457	-0.0182	0.003	7.377e-10	0	GNL2	MEAF6	DNALI1 / SNIP1 / GNL2		GRIK3	DNALI1	MEAF6
rs2282231	1	39103899	C	T	0.8012	671122	-0.0165	0.0021	4.806e-15	0	MACF1	MACF1 / MACF1		NDUFS5 / MACF1 / MACF1 / BMP8A / PABPC4 / HEYL / NT5C1A / HPCAL4	MACF1	OXCT2P1 / BMP8A
rs2275426	1	46021880	G	A	0.5547	820551	-0.0104	0.0016	1.968e-10	0	MAST2	ZSWIM5	IPP / MAST2 / PIK3R3	MMACHC / PRDX1 / AKR1A1 / NASP / CCDC17 / GPBP1L1 / TMEM69 / IPP / MAST2 / PIK3R3 / TSPAN1 / POMGNT1 / LURAP1	MAST2
rs6700838	1	47234355	C	T	0.3936	741325	0.017	0.0017	2.524e-22	2135	TAL1		TAL1	CYP4A22 / PDZK1IP1 / TAL1 / STIL	LRRC41	FOXE3
rs7531656	1	49362991	A	G	0.3042	814235	0.0195	0.0017	7.362e-29	0	AGBL4	ELAVL4	ELAVL4 / AGBL4	AGBL4 / BEND5 / ELAVL4	ELAVL4
rs2356865	1	50370662	C	T	0.7068	687205	0.0114	0.0019	1.608e-09	46888	DMRTA2	FAF1	FAF1	AGBL4 / ELAVL4 / DMRTA2 / FAF1	FAF1
rs2481665	1	62129005	T	C	0.5716	817570	0.0161	0.0016	7.17e-23	0	PATJ		PATJ	PATJ / L1TD1 / KANK4	DOCK7
rs11208662	1	65521481	G	C	0.9205	666220	-0.0209	0.0031	2.037e-11	0	LEPR			DNAJC6 / LEPROT / LEPR / PDE4B	LEPR
rs7531118	1	72371556	T	C	0.4463	811042	-0.0256	0.0016	3.564e-54	88822	NEGR1	NEGR1		NEGR1	NEGR1
rs12042908	1	74532078	A	G	0.4523	819420	0.0184	0.0016	1.421e-29	0	FPGT-TNNI3K		FPGT-TNNI3K	FPGT-TNNI3K / TNNI3K / ERICH3 / CRYZ / TYW3	TNNI3K
rs12035349	1	77091654	A	G	0.9145	677031	-0.0188	0.0026	1.058e-12	0	PIGK			PIGK / AK5 / ZZZ3 / MIGA1 / NEXN / FUBP1 / DNAJB4 / GIPC2	FUBP1			ST6GALNAC3
rs17391694	1	78157942	C	T	0.9036	787865	-0.0317	0.0025	7.522e-38	19493	GIPC2	FUBP1 / ZZZ3 / USP33		PIGK / AK5 / ZZZ3 / MIGA1 / NEXN / FUBP1 / DNAJB4 / GIPC2 / PTGFR	FUBP1	FUBP1
rs2154297	1	80326023	T	C	0.7068	697132	-0.0115	0.0019	1.197e-09	980137	ADGRL2				ADGRL2
rs284227	1	81913762	C	T	0.2694	751909	0.0147	0.0019	3.481e-15	0	ADGRL2		ADGRL2	ADGRL2	ADGRL2
rs6690764	1	92511033	G	A	0.1928	646168	0.0154	0.0022	6.349e-12	0	EVI5		RPAP2 / EVI5	RPAP2 / GFI1 / EVI5 / RPL5 / DIPK1A	MTF2	EVI5
rs1973993	1	96478438	T	C	0.4125	738134	-0.0208	0.0017	4.749e-33	243227	PTBP2	PTBP2		PTBP2 / DPYD	PTBP2
rs1158103	1	100558814	A	G	0.5586	723129	-0.009	0.0017	1.95e-07	16796	GPR88	GPR88		CDC14A	TRMT13
rs12035149	1	107342396	C	G	0.7873	675199	-0.0146	0.0021	3.899e-12	0	NTNG2		NTNG2	NTNG2 / VAV3	VAV3
rs7550711	1	109540264	C	T	0.9702	696038	-0.0649	0.005	3.247e-38	0	GPR61	GNAI3	GPR61	ELAPOR1 / SARS1 / CELSR2 / PSRC1 / MYBPHL / SORT1 / PSMA5 / SYPL2 / ATXN7L2 / CYB561D1 / AMIGO1 / GPR61 / GNAI3 / GNAT2 / AMPD2 / GSTM4 / GSTM2 / GSTM1 / GSTM5 / SLC6A17 / KCNC4	PSMA5
rs12033257	1	111775862	A	G	0.6183	673506	0.0146	0.0018	2.427e-15	0	KCND3	INKA2 / KCND3 / GNB1	INKA2	RAP1A / INKA2 / DDX20 / KCND3	KCND3
rs10923724	1	119004219	C	T	0.4344	823469	0.0118	0.0016	6.381e-13	14663	TBX15			TBX15 / WARS2	WARS2
rs6587552	1	151046385	A	G	0.2286	705319	0.0173	0.002	1.561e-17	0	BNIPL	MLLT11		SETDB1 / CERS2 / ANXA9 / MINDY1 / PRUNE1 / BNIPL / C1orf56 / CDC42SE1 / MLLT11 / GABPB1 / SEMA6C / TNFAIP8L2 / TNFAIP8L2-SCNM1 / LYSMD1 / SCNM1 / TMOD4 / VPS72 / PIP5K1A	PSMD4	BNIPL
rs905938	1	155018913	T	C	0.7535	729377	-0.0149	0.0019	1.168e-15	0	DCST2		DCST2	KCNN3 / PMVK / PBXIP1 / PYGO2 / LOC101928120 / SHC1 / CKS1B / FLAD1 / LENEP / ZBTB7B / DCST2 / DCST1 / ADAM15 / EFNA4 / EFNA3 / GON4L / SYT11 / RIT1 / KHDC4 / RXFP4 / ARHGEF2 / SSR2	ASH1L		ZBTB7B	ADAR / PYGO2 / FLAD1 / LENEP / ADAM15 / EFNA1 / SLC50A1 / DPM3 / PKLR / FDPS
rs10733051	1	167311117	A	G	0.5129	807438	0.0097	0.0016	2.905e-09	0	POU2F1	POU2F1	POU2F1	POU2F1 / CD247	POU2F1
rs912768	1	173504574	G	C	0.6213	742614	-0.0043	0.0017	0.01257	0	SLC9C2			DARS2 / ZBTB37 / SERPINC1 / RC3H1	RC3H1
rs543874	1	177920345	A	G	0.8131	820543	-0.0475	0.002	1.15e-122	3611	SEC16B			BRINP2 / SEC16B	RASAL2			ASTN1 / BRINP2
rs10920678	1	190270777	A	G	0.4264	822658	0.0155	0.0016	1.474e-21	0	BRINP3	BRINP3		BRINP3	BRINP3
rs12041258	1	195078806	T	C	0.7624	731217	0.0146	0.002	9.475e-13	1146973	KCNT2
rs10754210	1	197042981	G	A	0.669	743542	0.0123	0.0018	3.245e-11	0	F13B	ASPM	ASPM / ZBTB41	CRB1 / LHX9	LHX9
rs2820311	1	201872348	A	G	0.6978	712687	-0.0235	0.0018	4.127e-38	0	IPO9	IPO9 / NAV1	SHISA4 / LMOD1	NAV1 / IPO9 / SHISA4 / LMOD1 / TIMM17A / RNPEP / ELF3 / GPR37L1 / ARL8A / PTPN7 / SYT2 / KDM5B	PPP1R12B
rs823074	1	205805711	T	C	0.6034	737150	0.0112	0.0017	1.613e-10	0	SLC41A1	NUCKS1	SLC41A1	SLC45A3 / NUCKS1 / RAB29 / SLC41A1 / PM20D1	NUCKS1	RAB29 / PM20D1 / NUCKS1 / SLC41A1 / SLC26A9	PM20D1 / SLC41A1
rs17014375	1	209370215	T	G	0.8598	707802	-0.0172	0.0025	1.082e-11	213502	CAMK1G			SYT14 / SERTAD4	SYT14
rs11118308	1	219460527	A	G	0.496	809023	0.0101	0.0016	4.755e-10	224900	SLC30A10				EPRS1
rs10915840	1	225480822	G	A	0.7197	704354	0.0118	0.0019	1.323e-09	6013	ENAH			LBR / ENAH	ENAH
rs3753549	1	243559590	T	C	0.8598	670845	-0.0203	0.0025	1.683e-15	0	AKT3	RP11-261C10.3		SDCCAG8 / AKT3	AKT3
rs13021737	2	632348	A	G	0.174	835915	-0.0574	0.0021	7.52e-157	34987	TMEM18			SH3YL1 / ACP1 / ALKAL2 / LOC101927262 / LOC100996637 / TMEM18 / LOC101060391 / SNTG2	ACP1
rs10929925	2	6015425	C	A	0.5169	822199	0.0143	0.0016	1.775e-18	41183	DKFZP761K2322	SOX11			SOX11
rs7607490	2	12710994	G	A	0.8946	681469	-0.0148	0.0028	7.28e-08	5895	TRIB2				LPIN1
rs10182181	2	24927427	A	G	0.5338	807768	-0.0325	0.0016	6.69e-90	7588	ADCY8			NCOA1 / PTRHD1 / CENPO / ADCY8 / DNAJC27 / EFR3B / POMC / DNMT3A	DNMT3A	ADCY8 / DNAJC27-AS1
rs4372836	2	28751017	T	C	0.2922	753438	0.0142	0.0018	7.334e-16	623	PPP1CB	PPP1CB		PPP1CB / SPDYA / TRMT61B / ALK	PPP1CB	PPP1CB / TRMT61B
rs17327461	2	35287117	T	C	0.4404	814357	0.0125	0.0016	1.531e-14	1070886	CRIM1
rs4670626	2	36819514	T	C	0.335	693538	-0.0113	0.0018	4.88e-10	4722	VIT			CRIM1 / FEZ2 / VIT	CRIM1
rs6713781	2	40064800	G	C	0.6193	656564	0.0123	0.0018	3.805e-12	32470	SLC8A1			SLC8A1	SOS1
rs17035438	2	46651477	G	A	0.9225	674161	-0.0199	0.003	3.34e-11	25735	CRIPT			ATP6V1E2 / RHOQ / PIGF / CRIPT / SOCS5 / TTC7A / STPG4	PRKCE
rs7561278	2	48727766	T	C	0.7674	695531	0.0159	0.0021	5.727e-14	0	STON1-GTF2A1L / GTF2A1L / LHCGR				LHCGR
rs7598402	2	50508805	C	G	0.492	714385	0.0122	0.0017	2.087e-12	0	NRXN1	NRXN1	NRXN1	NRXN1	NRXN1
rs7601895	2	55054765	C	G	0.7247	686234	0.0149	0.0019	1.718e-15	0	RTN4	RTN4		EML6 / RTN4 / CLHC1	CCDC88A
rs13432055	2	56376850	T	C	0.7416	779984	-0.0117	0.0018	8.854e-11	0	CCDC85A		CCDC85A	CCDC85A	CCDC88A
rs6545714	2	59080590	G	A	0.3817	753112	0.0191	0.0017	9.075e-31	839218	FANCL				FANCL
rs12713433	2	61080847	T	C	0.8012	711984	0.0088	0.0021	3.992e-05	0	SANBR			BCL11A	BCL11A
rs13417156	2	62621184	T	C	0.6103	725936	-0.0144	0.0017	2.593e-17	52667	EHBP1	EHBP1		TMEM17 / EHBP1 / OTX1 / WDPCP / MDH1	EHBP1
rs2902021	2	67598553	C	T	0.8201	343355	-0.0136	0.0031	7.947e-06	188008	ETAA1				CNRIP1
rs7607351	2	69334995	T	C	0.5905	733202	0.0119	0.0017	8.374e-12	0	GFPT1	AAK1 / GFPT1	GFPT1	GFPT1 / NFU1 / AAK1	TIA1
rs934515	2	79255517	G	A	0.8807	681017	-0.0185	0.0027	7.608e-12	0	CTNNA2	CTNNA2		CTNNA2	CTNNA2
rs1371108	2	81589127	C	A	0.7107	726235	-0.0119	0.0018	8.997e-11	940346	CTNNA2			CTNNA2	CTNNA2
rs7557796	2	86539030	T	C	0.3728	702166	0.016	0.0018	2.303e-19	0	CHMP3 / RNF103-CHMP3	KDM3A / CHMP3		KDM3A / CHMP3 / RNF103-CHMP3 / RNF103	KDM3A	CHMP3
rs4303732	2	100213578	T	C	0.6093	745471	0.0144	0.0017	2.163e-16	59713	LONRF2			AFF3 / LONRF2 / CHST10	AFF3
rs12615778	2	101820276	A	G	0.7147	673254	0.0104	0.0019	3.91e-08	0	MAP4K4	MAP4K4 / FLJ20373	MAP4K4	MAP4K4	MAP4K4
rs6711584	2	103805234	G	A	0.4911	720190	-0.0128	0.0017	2.209e-13	961340	TMEM182				TMEM182
rs1451533	2	104849547	G	A	0.7376	720073	-0.0167	0.0019	1.016e-17	5964	POU3F3			POU3F3 / MRPS9 / GPR45 / TGFBRAP1 / C2orf49	NCK2
rs4676084	2	109394506	G	A	0.5785	737975	-0.0098	0.0017	1.766e-08	0	SH3RF3				GCC2
rs902695	2	113197497	G	A	0.5328	715281	0.0103	0.0017	2.219e-09	0	PSD4		PSD4	PAX8	SLC20A1
rs2890652	2	142202362	T	C	0.835	672807	-0.017	0.0023	2.479e-13	70661	LRP1B			LRP1B / ARHGAP15	LRP1B
rs6710871	2	143203024	G	A	0.835	736050	-0.0179	0.0024	1.03e-13	0	ARHGAP15		ARHGAP15	ARHGAP15	GTDC1
rs7560871	2	144859332	G	A	0.9354	656886	-0.0218	0.0034	9.609e-11	334752	ZEB2				GTDC1
rs453520	2	147149634	C	T	0.4354	734510	0.015	0.0017	6.961e-18	694884	ACVR2A				MBD5
rs16828086	2	150342476	C	G	0.6143	673872	0.0103	0.0018	9.964e-09	125719	RND3			RND3	RND3
rs7600699	2	155161751	C	G	0.8588	673650	-0.0149	0.0024	6.434e-10	303400	KCNJ3	KCNJ3			GALNT13
rs6738445	2	171743105	T	C	0.2853	783773	-0.0133	0.0018	1.867e-13	0	DYNC1I2		METAP1D	ERICH2 / GAD1 / DYNC1I2 / SLC25A12 / HAT1 / METAP1D / DLX1	GAD1	AC068039.4 / SLC25A12 / DYNC1I2
rs10930641	2	174135983	A	G	0.5716	738607	-0.0137	0.0017	3.636e-15	0	OLA1		OLA1	ZAK / LOC100128905 / OLA1	CHN1	OLA1
rs9630985	2	180742949	A	C	0.3489	726531	-0.0177	0.0018	4.386e-22	224299	UBE2E3			ZNF385B / CWC22	NEUROD1
rs993954	2	187460747			0.4433	729034	-0.0084	0.0017	1.246e-06	3483	TFPI				FAM171B
rs10497807	2	197720363	G	C	0.5169	807492	0.011	0.0016	1.504e-11	0	AC011997.1	SF3B1 / MOB4	BOLL / RFTN2 / PLCL1	SF3B1 / COQ10B / HSPD1 / HSPE1 / HSPE1-MOB4 / MOB4 / RFTN2 / MARS2 / BOLL / PLCL1	SF3B1
rs7564679	2	203148067	A	G	0.4394	823034	-0.0116	0.0016	1.255e-12	0	NBEAL1	ABI2 / ICA1L	NBEAL1 / CYP20A1	FAM117B / ICA1L / WDR12 / CARF / NBEAL1 / CYP20A1 / RAPH1	ABI2
rs12694021	2	205219648	A	C	0.4533	721890	0.0106	0.0017	1.048e-09	0	PARD3B		PARD3B	PARD3B	NRP2
rs972540	2	206380059	A	G	0.7584	802705	-0.013	0.0018	7.954e-13	23940	AC017081.1			PARD3B / ZDBF2 / ADAM23 / KLF7	NRP2
rs17203016	2	207390794	A	G	0.8131	818513	-0.015	0.002	2.124e-13	138943	CREB1			ADAM23 / KLF7 / CREB1 / METTL21A	CREB1
rs4673553	2	210743655	T	G	0.5417	719603	-0.0142	0.0017	2.136e-16	64548	CPS1			CPS1 / ERBB4	ERBB4
rs7599312	2	212548507	G	A	0.7346	733366	0.0186	0.0019	6.946e-24	9666	ERBB4			ERBB4	ERBB4
rs11889536	2	219298821	A	G	0.8439	705230	0.0189	0.0024	6.443e-15	0	PTPRN	CNOT9	PTPRN / RESP18	CATIP / SLC11A1 / CTDSP1 / VIL1 / USP37 / CNOT9 / PLCD4 / ZNF142 / BCS1L / RNF25 / STK36 / TTLL4 / CYP27A1 / PRKAG3 / WNT6 / RETREG2 / ZFAND2B / ABCB6 / ATG9A / ANKZF1 / GLB1L / STK16 / TUBA4A / DNAJB2 / PTPRN / RESP18 / DNPEP / DES / SPEG / LOC100996693 / GMPPA / ASIC4 / CHPF / TMEM198 / OBSL1 / INHA	DNAJB2
rs10211055	2	228152201	T	C	0.664	704074	-0.0157	0.0018	7.191e-18	0	SPHKAP		SPHKAP	COL4A4 / SPHKAP / PID1	SPHKAP
rs6720868	2	229798860	C	T	0.6551	721754	-0.0155	0.0018	5.09e-17	0	TRIP12	TRIP12		PID1 / DNER / TRIP12 / FBXO36	TRIP12
rs10510321	3	5967405	C	T	0.7704	723928	-0.0114	0.0021	9.622e-08	747450	EDEM1				GRM7
rs1554193	3	8097114	A	T	0.4632	716507	-0.0103	0.0017	4.372e-09	355586	GRM7				SRGAP3
rs3915844	3	9473172	G	A	0.8857	674393	-0.0152	0.0025	2.199e-09	0	SETD5	SETD5		THUMPD3 / SETD5 / VHL / IRAK2	SRGAP3	THUMPD3
rs580438	3	13303950	C	T	0.6531	718141	-0.0114	0.0018	6.476e-10	12287	NUP210			PPARG / CAND2 / RPL32 / IQSEC1 / NUP210 / HDAC11	RAF1
rs11128760	3	15831900	A	G	0.4036	742277	0.011	0.0017	3.098e-10	0	ANKRD28	ANKRD28		HACL1 / BTD / ANKRD28	NR2C2	AC090945.1
rs4858193	3	20399558	T	C	0.7565	712207	0.0129	0.0019	1.596e-11	213266	SGO1			PP2D1 / KAT2B	KCNH8
rs11711337	3	21753412	A	T	0.7028	703012	-0.0104	0.0019	6.221e-08	0	ZNF385D				ZNF385D
rs6804842	3	25064946	A	G	0.4374	729188	-0.0156	0.0017	3.624e-21	109386	RARB			RARB	TOP2B
rs6786125	3	28686032	G	C	0.1859	719430	0.012	0.0022	1.064e-07	147910	ZCWPW2			LOC100652807 / RBMS3	CMC1
rs10865858	3	34659221	C	T	0.4254	742834	-0.0092	0.0017	1.646e-07	789519	PDCD6IP	PDCD6IP		ARPP21	CLASP2
rs2047632	3	37111940	C	G	0.9692	715507	-0.0253	0.0052	1.25e-06	0	LRRFIP2	EPM2AIP1			CTDSPL
rs10460960	3	42267243	G	A	0.1054	827430	-0.0197	0.0025	8.099e-15	1036	CCK	CTNNB1		ULK4 / TRAK1 / LYZL4 / VIPR1 / SEC22C	NKTR
rs6442021	3	46700529	T	C	0.4006	746157	-0.009	0.0017	8.474e-08	804	TMIE			ELP6 / CSPG5 / SMARCC1	SMARCC1
rs2230590	3	49898669	T	C	0.503	714113	-0.0239	0.0017	4.083e-44	0	MST1R		MST1R / CTD-2330K9.3 / RBM6	USP4 / GPX1 / RHOA / TCTA / AMT / NICN1 / DAG1 / BSN / APEH / MST1 / RNF123 / AMIGO3 / GMPPB / IP6K1 / CDHR4 / INKA1 / UBA7 / TRAIP / CAMKV / MST1R / MON1A / RBM6 / RBM5 / SEMA3F / GNAT1 / SLC38A3 / GNAI2 / SEMA3B / LSMEM2 / IFRD2 / HYAL3 / NAA80 / HYAL1 / CACNA2D2 / C3orf18 / HEMK1 / CISH / MAPKAPK3 / DOCK3	CACNA2D2	RBM6 / MST1R / RNF123
rs12488237	3	56080833	T	C	0.9563	803641	-0.0235	0.0036	4.508e-11	0	ERC2		ERC2	ERC2	ERC2	ERC2
rs2365389	3	61250788	C	T	0.6103	735661	0.0174	0.0017	1.282e-25	0	FHIT		FHIT	FHIT / PTPRG	FHIT
rs1452075	3	62495388	C	T	0.2843	803617	-0.0141	0.0018	1.317e-14	0	CADPS	CADPS		PTPRG / FEZF2 / CADPS	CADPS
rs11915371	3	70490408	A	C	0.8111	720995	-0.0149	0.0021	2.625e-12	464285	FOXP1			FOXP1	FOXP1
rs775731	3	77575633	C	T	0.3877	736832	0.0108	0.0017	6.596e-10	0	ROBO2	ROBO2	ROBO2	ROBO2	ROBO2
rs3849570	3	81742961	C	A	0.672	793983	-0.0132	0.0017	3.325e-14	0	GBE1		GBE1	GBE1	GBE1
rs10511093	3	83714390	C	T	0.9394	649306	0.0228	0.0034	1.054e-11	1244591	CADM2	CADM2
rs1375561	3	85609080	T	C	0.6441	788465	0.0173	0.0017	3.106e-24	0	CADM2	CADM2		CADM2	CADM2
rs6551410	3	89393155	T	A	0.6024	653997	-0.0028	0.0018	0.1233	0	EPHA3			LOC100506944 / EPHA3	EPHA3
rs1454687	3	94319241	C	G	0.4523	715484	0.0202	0.0017	5.206e-32	190696	NSUN3			PROS1 / ARL13B / STX19 / DHFR2 / NSUN3	ARL13B
rs1436343	3	104887286	A	G	0.4095	739220	-0.0141	0.0017	7.331e-16	479623	ALCAM				CBLB
rs7640424	3	108101216	C	T	0.6829	762821	0.0136	0.0018	2.346e-14	10191	CD47	BBX		BBX / CD47 / IFT57 / HHLA2 / MYH15 / CIP2A / DZIP3 / RETNLB / TRAT1	DZIP3
rs17681451	3	114680449	G	A	0.9264	698967	0.0197	0.0031	3.493e-10	0	ZBTB20	ZBTB20		ZBTB20 / GAP43	ZBTB20
rs6804181	3	117218699	A	T	0.8191	664533	0.0153	0.0023	5.474e-11	0	LSAMP		LSAMP		LSAMP
rs4624596	3	119852694	T	C	0.831	646603	0.0136	0.0023	2.173e-09	0	GSK3B	GSK3B	GSK3B	NR1I2	GSK3B
rs2124499	3	123374694			0.6272	764350	0.0123	0.0017	3.395e-13	0	ADCY5			ADCY5 / HACD2 / MYLK	ADCY5
rs9809534	3	125470938			0.8777	707047	-0.0164	0.0026	2.348e-10	0	SNX4				KALRN
rs1320903	3	132039233	G	A	0.7028	734893	-0.0216	0.0018	9.222e-32	0	CPNE4	CPNE4		CPNE4	CPNE4
rs6786582	3	136180142	T	C	0.7783	799577	-0.0159	0.0018	7.522e-18	0	MSL2		PPP2R3A / MSL2	EPHB1 / PPP2R3A / MSL2 / PCCB / STAG1 / SLC35G2 / NCK1 / IL20RB	EPHB1		MSL2
rs16851483	3	141556594	G	T	0.9354	653116	-0.0369	0.0035	3.191e-26	0	RASA2	ZBTB38		ZBTB38 / RASA2 / LOC646730	ZBTB38	RASA2
rs355777	3	154317161	G	C	0.5775	737654	-0.0153	0.0017	1.41e-18	0	DHX36	DHX36	DHX36	ARHGEF26 / DHX36 / GPR149	DHX36
rs6767619	3	157175993	G	C	0.6441	704685	-0.0119	0.0018	8.099e-11	15233	MCM2			KCNAB1 / SSR3 / TIPARP / MCM2 / VEPH1 / SHOX2 / RSRC1	MCM2	KRT18P34 / RP11-555M1.3
rs827092	3	158267393	T	C	0.5567	734380	0.0129	0.0017	1.15e-13	0	RSRC1	RSRC1	RSRC1	VEPH1 / SHOX2 / RSRC1	RSRC1
rs13085472	3	171412070	T	C	0.3539	701933	0.0098	0.0018	8.796e-08	0	TNIK			RPL22L1 / EIF5A2 / SLC2A2 / TNIK	TNIK
rs39654	3	173377333	A	G	0.4632	722728	-0.0145	0.0017	6.54e-17	18951	NLGN1	NLGN1	NLGN1	NLGN1	NLGN1
rs1454148	3	176623400	C	T	0.7396	730623	-0.0106	0.0019	4.626e-08	395955	TBL1XR1				TBL1XR1
rs6443750	3	181611894	T	C	0.1829	750563	-0.0148	0.0021	3.173e-12	100032	SOX2	SOX2-OT		FXR1 / DNAJC19	SOX2			SOX2
rs2293605	3	184326645	C	T	0.8797	622914	0.0167	0.0027	3.646e-10	0	EIF2B5 / EIF4G1	YEATS2		KLHL6 / KLHL24 / YEATS2 / MAP6D1 / PARL / ABCC5 / HTR3D / HTR3C / HTR3E / VWA5B2 / ALG3 / ECE2 / CAMK2N2 / PSMD2 / EIF4G1 / FAM131A / CLCN2 / POLR2H / THPO	PSMD2
rs9816226	3	186116710	A	T	0.1879	792108	-0.0323	0.0021	1.645e-52	0	DGKG	ETV5	DGKG / ETV5	LIPH / SENP2 / IGF2BP2 / TRA2B / ETV5 / DGKG	MAP3K13
rs13072095	3	193921834	C	T	0.3171	802108	-0.0095	0.0017	2.989e-08	214311	HES1				HES1
rs6764533	3	196361593	G	A	0.6362	691997	-0.0116	0.0018	1.355e-10	0	UBXN7	UBXN7 / RNF168	UBXN7	ACAP2 / PPP1R2 / ZDHHC19 / SLC51A / PCYT1A / DYNLT2B / TM4SF19 / UBXN7 / RNF168 / SMCO1 / WDR53 / FBXO45	DLG1		UBXN7
rs4524456	4	6491012	G	A	0.498	715733	0.0086	0.0017	5.975e-07	0	PPP2R2C	PPP2R2C		SORCS2	CRMP1
rs7692088	4	10489416	G	C	0.4573	715850	-0.0074	0.0017	1.777e-05	0	CLNK	ZNF518B			WDR1
rs6818414	4	16599041	T	C	0.4911	714301	-0.0097	0.0017	1.614e-08	0	LDB2			LDB2	LDB2
rs1477887	4	18513204	A	G	0.4592	719481	-0.0138	0.0017	2.026e-15	491328	LCORL				MED28
rs1323068	4	20261435	G	A	0.6948	730967	0.0114	0.0018	6.893e-10	0	SLIT2			SLIT2 / KCNIP4	KCNIP4
rs9291467	4	25426674	T	C	0.4354	718122	0.014	0.0017	6.693e-16	8176	ANAPC4		ANAPC4	LGI2 / SEPSECS / PI4K2B / ZCCHC4 / ANAPC4	DHX15	ANAPC4 / PI4K2B	ANAPC4
rs6448587	4	28560368	A	C	0.7843	636029	0.0167	0.0023	2.297e-13	157504	RP11-180C1.1
rs1345148	4	30841911	T	C	0.6054	746014	-0.0111	0.0017	2.468e-10	0	PCDH7			PCDH7	PCDH7
rs1000096	4	38691214	C	T	0.672	675806	0.0144	0.0018	1.776e-15	0	KLF3			KLF3 / TLR10 / TLR1	SMIM14
rs10938397	4	45180510	A	G	0.5795	821128	-0.0324	0.0016	3.435e-86	453915	GNPDA2			KCTD8	KCTD8
rs2768950	4	49062470	A	G	0.2167	760832	0.0116	0.0019	7.482e-10	389	CWH43		CWH43	CWH43	FRYL
rs711347	4	52060050	T	A	0.2197	760022	0.0122	0.0019	4.496e-10	0	SPATA18		DCUN1D4 / LRRC66	DCUN1D4 / LRRC66 / SGCB / SPATA18	DCUN1D4	SGCB
rs2192158	4	54639193	A	G	0.4692	718670	0.0129	0.0017	8.294e-14	18725	KIT		KIT	KIT	CLOCK
rs925421	4	59388159	A	G	0.2813	661120	0.0116	0.002	5.823e-09	1813099	ADGRL3
rs11945861	4	64835147	G	A	0.7525	713490	0.0148	0.002	5.009e-13	425679	TECRL				EPHA5
rs7674623	4	79873527	C	T	0.7863	672326	-0.0135	0.0022	5.702e-10	27622	ANTXR2			ANTXR2	PAQR3
rs4148155	4	88133515	A	G	0.9076	763232	0.0188	0.0026	4.99e-13	0	ABCG2		ABCG2	PKD2 / ABCG2 / PPM1K / HERC6	NAP1L5
rs1903579	4	90332805	G	C	0.4742	721380	-0.0111	0.0017	1.136e-10	0	CCSER1	CCSER1	CCSER1	CCSER1	SNCA
rs13107325	4	102267552	C	T	0.9205	737596	-0.047	0.0032	1.093e-47	0	SLC39A8		SLC39A8	PPP3CA / BANK1 / SLC39A8 / MANBA / UBE2D3 / CISD2 / SLC9B1 / SLC9B2 / BDH2 / CENPE	PPP3CA			DDIT4L / PPP3CA / AP001816.1
rs326889	4	111792280	T	C	0.3926	667645	-0.0129	0.0018	2.447e-13	353117	FAM241A			ALPK1	FAM241A
rs7694732	4	114202933	A	G	0.5825	725342	0.0099	0.0017	8.7e-09	223206	ARSJ				CAMK2D
rs1403846	4	118180568	T	C	0.8131	820756	0.0116	0.0021	6.42e-08	0	NDST3	NDST3			NDST3
rs4864201	4	129810129	T	C	0.3588	781549	0.0141	0.0017	1.512e-16	693489	C4orf33				SCLT1
rs1296328	4	136162038	A	C	0.4513	648097	0.0179	0.0018	4.91e-24	1356879	PCDH18
rs769674	4	139960810	A	T	0.6938	729515	0.0135	0.0018	2.167e-13	0	MAML3		MAML3	MAML3	MAML3
rs331949	4	142742053	T	C	0.6163	763029	-0.011	0.0017	9.955e-11	0	INPP4B			INPP4B / USP38	INPP4B
rs1455137	4	145065516	A	C	0.6103	757529	-0.0106	0.0017	4.429e-10	0	ANAPC10		OTUD4	ANAPC10 / ABCE1	ZNF827
rs11736228	4	146455653	A	T	0.7336	672583	0.0139	0.002	4.09e-12	0	SLC10A7		SLC10A7	SLC10A7 / TTC29	ZNF827
rs6827083	4	152154339	A	G	0.5825	821870	-0.0097	0.0016	4.848e-09	166919	FBXW7				FBXW7
rs13110266	4	161208692	G	A	0.5875	739981	0.0117	0.0017	1.877e-12	175205	FSTL5			FSTL5	FSTL5
rs1522569	4	170711486	T	G	0.825	716324	0.0164	0.0022	2.87e-13	619787	AADAT			AADAT	CLCN3
rs7683836	4	179246752	G	A	0.4742	718822	0.0114	0.0017	6.319e-11	1256002	LINC01098
rs4518345	5	27185797	G	A	0.7256	702556	0.0117	0.0019	1.016e-09	64647	CDH9				CDH9
rs7730004	5	43190931	C	T	0.3479	719427	-0.0148	0.0018	9.104e-16	0	ZNF131	ZNF131	NIM1K / ZNF131	ZNF131 / NIM1K	ZNF131		ZNF131
rs12189178	5	51618892	C	T	0.9652	669859	-0.0364	0.0046	2.174e-15	224162	ISL1		ISL1	ISL1	ISL1
rs6879326	5	59912475	T	C	0.504	714180	-0.0098	0.0017	1.347e-08	0	PDE4D			PDE4D	PDE4D
rs6449531	5	61416385	G	A	0.6471	696598	0.0127	0.0018	2.082e-12	0	ZSWIM6	ZSWIM6		PDE4D / ZSWIM6	PDE4D
rs6888159	5	64636407	C	G	0.662	735245	0.0114	0.0018	5.797e-10	24095	RGS7BP	RGS7BP		RGS7BP / SHISAL2B / SREK1IP1 / CWC27	RGS7BP
rs25832	5	66879854	A	G	0.7425	728537	0.0118	0.0019	9.217e-10	0	MAST4		MAST4	MAST4	SREK1
rs2307111	5	75707853	T	C	0.6044	842245	0.0265	0.0016	1.618e-58	0	POC5		POC5	GCNT4 / ANKRD31 / HMGCR / CERT1 / POLK / ANKDD1B / POC5	SV2C
rs368863	5	78077028	C	T		708582	0.0117	0.002	8.133e-09	0	AP3B1	AP3B1	AP3B1	AP3B1 / SCAMP1	PDE8B
rs12514473	5	81522820	T	C	0.7913	725426	0.0167	0.002	8.845e-17	0	SSBP2	SSBP2		ACOT12 / SSBP2	SSBP2
rs7444298	5	88434210	A	G	0.7376	695172	0.0179	0.002	7.835e-19	164734	TMEM161B		TMEM161B	TMEM161B / MEF2C	MEF2C
rs159032	5	94870497	C	T	0.7485	699440	-0.0129	0.002	1.935e-10	0	MCTP1		MCTP1		SKIC3
rs2611742	5	96520797	T	C	0.5964	741464	-0.0152	0.0017	3.693e-18	4470	CAST		CAST	PCSK1 / CAST / ERAP1 / ERAP2	PCSK1
rs40067	5	108103311	G	A	0.8201	686962	0.0266	0.0023	7.125e-30	0	FBXL17		FBXL17	EFNA5 / FBXL17	EFNA5
rs6595205	5	120036838	C	G	0.504	809169	0.0114	0.0016	2.027e-12	399639	HSD17B4				PRR16
rs7711753	5	123397623	G	A	0.5547	819739	0.0134	0.0016	3.375e-16	0	CEP120		CEP120	CEP120	CEP120
rs6877851	5	131020720			0.2316	718548	0.0125	0.002	8.764e-10	138307	HINT1				RAPGEF6
rs329124	5	134529762	A	G	0.5676	731301	0.0131	0.0017	5.326e-14	0	JADE2		JADE2	JADE2 / SAR1B / SEC24A	DDX46
rs13163306	5	137236270	G	A	0.5139	715982	0.0094	0.0017	5.356e-08	0	SPOCK1			SPOCK1	BRD8
rs13174863	5	139701160	A	G	0.833	745419	-0.0192	0.0023	2.91e-16	17278	CXXC5			UBE2D2 / CXXC5 / PSD2 / NRG2 / PURA / IGIP / CYSTM1 / PFDN1 / HBEGF / SLC4A9 / ANKHD1 / ANKHD1-EIF4EBP3	CXXC5
rs3844598	5	141612668	A	G	0.5199	715381	-0.0095	0.0017	3.816e-08	0	DIAPH1	DIAPH1 / HDAC3		PCDHGA2 / PCDHGA3 / PCDHGB1 / PCDHGA4 / PCDHGB2 / PCDHGA5 / PCDHGA6 / PCDHGB3 / PCDHGA7 / PCDHGA8 / PCDHGB4 / PCDHGB5 / PCDHGB7 / PCDHGA11 / PCDHGA12 / PCDHGC3 / PCDHGC4 / PCDHGC5 / DIAPH1 / HDAC3 / RELL2 / FCHSD1 / ARAP3 / SPRY4	HDAC3
rs2190788	5	145104698	G	T	0.6521	667439	-0.0141	0.0019	2.866e-14	367101	PRELID2				KCTD16
rs10066835	5	151874736	C	T	0.9911	585139	-0.0428	0.0074	6.494e-09	0	GLRA1				GLRA1
rs7715256	5	154158333	G	T	0.4414	826263	0.0166	0.0016	2.158e-24	0	MFAP3		MFAP3	GRIA1 / FAM114A2 / MFAP3 / GALNT10	LARP1	GALNT10
rs17056301	5	158844672	T	C	0.7604	664486	-0.0118	0.002	2.418e-09	0	EBF1	CTC-436K13.5		EBF1	EBF1
rs7727781	5	165758566	T	C	0.5189	715320	0.0097	0.0017	1.853e-08	1526233	TENM2
rs248139	5	167925778	G	A	0.7684	683620	-0.0133	0.0022	1.175e-09	0	TENM2	TENM2		TENM2 / WWC1 / SLIT3	TENM2
rs7730898	5	171032671	G	A	0.2724	806007	-0.0168	0.0018	4.511e-20	0	RANBP17		RANBP17	GABRP / RANBP17 / TLX3	FBXW11	RANBP17	RANBP17
rs9463175	6	9509797	C	T	0.6103	786513	0.0108	0.0017	4.195e-10	86313	OFCC1				TFAP2A
rs2228213	6	12124622	G	A	0.667	786697	0.0139	0.0017	4.602e-16	0	HIVEP1		HIVEP1	HIVEP1 / PHACTR1	PHACTR1
rs9367368	6	13189043	T	C	0.6879	753595	0.0121	0.0018	1.006e-11	0	PHACTR1			HIVEP1 / PHACTR1	PHACTR1
rs2842385	6	19078043	A	G	0.826	671055	-0.012	0.0022	3.413e-08	609169	RNF144B				ID4
rs11753081	6	20705359	T	G	0.8241	810717	0.0138	0.0021	8.902e-11	0	CDKAL1	CDKAL1		E2F3 / CDKAL1	SOX4
rs7760082	6	21919156	G	A	0.334	714383	0.0122	0.0018	2.899e-11	320540	SOX4			CDKAL1	SOX4
rs6900723	6	23876012	T	C	0.6889	727056	-0.0112	0.0018	1.438e-09	250110	NRSN1			GMNN / ARMH2 / RIPOR2	RIPOR2
rs853679	6	28329086	C	A	0.8807	881708	-0.0134	0.0022	2.832e-09	0	ZSCAN31		ZKSCAN8 / ZKSCAN4 / NKAPL / PGBD1 / ZSCAN31	ZSCAN9 / ZKSCAN4 / NKAPL / ZSCAN26 / PGBD1	TRIM27
rs498240	6	31924815	G	A	0.9334	772905	0.0267	0.0033	1.578e-15	0	C2			SMIM295 / PSORS1C1 / CDSN / PSORS1C2 / CCHCR1 / TCF19 / POU5F1 / HLA-C / HLA-B / C6orf47 / GPANK1 / CSNK2B / LY6G5B / LY6G5C / ABHD16A / LY6G6F / LY6G6F / LY6G6C / MPIG6B / DDAH2 / CLIC1 / MSH5 / SAPCD1 / VWA7 / VARS1 / LSM2 / HSPA1L / HSPA1A / HSPA1B / SNHG32 / NEU1 / SLC44A4 / EHMT2 / C2 / ZBTB12 / CFB / NELFE / SKIC2 / DXO / STK19 / C4A / C4B / CYP21A2 / TNXB / ATF6B / FKBPL / PRRT1 / PPT2 / E…	PRRC2A
rs419261	6	33586370	T	C	0.3867	741327	0.0106	0.0017	1.919e-10	0	GGNBP1			HLA-DMB / KIFC1 / PHF1 / CUTA / SYNGAP1 / ZBTB9 / BAK1 / ITPR3 / UQCC2 / IP6K3 / LEMD2 / MLN / GRM4 / HMGA1 / SMIM29 / NUDT3 / RPS10-NUDT3 / RPS10 / PACSIN1 / SPDEF	BRD2
rs2814992	6	34649367	A	G	0.664	795301	-0.0245	0.0017	4.055e-45	0	ILRUN		BLTP3A	ITPR3 / UQCC2 / IP6K3 / LEMD2 / MLN / GRM4 / HMGA1 / SMIM29 / NUDT3 / RPS10-NUDT3 / RPS10 / PACSIN1 / SPDEF / ILRUN / SNRPC / BLTP3A / TAF11 / ANKS1A / TCP11 / ZNF76 / DEF6 / PPARD / FANCE / RPL10A / TEAD3 / TULP1 / FKBP5	HMGA1	SNRPC / BLTP3A	SNRPC
rs17757975	6	38246374	T	C	0.8608	709574	0.0143	0.0024	4.203e-09	0	BTBD9	BTBD9		SAYSD1 / KCNK5	BTBD9
rs2033529	6	40380914			1	767719	0.0205	0.0018	1.883e-30	10672	LRFN2			MOCS1 / LRFN2 / UNC5CL / TSPO2 / APOBEC2 / OARD1 / NFYA / TREML1 / TREM2	LRFN2
rs9349239	6	42708742	A	G	0.495	714282	0.0122	0.0017	1.337e-12	0	PRPH2	UBR2	PRPH2	TFEB / USP49 / MED20 / BYSL / CCND3 / UBR2 / PRPH2 / TBCC / BICRAL	SRF	PRPH2
rs998584	6	43790159	C	A	0.496	715540	0.0131	0.0017	1.262e-14	3672	VEGFA			BICRAL / VEGFA / TMEM63B / CAPN11	SRF
rs1178060	6	50946630	G	A	0.1233	752183	-0.0193	0.0023	6.808e-17	99017	TFAP2B		TFAP2B	TFAP2D / TFAP2B / PKHD1	TFAP2B			TFAP2B / MCM3
rs1503139	6	54859607	A	G	0.339	704044	-0.0059	0.0018	0.001269	0	FAM83B			LRRC1 / MLIP / HCRTR2 / GFRAL	HMGCLL1
rs12207241	6	60674329	G	A	0.3708	674021	0.0076	0.0018	2.166e-05	128701	PRIM2			BEND6 / KIAA1586 / ZNF451	DST
rs6922214	6	69258592	A	G	0.837	678208	-0.0123	0.0024	3.795e-07	0	ADGRB3	ADGRB3		ADGRB3 / LMBRD1	ADGRB3
rs6921533	6	73032611	T	C	0.2634	696698	0.0118	0.0019	5.614e-10	0	KCNQ5	KCNQ5	KCNQ5	KCNQ5	RIMS1			KCNQ5
rs9294260	6	82723511	G	A	0.5358	808464	-0.0147	0.0016	1.762e-19	168889	UBE3D			TENT5A	SNAP91
rs13209753	6	85644724	A	G	0.9583	693978	-0.0182	0.0036	6.004e-07	932	SYNCRIP	SYNCRIP		SNX14 / SYNCRIP	SNX14
rs1853639	6	86897124	G	A	0.3728	688103	0.0111	0.0018	1.191e-09	40182	HTR1E				ZNF292
rs9362662	6	89586869	A	G	0.495	715263	0.0112	0.0017	1.181e-10	0	ANKRD6 / LYRM2	ANKRD6		UBE2J1 / RRAGD / ANKRD6 / LYRM2 / MDN1	BACH2
rs1324110	6	93203482	G	C	0.5626	724868	0.0103	0.0017	6.835e-10	36538	EPHA7				EPHA7
rs13203153	6	96926974	G	A	0.7843	703212	0.012	0.0022	6.111e-08	0	KLHL32			KLHL32 / MMS22L	FUT9
rs156151	6	104351132	C	G	0.1809	756527	-0.0165	0.0021	1.876e-14	376961	HACE1				HACE1
rs3800229	6	108675760	G	T	0.3499	777010	-0.0175	0.0018	1.379e-22	0	FOXO3		FOXO3	AFG1L / FOXO3 / CD164	FOXO3
rs2357760	6	119892734	G	A	0.333	814294	-0.0145	0.0017	6.751e-17	542954	MAN1A1			FAM184A	FAM184A
rs2875762	6	124603886	G	C	0.7614	692933	-0.0139	0.002	1.221e-11	0	NKAIN2	NKAIN2		NKAIN2	NKAIN2
rs13209968	6	125768139	G	C	0.501	715001	-0.0114	0.0017	3.143e-11	6870	HEY2		HEY2 / NCOA7	NKAIN2 / HEY2 / NCOA7	NKAIN2	RP11-624M8.1 / HEY2	HEY2
rs6569648	6	130027974	C	T	0.2237	813489	0.0126	0.0019	3.653e-11	0	L3MBTL3			LAMA2 / L3MBTL3	SAMD3	L3MBTL3	L3MBTL3
rs2781668	6	131576138	C	T	0.83	721300	-0.0169	0.0023	4.006e-13	0	ARG1 / MED23	MED23	MED23	ARG1 / MED23 / ENPP3	MED23
rs13201877	6	137354404	A	G	0.8708	744415	-0.0152	0.0024	2.742e-10	134955	IFNGR1				ARFGEF3
rs2185027	6	153060487	A	C	0.7048	762970	-0.0135	0.0018	4.962e-14	0	RGS17		RGS17	FBXO5 / MTRF1L / RGS17 / OPRM1	ESR1
rs487060	6	160353427	C	T	0.5199	807255	-0.011	0.0016	1.555e-11	0	SLC22A3		SLC22A3	SLC22A2 / SLC22A3 / LPA / PRKN	PRKN	SLC22A3
rs13191362	6	162612318	A	G	0.8718	782816	0.0236	0.0025	5.857e-21	0	PRKN		PRKN / PACRG	PRKN / PACRG / QKI	PRKN	PACRG
rs6461115	7	2064033	A	G	0.7555	810713	0.0144	0.0019	1.25e-13	0	MAD1L1			ELFN1 / MAD1L1	C7orf50
rs4722398	7	3085586	C	T	0.8658	713178	-0.0158	0.0025	3.553e-10	41641	CARD11			MAD1L1 / SDK1	MAD1L1
rs7784465	7	6378644	T	C	0.8688	688521	-0.0164	0.0025	1.101e-10	0	RAC1			TNRC18 / FBXL18 / ACTB / FAM220A / RAC1 / DAGLB / KDELR2 / GRID2IP / ZDHHC4 / INTS15 / ZNF853 / ZNF316 / ZNF12 / RSPH10B2 / CCZ1B	RAC1	PMS2CL
rs6968554	7	17247482	A	G	0.3817	774680	-0.01	0.0017	3.48e-09	51140	AHR				HDAC9
rs40245	7	21430918	A	T	0.3449	691916	0.011	0.0018	1.91e-09	0	SP4	SP4		SP4	SP4
rs4307239	7	24314681	A	G	0.5249	719228	-0.0115	0.0017	3.886e-11	22816	NPY			NPY	TRA2A
rs849135	7	28156794	G	A	0.497	806401	-0.0109	0.0016	1.964e-11	0	JAZF1			HOXA9 / HOXA10 / HOXA11 / HOXA13 / EVX1	HOXA9
rs215632	7	32328912	A	G	0.3439	689624	0.0152	0.0018	3.68e-17	29583	PDE1C			PDE1C / LSM5 / AVL9 / KBTBD2	PDE1C	PDE1C
rs329277	7	35041319	T	G	0.5398	715390	-0.0099	0.0017	1.084e-08	3048	DPY19L1	DPY19L1 / MIR548N	DPY19L1	DPY19L1	BMPER		DPY19L1
rs1229057	7	39014938	C	T	0.8807	662595	-0.017	0.0027	2.825e-10	0	POU6F2		POU6F2	POU6F2	CDK13
rs799449	7	44745098	C	T	0.4811	721452	-0.013	0.0017	8.739e-14	3483	ZMIZ2	NUDCD3	ZMIZ2	CAMK2B / NUDCD3 / NPC1L1 / DDX56 / TMED4 / OGDH / ZMIZ2 / PPIA / H2AZ2 / RAMP3	ADCY1
rs10269783	7	49576607	G	A	0.6133	750690	-0.0133	0.0017	1.362e-15	197054	VWC2			FIGNL1 / DDC	VWC2
rs1035010	7	70133342	C	T	0.7734	676172	-0.0139	0.002	6.205e-12	0	AUTS2		AUTS2	AUTS2	AUTS2
rs993931	7	72423172	A	G	0.5696	662987	-0.0057	0.0018	0.001344	0	CALN1	CALN1		CALN1 / BAZ1B	BAZ1B
rs7777102	7	73643687	A	G	0.8787	795651	-0.0126	0.0024	2.029e-07	19144	MLXIPL	BAZ1B		BAZ1B / BCL7B / TBL2 / MLXIPL / VPS37D / GTF2IRD1	BAZ1B			TBL2 / RFC2 / RHBDD2
rs13227433	7	74680386	T	G	0.2207	676851	-0.0156	0.002	1.432e-14	0	GTF2I	GTF2I		GTF2IRD1 / GTF2I / NCF1 / GTF2IRD2 / RCC1L / SPDYE5 / TRIM73 / POM121C	STX1A	GTF2IRD2
rs17207196	7	75471799	C	T	0.5557	657312	0.0221	0.0018	2.06e-35	0	POM121C	HIP1	POM121C	GTF2I / NCF1 / GTF2IRD2 / RCC1L / SPDYE5 / TRIM73 / POM121C / HIP1 / POR / TMEM120A / STYXL1 / MDH2 / LOC101927160	POR	STAG3L1 / POM121C / AC138783.12 / TRIM73 / PMS2P3	STAG3L1 / PMS2P10
rs7805441	7	78492141	C	T	0.4682	714351	-0.0109	0.0017	3.409e-10	0	MAGI2			PTPN12 / RSBN1L / TMEM60 / PHTF2 / MAGI2	MAGI2
rs13247665	7	93602745	T	C	0.66	691724	-0.0139	0.0018	1.44e-14	0	GNGT1			CALCR	CASD1
rs13240600	7	99466843	A	G	0.833	683146	0.0204	0.0024	3.546e-17	512	ATP5MF	ARPC1A / PDAP1 / BUD31	PTCD1 / ZNF789 / ZKSCAN5 / FAM200A	ARPC1A / ARPC1B / PDAP1 / BUD31 / PTCD1 / ATP5MF-PTCD1 / CPSF4 / ATP5MF / ZNF789 / ZNF394 / ZKSCAN5 / FAM200A / ZNF655 / GS1-259H13.2 / ZSCAN25 / CYP3A5	NPTX2	CPSF4 / ZKSCAN5 / LOC100289187	CPSF4
rs1048365	7	101161149	C	T	0.8131	630953	-0.0136	0.0025	5.853e-08	0	AP1S1	AP1S1		AP1S1 / VGF / NAT16 / MOGAT3 / PLOD3 / ZNHIT1	GNB2
rs11496125	7	103777110	C	T	0.5895	732241	-0.0169	0.0017	3.042e-22	0	RELN		RELN	RELN	PSMC2
rs10953620	7	109533316	C	A	0.504	714971	0.0101	0.0017	5.446e-09	632718	FLJ00325				DNAJB9
rs13227658	7	113713199	C	T	0.498	722305	0.0157	0.0017	1.725e-19	163578	PPP1R3A			PPP1R3A / FOXP2	FOXP2
rs1899689	7	122324295	C	T	0.6203	840735	-0.0117	0.0016	1.481e-12	0	CADPS2	CADPS2		FEZF1 / CADPS2	PTPRZ1
rs2283093	7	127081177	C	T	0.7903	713747	-0.0127	0.0021	3.051e-09	0	GRM8		GRM8	SND1 / LRRC4	GRM8
rs972283	7	130782095	A	G	0.4394	806909	0.0096	0.0016	5.072e-09	47966	KLF14	COPG2		CPA2 / CPA4 / CPA5 / CPA1 / CEP41 / COPG2 / TSGA13 / KLF14	UBE2H
rs874454	7	132212054	A	G	0.3171	711801	-0.0081	0.0018	1.138e-05	0	PLXNA4			PLXNA4	PLXNA4
rs3800649	7	137739763	G	A	0.7445	713637	-0.0122	0.0019	3.215e-10	0	DGKI	DGKI	DGKI	DGKI	DGKI
rs1814170	7	139109403	A	T	0.8986	650623	0.0203	0.0029	2.051e-12	0	ZC3HAV1	ZC3HAV1	ZC3HAV1	IFT56	UBN2
rs11773362	7	147971088	C	T	0.6571	712819	0.0111	0.0018	1.461e-09	0	CNTNAP2			CNTNAP2	CNTNAP2
rs4725984	7	150971426	T	C	0.4006	775792	-0.0128	0.0017	1.415e-13	0	KCNH2		KCNH2 / NOS3	KCNH2 / NOS3 / ATG9B / ABCB8 / ASIC3 / CDK5 / SLC4A2 / FASTK / TMUB1 / AGAP3	AGAP3		KCNH2	TMUB1 / AGAP3
rs1658820	8	4431055	G	T	0.7545	629365	-0.0141	0.0021	5.894e-12	0	CSMD1			CSMD1	CSMD1
rs7827182	8	8522961	G	C	0.5179	636982	-0.0177	0.0018	1.66e-22	136463	SGK223			SGK223 / CLDN23 / MFHAS1 / ERI1 / PPP1R3B	MFHAS1	FAM86B3P / FAM85B / RP11-62H7.2
rs4841659	8	11970691	C	T	0.5427	715396	-0.0149	0.0017	9.223e-18	3246	DEFB136		DEFB136	XKR6 / MTMR9 / SLC35G5 / FAM167A / BLK / GATA4 / LOC101929490 / NEIL2 / FDFT1 / CTSB / DEFB136 / DEFB135 / DEFB134 / LOC100133267 / ZNF705D / USP17L7 / USP17L2	XKR6
rs2543132	8	15678802	G	C	0.2117	702326	-0.0146	0.0022	4.972e-11	0	TUSC3			SGCZ / TUSC3	SGCZ
rs4366093	8	20782300	T	C	0.329	731565	-0.0121	0.0018	6.742e-11	478337	LZTS1				GFRA2
rs11781222	8	23532058	T	C	0.8738	799324	0.0158	0.0024	5.329e-11	0	SLC25A37			ENTPD4 / SLC25A37	RHOBTB2	SLC25A37
rs2100814	8	28260613	G	A	0.5885	737855	-0.0113	0.0017	1.152e-10	56373	PNOC			TRIM35 / PTK2B / CHRNA2 / EPHX2 / ELP3 / PNOC / ZNF395 / INTS9	FZD3
rs1362910	8	30998948	A	G	0.3857	733592	0.0121	0.0017	1.172e-12	0	PURG			PURG / WRN / NRG1	NRG1
rs7844647	8	34646258	T	C	0.7406	811538	0.0123	0.0018	2.838e-11	589199	UNC5D	DUSP26			UNC5D
rs881301	8	38474800	T	C	0.6024	733758	-0.0097	0.0017	2.428e-08	5966	FGFR1		FGFR1		FGFR1
rs4737183	8	63808136	A	G	0.5139	716601	0.0112	0.0017	1.068e-10	595347	YTHDF3			MED27	NKAIN3
rs16932761	8	66290552	G	A	0.7495	680359	0.014	0.002	1.741e-12	111827	CRH			ARFGEF1	PDE7A
rs1431659	8	72526835	A	G	0.2783	732650	0.0196	0.0019	6.042e-24	10556	KCNB2	KCNB2		KCNB2 / STAU2	KCNB2
rs2170382	8	73777053	C	T	0.8757	668765	-0.0172	0.0027	2.442e-10	0	RP11-463D19.2			KCNB2 / STAU2 / UBE2W	KCNB2	UBE2W / STAU2
rs1405348	8	76315987	A	G	0.4453	727303	-0.0204	0.0017	6.24e-32	365232	ZFHX4			HNF4G	ZFHX4
rs16907751	8	80463222	C	T	0.8598	611555	0.0209	0.003	1.638e-12	22397	ZBTB10			ZBTB10	STMN2
rs733594	8	84165451	C	T	0.2604	786460	-0.0138	0.0018	5.854e-14	17336	RALYL	RALYL		RALYL	RALYL
rs7006629	8	86507313	C	T	0.4821	716016	-0.0109	0.0017	2.514e-10	0	RMDN1 / CPNE3	CPNE3	RMDN1	SLC7A13 / WWP1 / RMDN1 / CPNE3 / CNGB3	WWP1	NTAN1P2 / SLC2A3P4	RMDN1
rs1700137	8	88449380	C	T	0.669	665694	0.0121	0.0019	2.497e-10	121355	MMP16			MMP16	MMP16
rs12680842	8	94570378	A	G	0.6243	731194	0.0133	0.0018	4.373e-14	16849	VIRMA	VIRMA		GEM / RAD54B / FSBP / VIRMA / ESRP1 / DPY19L4	CIBAR1	RP11-267M23.4 / VIRMA
rs3134353	8	100935225	A	T	0.4125	671371	-0.0125	0.0018	2.54e-12	0	YWHAZ	YWHAZ		YWHAZ	YWHAZ	YWHAZ	YWHAZ
rs2721965	8	115649811	A	C	0.6879	716361	0.0171	0.0018	1.072e-20	0	TRPS1			TRPS1	TRPS1
rs10955841	8	117934302	G	A	0.338	719576	-0.0096	0.0018	1.704e-07	0	EXT1			EXT1	EXT1
rs12675063	8	131866800	A	T	0.8946	760892	-0.0156	0.0026	1.26e-09	37288	EFR3A	EFR3A			ADCY8
rs16906845	8	137202985	G	A	0.9294	572930	0.0225	0.0038	2.217e-09	927038	FAM135B				FAM135B
rs903959	8	141620682	T	A	0.6322	665487	-0.0106	0.0018	1.649e-09	101945	AC138647.1			TSNARE1	PTK2
rs4076358	8	143828069	G	A	0.3897	758624	-0.0092	0.0017	6.543e-08	0	PUF60	SCRIB			HSF1
rs7042372	9	6959840	A	G	0.666	706930	0.0122	0.0018	3.793e-11	0	KDM4C		KDM4C	KDM4C	KDM4C
rs1865341	9	8845911	C	T	0.2048	703166	-0.0128	0.002	2.483e-10	0	PTPRD			PTPRD	PTPRD	RP11-75C9.1
rs17820822	9	11831420	T	G	0.669	695081	0.0143	0.0018	2.919e-15	854019	TYRP1				LURAP1L
rs11790280	9	14651285	T	C	0.6183	671772	-0.0103	0.0018	7.146e-09	0	ZDHHC21			NFIB / ZDHHC21 / CER1 / FREM1 / SNAPC3 / PSIP1 / CCDC171	PSIP1
rs6474945	9	15670494	G	T	0.5239	814283	0.0186	0.0016	4.686e-30	0	CCDC171		CCDC171	ZDHHC21 / CER1 / FREM1 / SNAPC3 / PSIP1 / CCDC171 / BNC2	PSIP1	CCDC171	CCDC171
rs10962549	9	16719447	C	T	0.837	697739	-0.0198	0.0023	2.527e-17	0	BNC2		BNC2	CCDC171 / BNC2	SH3GL2
rs1412235	9	28410998	G	C	0.6948	823707	-0.0246	0.0017	6.02e-45	0	LINGO2		LINGO2	LINGO2	LINGO2
rs10971712	9	33820940	C	T	0.8678	737050	0.0197	0.0027	6.437e-13	0	UBE2R2	UBE2R2 / UBAP2 / DCAF12	UBAP2	PRSS3 / UBE2R2 / UBAP2 / DCAF12 / UBAP1 / FAM219A / DNAI1 / ENHO / CNTFR / RPP25L / DCTN3 / ARID3C / SIGMAR1 / GALT / IL11RA	UBE2R2
rs13290794	9	37183631	G	A	0.6421	692658	0.0141	0.0018	1.865e-15	0	ZCCHC7		ZCCHC7	PAX5 / ZCCHC7	PAX5
rs2174307	9	71176933	G	C	0.6074	739863	-0.0121	0.0017	4.947e-12	0	TRPM3		TRPM3	TRPM3	SMC5
rs10867256	9	78752475	C	T	0.4742	722217	0.0118	0.0017	8.694e-12	422382	PSAT1				GNAQ
rs17351791	9	80648174	A	C	0.6352	686905	0.0097	0.0018	7.153e-08	921431	TLE4			TLE1	TLE1
rs3739733	9	86282976	A	G	0.8211	682452	0.0132	0.0021	5.291e-10	215	ISCA1		TUT7	C9orf153 / ISCA1 / TUT7	AGTPBP1
rs10797115	9	89576341	C	T	0.4513	717923	-0.0124	0.0017	9.908e-13	28672	GADD45G			SEMA4D / GADD45G	GADD45G
rs7869771	9	91418345	A	C	0.7266	734293	0.014	0.0019	4.927e-13	0	NFIL3				IARS1
rs4744275	9	93720351	G	A	0.6889	815588	-0.0144	0.0018	6.987e-15	40764	PHF2			PHF2 / LOC101929519	PHF2
rs450231	9	98718923	G	A	0.2376	694262	0.0127	0.002	2.128e-10	9726	GABBR2			GABBR2 / ANKS6 / GALNT12 / SEC61B	GABBR2
rs10118701	9	100299084	A	G	0.666	728540	-0.0163	0.0018	1.079e-18	0	INVS		TEX10	STX17 / ERP44 / INVS / TEX10 / MSANTD3 / MSANTD3-TMEFF1 / LPPR1	INVS	INVS
rs10989568	9	101634022	A	G	0.4602	718282	0.0107	0.0017	6.552e-10	0	GRIN3A		GRIN3A	LPPR1 / RNF20 / GRIN3A / PPP3R2	RNF20
rs7024334	9	106309794	T	G	0.2266	737840	0.0138	0.002	3.1e-12	533182	TMEM38B				ZNF462
rs6477694	9	109170062	C	T	0.328	778788	0.0123	0.0017	3.845e-13	1913	EPB41L4B	FRRS1L		ACTL7B / ACTL7A / ELP1 / ABITRAM / CTNNAL1 / TMEM245 / FRRS1L / EPB41L4B	PALM2
rs1928295	9	117616205	T	C	0.5577	815610	0.0141	0.0016	5.418e-18	88127	TLR4			TLR4	ASTN2
rs7865157	9	119869282	C	T	0.9076	689868	-0.0177	0.0028	3.703e-10	345157	RP11-295D22.1			BRINP1	PSMD5
rs10818938	9	124286958	G	A	0.5974	732153	-0.0114	0.0017	5.058e-11	0	NEK6			CRB2 / DENND1A / NEK6 / PSMB7 / ADGRD2 / NR5A1	PSMB7	PSMB7
rs3902840	9	126656746	G	A	0.9076	730149	-0.0222	0.003	3.152e-13	0	LMX1B	PBX3	LMX1B	LMX1B / ZBTB43	PBX3
rs7871866	9	128265703	G	C	0.837	690811	-0.0187	0.0024	2.265e-14	0	GOLGA2		GOLGA2 / SWI5	LCN2 / BBLN / CIZ1 / DNM1 / GOLGA2 / SWI5 / TRUB2 / COQ4 / SLC27A4 / URM1 / CERCAM	STXBP1	RP11-339B21.15 / RP11-339B21.14 / RP11-339B21.13
rs4740383	9	130908179	G	A	0.5915	655456	-0.0126	0.0018	1.928e-12	0	FIBCD1		FIBCD1		ABL1
rs11792069	9	137751669	A	G	0.828	634824	0.0145	0.0024	6.545e-10	0	EHMT1	EHMT1			GRIN1
rs11251352	10	2543600	A	G	0.4036	662851	-0.0109	0.0018	7.011e-10	522733	PFKP	PFKP		ADARB2	ADARB2
rs7893571	10	16708130			0.326	711661	-0.0136	0.0018	1.808e-13	0	RSU1		RSU1	RSU1	MINDY3
rs12776880	10	19487899	A	T	0.6809	659878	0.0128	0.0019	2.95e-11	0	MALRD1		MALRD1	MALRD1 / PLXDC2	CACNB2
rs7084454	10	21532345	G	A	0.662	641481	-0.0193	0.0019	4.016e-25	1820	MLLT10	MLLT10	MLLT10	MIR1915HG / SKIDA1 / MLLT10 / DNAJC1	MLLT10
rs3781099	10	27029847	C	T	0.8817	712976	-0.021	0.0031	2.514e-11	0	ANKRD26		ANKRD26 / YME1L1	ANKRD26 / YME1L1 / MASTL / ACBD5 / ODAD2P1 / PTCHD3 / RAB18	ANKRD26	FAM238C / LRRC37A6P / ANKRD26 / LINC00614	ANKRD26
rs3851083	10	33573799	G	A	0.5815	821134	0.0102	0.0016	4.129e-10	237537	NRP1			NRP1 / PARD3	NRP1
rs1937684	10	51920325	T	A	0.3539	708830	-0.0112	0.0018	8.728e-10	0	PRKG1			PRKG1	PRKG1
rs2163188	10	63554951	G	C	0.5139	716027	-0.0131	0.0017	2.03e-14	0	REEP3	JMJD1C	NRBF2 / JMJD1C	NRBF2 / JMJD1C / REEP3	JMJD1C	REEP3	REEP3 / NRBF2
rs12098284	10	74287706	C	T	0.8817	702143	-0.0178	0.0026	1.755e-11	0	ADK		AP3M1	VCL / AP3M1 / ADK / KAT6B / DUSP29 / DUSP13B / SAMD8 / VDAC2 / COMTD1	PPP3CB	VCL	VCL
rs7899106	10	85651147	A	G	0.9592	828485	-0.0331	0.0037	1.011e-18	0	GRID1		GRID1	GRID1 / WAPL	GRID1
rs2631681	10	91273186	C	T	0.66	813543	0.0113	0.0017	8.945e-11	0	PCGF5			PCGF5 / TNKS2 / FGFBP3 / BTAF1	TNKS2
rs577525	10	98009631	T	C	0.4414	727352	-0.0166	0.0017	9.729e-22	0	CRTAC1		CRTAC1	SLIT1 / ARHGAP19 / GOLGA7B / CRTAC1 / R3HCC1L / LOXL4	PI4K2A
rs12411886	10	102925542	C	A	0.9105	756400	-0.0271	0.003	1.486e-19	0	CNNM2			GBF1 / NFKB2 / PSD / FBXL15 / CUEDC2 / ACTR1A / SUFU / TRIM8 / ARL3 / SFXN2 / WBP1L / CYP17A1 / BORCS7 / AS3MT / CNNM2 / NT5C2 / SH3PXD2A	LDB1	NT5C2
rs7903146	10	112998590	C	T	0.6829	771455	0.0181	0.0018	1.312e-23	0	TCF7L2			VTI1A / TCF7L2	TCF7L2
rs10886017	10	116913020			0.7396	757399	-0.0152	0.0019	1.436e-15	0	SHTN1		SHTN1	HSPA12A / ENO4 / SHTN1 / VAX1	GFRA1
rs845084	10	123460520	G	A	0.7525	657802	-0.014	0.002	1.28e-12	205835	GPR26				GPR26
rs17636031	10	124905509	T	C	0.7326	724920	-0.016	0.0019	1.159e-17	36614	ZRANB1	ZRANB1 / CTBP2		ABRAXAS2 / ZRANB1 / CTBP2	CTBP2
rs10840606	11	2213460	A	G	0.828	622940	-0.0164	0.0024	3.168e-12	41583	TH			INS-IGF2 / IGF2 / INS / TH / ASCL2 / C11orf21 / TSPAN32 / KCNQ1 / CDKN1C / SLC22A18AS / SLC22A18	INS
rs12575252	11	8672526	G	C	0.6292	783636	0.0182	0.0017	1.769e-26	660	TRIM66		TRIM66	LMO1 / STK33 / TRIM66 / RPL27A / DENND2B	DENND5A	TRIM66
rs1037587	11	11775180	C	T	0.5666	720342	-0.0106	0.0017	1.091e-09	49470	AC131935.1	USP47		USP47	USP47
rs900144	11	13272721	C	T	0.4264	727272	-0.0166	0.0017	8.701e-22	3931	BMAL1	BMAL1	BMAL1	BMAL1 / BTBD10	BMAL1
rs10832778	11	17372526	C	G	0.3588	759463	-0.0125	0.0017	1.264e-13	0	NCR3LG1	KCNJ11	ABCC8	NUCB2 / NCR3LG1 / KCNJ11 / ABCC8 / HPS5 / GTF2H1	KCNC1	KCNJ11
rs6265	11	27658369	C	T	0.8032	744672	0.0412	0.0021	9.968e-87	0	BDNF	LIN7C	BDNF	CCDC34 / LGR4 / LIN7C / BDNF	BDNF
rs1782507	11	30222321	G	T	0.328	702947	0.0135	0.0018	1.337e-13	8695	FSHB			FSHB / ARL14EP / MPPED2	MPPED2
rs223051	11	32109757	C	T	0.3231	726939	-0.0112	0.0018	1.108e-09	4002	RCN1			PAX6	PAX6	RCN1	RCN1
rs10838122	11	43529866			0.4821	715234	0.0105	0.0017	1.548e-09	26570	HSD17B12			API5 / TTC17 / HSD17B12 / ALKBH3 / C11orf96	C11orf96
rs7124681	11	47508395	C	A	0.5785	830931	-0.0263	0.0016	3.218e-58	0	CELF1			AMBRA1 / HARBI1 / ATG13 / ARHGAP1 / ZNF408 / F2 / CKAP5 / LRP4 / ARFGAP2 / PACSIN3 / DDB2 / ACP2 / NR1H3 / MADD / MYBPC3 / SPI1 / SLC39A13 / PSMC3 / RAPSN / CELF1 / PTPMT1 / KBTBD4 / NDUFS3 / FAM180B / C1QTNF4 / MTCH2 / AGBL2 / FNBP4 / NUP160 / PTPRJ	PSMC3	C1QTNF4 / MTCH2 / FAM180B / NDUFS3
rs551137	11	55555831	C	T	0.7167	613818	-0.0041	0.0021	0.05749	412	OR4C15				OR5R1
rs11600990	11	64315335	C	T	0.839	737283	0.0178	0.0023	3.776e-14	0	ESRRA	PLCB3	PLCB3 / ESRRA / CCDC88B	MACROD1 / FLRT1 / STIP1 / FERMT3 / TRPT1 / NUDT22 / DNAJC4 / VEGFB / FKBP2 / PPP1R14B / PLCB3 / BAD / GPR137 / KCNK4 / CATSPERZ / ESRRA / TRMT112 / PRDX5 / CCDC88B / RPS6KA4 / SLC22A11 / SLC22A12 / NRXN2 / RASGRP2 / PYGM / SF1 / MAP4K2 / MEN1	BAD		CATSPERZ / KCNK4 / PRDX5
rs524281	11	66119191	C	A	0.2276	780251	0.0093	0.0019	1.803e-06	0	PACS1	CFL1 / SNX32		FRMD8 / LOC101927789 / SCYL1 / LTBP2 / ZNRD2 / FAM89B / EHBP1L1 / KAT5 / RNASEH2C / AP5B1 / OVOL1 / LOC101927853 / SNX32 / CFL1 / MUS81 / EFEMP2 / CTSW / FIBP / CCDC85B / FOSL1 / C11orf68 / DRAP1 / TSGA10IP / SART1 / EIF1AD / BANF1 / CST6 / CATSPER1 / GAL3ST3 / SF3B2 / PACS1 / KLC2	RELA
rs587230	11	69485003	A	G	0.174	707906	0.0149	0.0023	4.713e-11	117277	MYEOV			PPP6R3 / CPT1A / MRPL21 / IGHMBP2 / MRGPRD / MRGPRF / CCND1 / LTO1 / FGF19 / FGF4	PPP6R3
rs2440885	11	70717181	A	G	0.5298	717208	0.0091	0.0017	1.211e-07	0	SHANK2			FGF4	SHANK2
rs7123876	11	72733538	T	C	0.7575	770534	-0.0119	0.0019	2.215e-10	0	ARAP1			ATG16L2	NUMA1
rs7117238	11	78329213	G	A	0.8151	762657	0.0131	0.0022	2.523e-09	0	GAB2		GAB2 / DNAH10	KCTD21 / USP35 / GAB2 / NARS2 / TENM4	PAK1	USP35
rs1452134	11	86422374	T	C	0.5398	719270	-0.0091	0.0017	1.598e-07	0	CCDC81			MPP2 / TMEM126B / TMEM126A	MPP2
rs10830452	11	90233034	A	G	0.6382	721566	-0.0111	0.0018	2.085e-09	9670	CHORDC1			NOX4	CHORDC1		CHORDC1	TRIM49
rs2605603	11	93487939	G	A	0.501	806579	0.0103	0.0016	2.5e-10	0	SMCO4			FAT3 / DEUP1 / SMCO4	FAT3		SMCO4
rs719802	11	113363957	T	C	0.3678	675701	0.0101	0.0018	9.541e-09	0	TTC12			NCAM1 / TTC12 / ANKK1 / DRD2	NCAM1			TMPRSS5
rs1048932	11	115174130	C	A	0.5706	734702	0.016	0.0017	3.777e-22	0	CADM1		CADM1	CADM1	ZBTB16			BUD13
rs573455	11	117397168	A	G	0.4642	813362	-0.0093	0.0016	1.601e-08	0	CEP164	PAFAH1B2		APOA4 / APOC3 / APOA1 / SIK3 / SIDT2 / TAGLN / PCSK7	PCSK7
rs1003081	11	119043282	C	T	0.6024	814394	-0.0121	0.0016	1.285e-13	907	HYOU1			FOXR1 / CENATAC / RPS25 / TRAPPC4 / SLC37A4 / HYOU1 / VPS11 / HMBS / H2AX / DPAGT1 / C2CD2L / HINFP / ABCG4 / NLRX1 / NHETF14 / CBL	KMT2A			PHLDB1 / CENATAC
rs4936671	11	122071804	C	G	0.3897	685317	0.0105	0.0018	6.246e-09	43550	BLID			BLID / UBASH3B	TBCEL			BLID
rs4936175	11	132772064	T	C	0.6014	723008	-0.0122	0.0017	1.37e-12	0	OPCML			NTM / OPCML	NTM
rs329651	11	133897727	G	T	0.1799	746738	-0.0164	0.0021	9.008e-15	10837	IGSF9B	IGSF9B		OPCML / SPATA19 / IGSF9B	B3GAT1
rs11611246	12	830314	G	T	0.8171	777393	-0.024	0.002	5.022e-32	0	WNK1	WNK1	WNK1	WNK1 / RAD52 / CACNA2D4	ERC1
rs2429150	12	2043489	A	C	0.5437	655287	-0.0111	0.0018	2.703e-10	0	CACNA1C		CACNA1C	CACNA2D4 / DCP1B / CACNA1C	CACNA1C			TSPAN9 / FKBP4 / CACNA1C / DCP1B / LRTM2 / ADIPOR2
rs12422552	12	14260997	G	C	0.7097	660159	0.0134	0.002	1.575e-11	104679	ATF7IP	ATF7IP			GRIN2B			ATF7IP
rs10744146	12	17059947	G	A	0.4404	714708	0.0122	0.0017	1.395e-12	449353	LMO3	LMO3			LMO3
rs621042	12	18636073	C	A	0.5209	721036	0.0107	0.0017	6.3e-10	0	PIK3C2G			PLEKHA5 / AEBP2	PLEKHA5
rs7134375	12	20320824	C	A	0.5984	820703	-0.0077	0.0016	3.097e-06	48421	PDE3A			PLEKHA5 / AEBP2	PDE3A
rs10842240	12	23907141	G	C	0.8658	691194	-0.0218	0.0027	3.1e-16	0	SOX5			SOX5	SOX5
rs10772055	12	33226505	C	G	0.8579	769945	-0.0172	0.0024	2.146e-12	147733	SYT10				BICD1
rs10876418	12	39035000	C	T	0.7744	800933	0.0123	0.0019	2.792e-10	127570	CPNE8				KIF21A
rs2733287	12	41487107	A	C	0.5507	714901	-0.0157	0.0017	6.816e-20	0	PDZRN4	PDZRN4	PDZRN4	PDZRN4 / PRICKLE1	CNTN1
rs2240108	12	47786725	C	T	0.8569	644642	0.0127	0.0025	3.13e-07	0	HDAC7			ADCY6	ADCY6
rs7138803	12	49853685	G	A	0.662	759681	-0.03	0.0017	2.299e-71	10556	BCDIN3D	SPATS2 / PRPF40B / MCRS1/ KCNH3 / FMNL3	FAIM2	DDN / PRKAG1 / KMT2D / RHEBL1 / DHH / LMBR1L / TUBA1B / TUBA1A / TUBA1C / TMBIM6 / NCKAP5L / BCDIN3D / FAIM2 / AQP2 / AQP5 / AQP6 / RACGAP1	SPATS2
rs4077093	12	51199833	T	G	0.2147	627389	0.0128	0.0022	5.135e-09	0	POU6F1	POU6F1	POU6F1		NR4A1
rs4759073	12	54259474	G	A	0.6133	743551	0.0116	0.0017	2.764e-11	0	CBX5	CBX5		AAAS / SP7 / SP1 / AMHR2 / PRR13 / PCBP2 / MAP3K12 / TARBP2 / NPFF / SMUG1 / CBX5 / HNRNPA1 / NFE2 / COPZ1 / GPR84 / ZNF385A	SP1		CBX5
rs4759228	12	56114625	G	C	0.7167	684354	0.0157	0.0019	5.904e-16	718	PA2G4			PYM1 / DGKA / PMEL / CDK2 / RAB5B / SUOX / IKZF4 / RPS26 / ERBB3 / PA2G4 / RPL41 / ZC3H10 / ESYT1 / MYL6B / MYL6 / SMARCC2 / TIMELESS / MIP / SPRYD4 / GLS2 / RBMS2	SMARCC2
rs7975187	12	60570327	A	G	0.7783	711710	-0.0128	0.0021	1.354e-09	787713	SLC16A7				SLC16A7
rs1819844	12	67811824	A	G	0.1899	793675	0.0143	0.0021	2.621e-11	146418	DYRK2				MDM2
rs10878946	12	69248535	C	T	0.3131	699877	0.0141	0.0019	3.621e-13	0	CPSF6	CPSF6 / YEATS4	CPSF6	CPSF6 / LYZ / YEATS4	MDM2
rs11115176	12	82072018	T	C	0.7823	783785	0.0121	0.0019	2.001e-10	151663	CCDC59				PPFIA2
rs2731222	12	90201606	A	C	0.2992	724605	0.0131	0.0019	1.476e-11	492306	ATP2B1	POC1B		DUSP6 / POC1B / GALNT4 / POC1B-GALNT4 / ATP2B1	ATP2B1
rs10745785	12	97192479	C	T	0.3171	717383	0.0111	0.0018	1.236e-09	239128	NEDD1				CDK17	RMST
rs651548	12	99166405	A	G	0.4105	684901	0.0139	0.0018	2.024e-14	0	ANKS1B	ANKS1B	ANKS1B	ANKS1B	ANKS1B
rs4764949	12	103264318	A	G	0.6392	714008	0.0184	0.0018	1.693e-23	0	C12orf42		C12orf42	C12orf42	TDG
rs11611496	12	108020051	G	A	0.7624	747262	0.0169	0.002	1.656e-16	109420	WSCD2			ABTB3 / PWP1 / PRDM4 / ASCL4 / WSCD2	CORO1C
rs6490055	12	111331169	A	G	0.7425	722002	-0.0072	0.002	0.0004017	0	CUX2			ATP2A2 / ANAPC7 / ARPC3 / GPN3 / FAM216A / VPS29 / RAD9B / PPTC7 / TCTN1 / HVCN1	ATXN2
rs4766710	12	113999903	A	G	0.9503	701046	0.0229	0.0035	3.7e-11	33532	RBM19			RBM19	TBX3
rs884282	12	117141469	T	C	0.5577	730738	-0.0093	0.0017	8.332e-08	1872	FBXO21	FBXO21		MAP1LC3B2 / TESC / FBXO21 / NOS1 / KSR2 / RFC5 / WSB2	MED13L
rs3887080	12	121224163	G	A	0.8976	715552	-0.0181	0.0026	5.074e-12	0	P2RX4	CAMKK2		P2RX7 / P2RX4 / CAMKK2 / ANAPC5 / KDM2B / TMEM120B / RHOF / SETD1B / HPD / PSMD9 / CFAP251 / BCL7A / LRRC43 / IL31	MLXIP
rs7133378	12	123924955	G	A	0.6501	723701	-0.0125	0.0018	9.436e-13	0	DNAH10 / CCDC92	ZNF664	DNAH10	SNRNP35 / RILPL1 / DNAH10 / CCDC92 / ZNF664 / ZNF664-FAM101A	UBC	DNAH10OS
rs7968230	12	132905331	A	G	0.3141	728687	0.0131	0.0018	1.634e-12	0	CHFR	POLE	CHFR / GOLGA3	ANKLE2 / GOLGA3 / CHFR / ZNF605 / ZNF26	EP400	ZNF605 / CHFR
rs1218822	13	27437826	G	A	0.3201	802880	-0.0168	0.0017	1.891e-22	0	MTIF3			RASL11A / GTF3A / MTIF3 / LNX2 / PDX1 / CDX2 / URAD / FLT3 / PAN3	PAN3
rs1045411	13	30459095	C	T	0.7286	734287	0.0148	0.0019	2.314e-15	0	HMGB1	HMGB1	HMGB1	HMGB1	MTUS2
rs9595908	13	32610151	T	C	0.5924	763897	0.0159	0.0017	4.151e-21	0	PDS5B	PDS5B	PDS5B	BRCA2 / N4BP2L1 / N4BP2L2 / PDS5B	FRY	SNORA16	ATP8A2P2 / MICOS10P1
rs9544915	13	35656348	T	C	0.8658	686058	0.014	0.0025	1.625e-08	0	NBEA	NBEA	NBEA		NBEA
rs9603697	13	40209186	C	T	0.6471	733497	-0.0141	0.0018	2.644e-14	327815	AL133318.1				FOXO1
rs12429545	13	53528071	G	A	0.8887	755673	-0.0316	0.0025	9.562e-38	476014	OLFM4			PCDH8 / OLFM4	PCDH8
rs9538141	13	58604124	G	A	0.4533	714289	-0.0164	0.0017	3.452e-21	874813	PCDH17			PCDH17	PCDH17
rs9540493	13	65631572	A	G	0.4652	723858	0.0139	0.0017	8.129e-17	671263	PCDH9			PCDH9	PCDH9
rs9571687	13	66898581	C	A	0.6839	721328	0.0129	0.0018	2.794e-12	0	PCDH9	PCDH9	PCDH9	PCDH9	PCDH9
rs629443	13	75811939	T	G	0.2763	762047	0.0116	0.0019	1.417e-09	0	LMO7				TBC1D4
rs1668633	13	77797755	C	T	0.4085	730020	-0.01	0.0017	8.695e-09	33513	SLAIN1			SLAIN1 / EDNRB / POU4F1	MYCBP2
rs9530843	13	78989614	A	C	0.6093	644988	0.0128	0.0018	4.82e-13	322213	RBM26			POU4F1	RBM26
rs1927790	13	96269937	T	C	0.5457	832564	-0.0148	0.0016	1.827e-19	0	HS6ST3	HS6ST3	HS6ST3	DNAJC3 / UGGT2 / HS6ST3 / MBNL2	DZIP1
rs7334078	13	98468230	T	C	0.7366	696696	0.0121	0.0019	2.207e-10	0	STK24	STK24		FARP1 / STK24	IPO5	FARP1
rs2479958	13	111331897	A	G	0.4662	637075	0.0154	0.0018	1.494e-17	0	TEX29			ANKRD10 / ARHGEF7 / TEX29	ARHGEF7
rs10132280	14	25458973	C	A	0.6779	755748	0.0223	0.0018	5.625e-35	408676	STXBP6				NOVA1
rs12885454	14	29267632	C	A	0.662	792035	0.0185	0.0017	2.408e-27	308849	PRKD1				FOXG1
rs17522122	14	32833676	G	T	0.5109	715074	-0.0159	0.0017	1.502e-21	2315	AKAP6	AKAP6	AKAP6	AKAP6 / NPAS3	AKAP6
rs9806058	14	35204264	A	T	0.8996	707541	0.0164	0.0026	3.967e-10	0	PRORP / PRORP		PRORP	FAM177A1 / PPP2R3C / PRORP / PSMA6 / NFKBIA	RALGAPA1		PSMA6
rs1956151	14	39631856	A	G	0.7982	726331	-0.013	0.0022	7.29e-09	199356	FBXO33				PNN
rs12587412	14	46803220	T	G	0.4642	714386	0.0146	0.0017	4.78e-17	36403	MDGA2			RPL10L / MDGA2	MDGA2
rs217671	14	61893746	A	G	0.7545	721914	-0.0144	0.0019	1.269e-13	93339	SYT16	SYT16		SYT16	HIF1A
rs2412107	14	64959498	G	T	0.7724	710708	-0.0112	0.0021	1.297e-07	0	CHURC1-FNTB / FNTB / RAB15			FUT8	AKAP5
rs3902951	14	69323038	T	G	0.7445	696352	-0.0134	0.002	7.036e-12	0	GALNT16			ACTN1 / EXD2 / GALNT16 / ERH	SLC8A3
rs1205106	14	71802951	G	A	0.4145	719080	0.0084	0.0017	1.325e-06	61722	SIPA1L1	RGS6		RGS6 / DPF3	DPF3
rs17105272	14	77063440	C	T	0.673	658340	-0.011	0.0019	3.233e-09	34657	CIPC			CIPC / ZDHHC22	IRF2BPL
rs7144011	14	79474040	G	T	0.7932	767733	-0.0282	0.002	5.232e-47	0	NRXN3	NRXN3		NRXN3	NRXN3
rs799132	14	82218404	T	A	0.7893	679142	0.011	0.0021	3.131e-07	684543	SEL1L				SEL1L
rs12888545	14	87841700	A	G	0.7545	684464	-0.0136	0.002	9.117e-12	0	GALC			GALC / GPR65	KCNK10
rs1951455	14	91045995	T	C	0.2575	717313	-0.0145	0.0019	4.522e-14	0	RPS6KA5	RPS6KA5	RPS6KA5 / DGLUCY	RPS6KA5 / DGLUCY	CALM1
rs10131890	14	96792415	A	C	0.9453	718227	-0.0222	0.0039	1.611e-08	4889	VRK1	VRK1			PAPOLA
rs17096552	14	98160241	G	A	0.8648	702980	0.0145	0.0025	1.064e-08	182117	LINC01550				LINC01550
rs3850422	14	99205451	G	A	0.5487	815672	0.0114	0.0016	3.732e-12	0	BCL11B			BCL11B	EVL
rs12147845	14	100678259	C	T	0.8857	703383	-0.0199	0.0027	4.543e-13	47446	DLK1			DLK1	EVL
rs3803286	14	102780133	A	G	0.3191	706481	0.0181	0.0018	4.117e-23	0	TRAF3			PPP2R5C / DYNC1H1 / MOK / RCOR1 / TRAF3 / AMN / CDC42BPB / EIF5 / MARK3 / CKB / TRMT61A / BAG5 / COA8 / KLC1 / XRCC3 / ZFYVE21 / PPP1R13B	HSP90AA1
rs4906908	15	26794935	T	G	0.4543	715947	-0.0103	0.0017	2.456e-09	0	GABRB3			GABRB3 / GABRA5	GABRB3
rs4284600	15	31551325	T	C	0.5318	716479	-0.0118	0.0017	1.317e-11	0	OTUD7A	OTUD7A		OTUD7A	KLF13		OTUD7A
rs8036040	15	36110515	C	A	0.4901	714241	-0.0109	0.0017	2.66e-10	469096	CDIN1	DPH6		DPH6	MEIS2
rs316611	15	41459480	C	T	0.7326	678975	-0.0104	0.002	3.084e-07	0	RTF1	NUSAP1 / RTF1 / INO80 / OIP5		RTF1 / ITPKA / LTK / RPAP1 / TYRO3 / MGA / MAPKBP1 / JMJD7 / JMJD7-PLA2G4B / PLA2G4B	RTF1
rs12439798	15	46292589	G	T	0.5586	731537	-0.0125	0.0017	6.855e-13	601295	SQOR			SEMA6D	SEMA6D
rs3736485	15	51456413	A	G	0.4652	812517	0.0134	0.0016	2.492e-16	0	DMXL2		DMXL2	GLDN / DMXL2 / SCG3 / LYSMD2 / TMOD2 / TMOD3 / LEO1 / MAPK6	MYO5A	SCG3
rs1657930	15	56828791	G	A	0.2177	673361	0.0123	0.0022	1.563e-08	0	ZNF280D	TCF12	ZNF280D		TCF12
rs12595158	15	62023836	C	T	0.9732	767204	0.0394	0.0054	1.851e-13	0	VPS13C		VPS13C	RORA	RORA	VPS13C
rs11635675	15	63501039	T	G	0.6083	696779	0.0124	0.0018	1.303e-11	3555	USP3	USP3			HERC1	USP3-AS1
rs6494481	15	64557705	G	T	0.8917	673138	-0.012	0.0027	9.171e-06	0	ZNF609	ZNF609			HERC1
rs11629783	15	66449049	C	G	0.7714	726542	0.0146	0.002	9.79e-13	0	MAP2K1	MAP2K1	TIPIN	SLC24A1 / MEGF11 / DIS3L / TIPIN / MAP2K1 / SNAPC5 / RPL4 / ZWILCH / LCTL / SMAD3 / AAGAB / IQCH	SMAD3
rs13329567	15	67812029	C	T	0.7684	726380	0.0293	0.002	1.022e-50	4906	MAP2K5	MAP2K5	MAP2K5 / SKOR1	SMAD3 / AAGAB / IQCH / C15orf61 / MAP2K5 / SKOR1	SMAD3
rs7164727	15	72801650	C	T	0.3042	821734	-0.0182	0.0017	3.272e-25	15804	ADPGK			MYO9A / SENP8 / GRAMD2A / PKM / PARP6 / LOC646670 / GOLGA6B / BBS4 / ADPGK / NEO1 / HCN4 / REC114 / CD276 / INSYN1	BBS4			ADPGK
rs403656	15	76463165	A	G	0.8588	703723	0.0094	0.0024	0.0001046	0	SCAPER			CIMAP1C / PEAK1 / HMG20A	SCAPER
rs12595749	15	79140017	A	G	0.5915	728947	0.0141	0.0017	5.699e-16	49244	RASGRF1			RASGRF1	PSMA4
rs12593036	15	80766311	A	G	0.7237	681459	0.0154	0.0019	3.836e-16	10690	ABHD17C			ARNT2 / ABHD17C / CEMIP	ARNT2
rs11259933	15	83911404	G	A	0.4682	715597	0.0066	0.0017	0.0001144	0	ADAMTSL3				HOMER2
rs150353	15	89384958	T	G	0.5666	644952	-0.0095	0.0018	6.398e-08	50097	POLG				POLG
rs12101393	15	92027691	C	G	0.7893	682455	0.0127	0.0021	1.523e-09	0	SLCO3A1				CHD2
rs7181498	15	94728175	T	C	0.3748	683795	0.0163	0.0018	1.004e-19	247772	MCTP2				MCTP2
rs11866815	16	337867	C	T	0.7584	770295	0.0156	0.0019	1.024e-16	0	AXIN1	AXIN1		LUC7L / FAM234A / RGS11 / ARHGDIG / PDIA2 / AXIN1 / MRPL28 / PGAP6 / NME4 / DECR2 / RAB11FIP3	UBE2I
rs2516739	16	2047157	G	A	0.7763	688314	0.0159	0.0021	1.448e-14	0	NTHL1			TBL3 / NOXO1 / GFER / SYNGR3 / ZNF598 / NPW / NHETF12 / NTHL1 / TSC2 / PKD1 / RAB26 / TRAF7 / CASKIN1	UBE2I		NTHL1
rs12448257	16	3549655	G	A	0.7962	756581	-0.0184	0.002	8.135e-20	10607	CLUAP1		SLX4	CLUAP1 / NLRC3 / SLX4 / DNASE1 / HSP90B2P / CREBBP / ADCY9	CREBBP			ZSCAN32 / ZNF174
rs2534760	16	6459008	A	T	0.6968	688165	-0.0099	0.0019	2.771e-07	0	RBFOX1	RBFOX1		RBFOX1	RBFOX1
rs977540	16	9630893	A	G	0.7724	787376	0.014	0.0019	2.507e-13	35992	RP11-297M9.1	HAPSTR1		HAPSTR1 / GRIN2A	USP7
rs4985155	16	15035602	A	G	0.665	799139	0.012	0.0017	3.014e-12	0	PDXDC1		PDXDC1	NPIPA1 / PDXDC1 / NTAN1 / RRN3	BMERB1	PDXDC1	PDXDC1
rs12446632	16	19924067	G	A	0.8698	733302	0.0352	0.0024	2.882e-50	37900	GPRC5B			VPS35L / KNOP1 / IQCK / GPRC5B / GPR139 / GP2 / UMOD / PDILT / ACSM5 / ACSM2A	SMG1	IQCK / CTD-2380F24.1
rs7195386	16	24567137	T	C	0.4672	714095	0.0133	0.0017	1.095e-14	0	RBBP6	PRKCB		ERN2 / CHP2 / PRKCB / RBBP6 / TNRC6A / SLC5A11	PRKCB
rs7187776	16	28846324	A	G	0.6581	834633	-0.0265	0.0016	1.398e-58	0	TUFM	ATXN2L	SH2B1	NPIPB6 / EIF3CL / CLN3 / APOBR / MYDGF / NUPR1 / SGF29 / SULT1A2 / SULT1A1 / NPIPB8 / EIF3C / NPIPB9 / ATXN2L / TUFM / SH2B1 / ATP2A1 / RABEP2 / CD19 / NFATC2IP / SPNS1 / LAT / SPN / QPRT / C16orf54 / ZG16 / KIF22 / MAZ / PRRT2 / PAGR1 / MVP	ATXN2L	RP11-1348G14.6 / NPIPB9 / SULT1A1 / NPIPB7 / RP11-1348G14.4 / TUFM / SULT1A2 / RP11-22P6.2 / EIF3C / LAT / SH2B1 / NFATC2IP	EIF3C / TUFM
rs1549293	16	31130672	C	T	0.6183	775136	0.0204	0.0017	7.645e-33	0	KAT8	KAT8 / FBXL19 / SETD1A / STX1B	ZNF668 / ZNF646 / KAT8	CORO1A / BOLA2B / SLX1A / SULT1A3 / TBC1D10B / MYL11 / 1-Sep / ZNF48 / ZNF771 / DCTPP1 / SEPHS2 / ITGAL / ZNF768 / ZNF747 / ZNF764 / ZNF688 / ZNF785 / ZNF689 / PRR14 / FBRS / SRCAP / TMEM265 / PHKG2 / CFAP119 / RNF40 / ZNF629 / BCL7C / CTF1 / FBXL19 / ORAI3 / SETD1A / HSD3B7 / STX1B / STX4 / ZNF668 / ZNF646 / PRSS53 / VKORC1 / BCKDK / KAT8 / PRSS8 / PRSS36 / FUS / PYCARD / TRIM72 / PYDC1 / ITGAM …	FBRS	KAT8 / VKORC1 / ZNF646	KAT8 / ZNF668 / VKORC1 / RP11-196G11.4
rs2080454	16	49028679	C	A	0.3797	758596	0.0129	0.0017	1.687e-14	249238	CBLN1			ZNF423	ZNF423	CBLN1
rs12443621	16	52514125	A	G	0.5189	717281	-0.0096	0.0017	3.179e-08	0	TOX3		TOX3	TOX3 / RBL2 / AKTIP	CHD9
rs9931164	16	53791326	A	G	0.9891	779367	0.0245	0.0061	5.408e-05	0	FTO			RBL2 / AKTIP / RPGRIP1L / FTO / IRX3	CHD9
rs12448738	16	56455431	A	C	0.8469	697785	-0.0168	0.0025	2.833e-11	0	OGFOD1		OGFOD1 / BBS2	AMFR / NUDT21 / OGFOD1 / BBS2 / MT4 / MT3	GNAO1
rs11075489	16	62769937	C	T	0.5288	714954	0.0111	0.0017	1.318e-10	732902	CDH8				CDH8
rs2307022	16	68348075	A	G	0.3579	802077	0.0135	0.0017	5.483e-15	0	PRMT7			ESRP2 / PLA2G15 / SLC7A6 / SLC7A6OS / PRMT7 / SMPD3	CTCF	NFATC3 / SMPD3	SMPD3	HAS3 / CHTF8
rs11642001	16	71865683	G	A	0.8101	700085	0.0137	0.0021	5.133e-11	0	ATXN1L / IST1 / ZNF821	ATXN1L		HYDIN / CMTR2 / CALB2 / IST1 / PKD1L3 / DHODH / HP / HPR / TXNL4B / DHX38 / PMFBP1 / ZFHX3	ZFHX3
rs756717	16	72962263	G	A	0.6113	745531	0.0148	0.0017	5.382e-18	0	ZFHX3	ZFHX3		PKD1L3 / DHODH / HP / HPR / TXNL4B / DHX38 / PMFBP1 / ZFHX3 / LOC101927998	ZFHX3
rs6564360	16	76745715	A	G	0.8131	691268	-0.0135	0.0022	1.188e-09	110092	RP11-58C22.1	MON1B		MON1B	CNTNAP4
rs8046061	16	80718396	C	T	0.4404	721278	-0.009	0.0017	2.557e-07	0	CDYL2			CMIP	CMIP
rs7206608	16	82839023	C	G	0.6869	662805	-0.0132	0.0019	1.349e-12	0	CDH13			CDH13	CDH13
rs4516268	17	1943537	C	A	0.8091	752582	0.0217	0.0021	5.232e-25	0	RTN4RL1	RTN4RL1		SMYD4 / RPA1 / RTN4RL1 / DPH1 / OVCA2 / HIC1 / SMG6 / SRR / TSR1 / SGSM2 / MNT	YWHAE
rs1000940	17	5379957	A	G	0.6511	760154	-0.0154	0.0018	1.135e-17	0	RABEP1 / NUP88	RABEP1	NUP88	TM4SF5 / VMO1 / GLTPD2 / PSMB6 / PLD2 / MINK1 / CHRNE / C17orf107 / GP1BA / SLC25A11 / RNF167 / PFN1 / ENO3 / SPAG7 / CAMTA2 / INCA1 / KIF1C / SLC52A1 / ZFP3 / RABEP1 / NUP88 / RPAIN / C1QBP / DHX33 / DERL2 / MIS12 / LOC728392 / NLRP1	PSMB6	RPAIN / CTC-524C5.2	RPAIN	ARRB2 / PLD2 / PSMB6 / MED11 / VMO1 / GLTPD2
rs17681708	17	9889555	T	C	0.7237	741466	-0.0106	0.0018	7.207e-09	0	GLP2R		GLP2R	DHRS7C / GLP2R / RCVRN / GAS7	GAS7
rs1075901	17	16040596	T	C	0.4334	819538	-0.0121	0.0016	1.185e-13	0	TTC19 / NCOR1 / AC002553.1	NCOR1 / TTC19	NCOR1	ADORA2B / ZSWIM7 / TTC19 / NCOR1 / PIGL	NCOR1	ADORA2B / ZSWIM7 / TTC19	ADORA2B / ZSWIM7
rs4986044	17	21358248	C	T	0.504	809275	0.0164	0.0016	3.275e-23	17949	KCNJ12	KCNJ12		DHRS7B / TMEM11 / NATD1 / MAP2K3 / KCNJ12 / LINC02693	USP22
rs1038088	17	29747545	T	G	0.4881	806367	-0.0117	0.0016	4.638e-13	0	SSH2	ANKRD13B / SSH2	EFCAB5 / SSH2	GIT1 / ANKRD13B / CORO6 / SSH2 / EFCAB5 / NSRP1 / SLC6A4 / BLMH / TMIGD1 / CPD / GOSR1 / TBC1D29P	TRAF4	EFCAB5	EFCAB5
rs8067737	17	31022670	T	C	0.1064	585105	0.0166	0.003	3.197e-08	22759	RNF135			EFCAB5 / NSRP1 / SLC6A4 / BLMH / TMIGD1 / CPD / GOSR1 / TBC1D29P	NF1
rs7211567	17	33133881	C	T	0.7704	681553	0.0145	0.0021	4.54e-12	0	ASIC2			ASIC2	PSMD11
rs1106908	17	36586165	G	A	0.5547	817534	0.0158	0.0016	3.147e-22	0	GGNBP2	GGNBP2	ZNHIT3 / GGNBP2 / DHRS11	TBC1D3H / ZNHIT3 / MYO19 / PIGW / GGNBP2 / DHRS11 / MRM1 / ACACA	AP2B1	MYO19 / GGNBP2 / DHRS11 / CTB-75G16.3	GGNBP2 / MRM1 / DHRS11
rs8070454	17	40004501	C	T	0.6213	752628	0.0098	0.0017	4.192e-09	6541	PSMD3	PSMD3 / THRA / MED24		ORMDL3 / LOC101928947 / LRRC3C / GSDMA / PSMD3 / CSF3 / MED24 / THRA / NR1D1 / MSL1 / CASC3 / TNS4 / KRTAP3-3 / KRTAP3-2	THRA	GSDMA
rs16966801	17	41417461	A	G	0.8002	662275	-0.0156	0.0022	1.054e-12	3292	KRT37		KRT37	TNS4 / KRTAP3-3 / KRTAP3-2 / KRTAP3-1 / KRTAP1-5 / KRTAP1-4 / KRTAP1-3 / KRTAP1-1 / KRTAP2-1 / KRTAP2-2 / KRTAP2-3 / KRTAP2-4 / KRTAP4-7 / KRTAP4-8 / KRTAP4-9 / KRTAP4-11 / KRTAP4-12 / KRTAP4-6 / KRTAP4-5 / KRTAP4-4 / KRTAP4-3 / KRTAP4-2 / KRTAP4-1 / KRTAP9-1 / KRTAP9-2 / KRTAP9-3 / KRTAP9-8 / KRTAP9-4 / KRTAP9-9 / KRTAP9-6 / KRTAP9-7 / KRTAP29-1 / KRTAP16-1 / KRTAP17-1 / KRT33A / KRT33B / KRT34 …	STAT3
rs8069296	17	44857691	T	C	0.8211	785514	-0.0104	0.002	3.625e-07	0	EFTUD2			LSM12 / G6PC3 / HDAC5 / HROB / ASB16 / TMUB2 / ATXN7L3 / UBTF / SLC4A1 / RUNDC3A	HDAC5
rs208015	17	48174984	T	C	0.0885	617638	0.0356	0.0034	1.406e-25	0	SKAP1		SKAP1	CDC27 / MYL4 / ITGB3 / TBX21 / OSBPL7 / MRPL10 / LRRC46 / SP6 / SP2 / PNPO / PRR15L / CDK5RAP3 / COPZ2 / NFE2L1 / CBX1 / SNX11 / SKAP1 / HOXB1 / HOXB2 / HOXB3 / HOXB4 / HOXB5 / HOXB6 / HOXB7 / HOXB8 / PRAC1 / PRAC2 / HOXB13 / TTLL6 / CALCOCO2 / ATP5MC1 / UBE2Z / SNF8 / GIP / IGF2BP1 / B4GALNT2	NPEPPS	CDK5RAP3
rs10515050	17	53846486	C	T	0.6054	735434	0.0077	0.0017	1.024e-05	21274	KIF2B				KIF2B
rs8071182	17	57258794	G	A	0.8429	743393	-0.0133	0.0022	2.071e-09	0	MSI2			MSI2 / CCDC182 / LOC101929185 / SRSF1 / DYNLL2	MSI2
rs757608	17	61419916	A	G	0.3171	798230	-0.0092	0.0017	1.185e-07	6636	LINC02875			TBX4	MED13
rs8075273	17	63651521	C	A	0.7356	787312	0.0133	0.0018	3.744e-13	0	MAP3K3	MAP3K3 / DCAF7 / SMARCD2	MAP3K3 / STRADA / DDX42 / FTSJ3	ACE / KCNH6 / DCAF7 / TACO1 / MAP3K3 / LIMD2 / STRADA / CCDC47 / DDX42 / FTSJ3 / PSMC5 / SMARCD2 / CSH2 / GH2 / CSH1 / CSHL1 / GH1 / CD79B / SCN4A	PSMC5	DCAF7 / SMARCD2 / DDX42 / MAP3K3	DDX42 / RP11-51F16.5
rs12602912	17	67873957	C	T	0.7853	718357	-0.0176	0.0021	9.905e-18	0	BPTF		BPTF	PSMD12 / PITPNC1 / NOL11 / BPTF / C17orf58 / KPNA2	BPTF	BPTF	BPTF
rs2619976	17	73758406	C	T	0.6163	656765	-0.0104	0.0018	6.347e-09	114317	SDK2			LOC100134391	RAB37
rs7209235	17	75763471	G	A	0.2942	674239	0.0111	0.0019	7.965e-09	0	GALK1	H3-3B		GALK1 / H3-3B / UNK / UNC13D / WBP2 / TRIM47 / TRIM65 / MRPL38 / FBF1 / ACOX1	GRB2	TRIM47 / FBF1 / RP11-552F3.9
rs8081039	17	77999748	C	T	0.9433	661466	-0.0233	0.0038	6.061e-10	4420	TNRC6C		TNRC6C	USP36 / TIMP2 / CEP295NL	TNRC6C
rs12939549	17	80637924	A	G	0.5666	820600	0.018	0.0016	2.674e-28	0	RPTOR	CBX8		ENPP7 / CBX2 / CBX8 / CBX4 / ENDOV / NPTX1 / RPTOR / BAIAP2 / AATK	RBFOX3			TBC1D16
rs8097544	18	1839563	A	G	0.8588	639384	-0.02	0.0025	9.345e-16	697960	METTL4			ADCYAP1	SMCHD1
rs1241986	18	6873955	G	A	0.1402	694561	0.0139	0.0024	1.135e-08	0	ARHGAP28		ARHGAP28	ARHGAP28 / LAMA1 / PTPRM	PTPRM
rs12964689	18	23537034	A	G	0.5427	714894	0.0203	0.0017	5.093e-32	0	NPC1	RMC1	NPC1	TMEM241 / RIOK3 / RMC1 / NPC1 / ANKRD29	NPC1	NPC1 / RMC1 / TMEM241	RMC1
rs273697	18	25598784	G	A	0.5348	715515	0.0098	0.0017	1.545e-08	246594	ZNF521			ZNF521 / SS18 / TAF4B / KCTD1	KCTD1
rs1941697	18	33671312	G	A	0.5785	720248	-0.0123	0.0017	1.177e-12	0	ASXL3			ASXL3	NOL4
rs1365466	18	38602476	C	T	0.2366	743937	0.0137	0.0019	3.271e-13	1036440	CELF4	CELF4
rs555267	18	43412733	G	T	0.6819	807442	-0.0126	0.0017	5.969e-13	135083	SYT4	SYT4		RIT2 / SYT4	RIT2
rs954018	18	45018498	G	A	0.6978	750807	0.013	0.0018	2.117e-13	0	SETBP1		SETBP1	SETBP1 / SLC14A2	SETBP1
rs7239114	18	48394843	G	A	0.4712	718767	-0.0124	0.0017	1.245e-13	0	ZBTB7C		ZBTB7C	ZBTB7C / DYM	SMAD2
rs1498139	18	53951656	A	C	0.7107	650504	0.0105	0.002	8.522e-08	201053	MBD2			MBD2 / RAB27B	DCC
rs11659764	18	55668281	T	A	0.9553	676204	0.0253	0.0039	8.926e-11	3494	TCF7L2			RAB27B / CCDC68	TCF7L2
rs2229616	18	60372043	C	T	0.993	749687	0.106	0.0059	4.651e-71	0	MC4R		MC4R	PMAIP1 / MC4R	MC4R
rs9951893	18	63072017	T	C	0.5209	715880	-0.0115	0.0017	3.301e-11	51329	BCL2			BCL2	BCL2
rs2012927	18	65630436	A	G	0.3767	801605	0.0129	0.0017	7.362e-14	119816	CDH7	CDH7		CDH7	CDH19
rs8089514	18	71557242	T	A	0.663	621065	-0.0126	0.0019	1.147e-11	175373	RP11-723G8.2				CBLN2
rs11150911	18	75786573	A	C	0.2992	788336	0.0133	0.0018	4.7e-13	358870	SMIM21			SMIM21	TSHZ1
rs1787267	18	78982544	G	C	0.9602	677607	0.0237	0.0036	3.384e-11	0	SALL3		SALL3		ATP9B
rs895330	19	4060709	C	G	0.8062	627650	0.0201	0.0023	5.497e-19	0	ZBTB7A	ZBTB7A / PIAS4		ATCAY / NMRK2 / DAPK3 / EEF2 / PIAS4 / ZBTB7A / MAP2K2 / CREB3L3 / SIRT6 / ANKRD24 / STAP2 / MPND / SH3GL1 / CHAF1A / UBXN6 / HDGFRP2 / PLIN4 / PLIN5 / LRG1 / SEMA6B	MAP2K2		PIAS4
rs12609744	19	12883326	T	C	0.6829	671891	-0.0126	0.0019	3.647e-11	1097	KLF1		HOOK2	TNPO2 / TRIR / GET3 / BEST2 / HOOK2 / JUNB / PRDX2 / RNASEH2A / RTBDN / MAST1 / DNASE2 / KLF1 / GCDH / SYCE2 / FARSA / CALR / RAD23A / GADD45GIP1 / DAND5 / NFIX / TRMT1 / NACC1	CACNA1A	RTBDN
rs17724992	19	18344015	A	G	0.7555	743524	0.0183	0.0019	1.048e-22	0	PGPEP1	PIK3R2 / MAST3	PGPEP1	ARRDC2 / IL12RB1 / MAST3 / PIK3R2 / IFI30 / MPV17L2 / RAB3A / PDE4C / IQCN / JUND / LSM4 / PGPEP1 / GDF15 / LRRC25 / REX1BD / CRLF1 / TMEM59L / KLHL26 / CRTC1 / COMP / UPF1 / GDF1 / CERS1 / MEF2B / BORCS8-MEF2B / BORCS8 / RFXANK / NR2C2AP / NCAN / HAPLN4 / TM6SF2 / SUGP1 / MAU2	JUND
rs8102137	19	29805946	T	C	0.7107	727330	-0.0193	0.0018	1.656e-25	5952	CCNE1			C19orf12 / CCNE1 / URI1 / ZNF536	VSTM2B
rs29938	19	33820576	T	C	0.3449	810558	-0.015	0.0017	6.727e-18	4813	KCTD15			CEBPG / PEPD / CHST8 / KCTD15	GPI
rs3826705	19	42133080	T	C	0.8917	667335	-0.0157	0.0027	6.573e-09	0	POU2F2	GSK3A / GRIK5 / ZNF574	ZNF574 / POU2F2	GRIK5 / ZNF574 / POU2F2 / DEDD2 / ZNF526 / GSK3A / ETF1	GSK3A
rs11672660	19	45676926	C	T	0.7863	717904	0.034	0.0021	1.658e-60	0	GIPR		GIPR	CBLC / BCAM / NECTIN2 / TOMM40 / APOE / APOC1 / APOC4 / APOC2 / CLPTM1 / RELB / EXOC3L2 / VASP / OPA3 / GPR4 / EML2 / GIPR / SNRPD2 / QPCTL / FBXO46 / MEIOSIN / SIX5 / DMPK / DMWD / RSPH6A / SYMPK / FOXA3 / IRF2BP1 / MYPOP / NANOS2 / NOVA2	FOSB
rs3810291	19	47065746	G	A	0.337	720368	-0.0274	0.0018	2.051e-52	0	ZC3H4		ZC3H4	ARHGAP35 / NPAS1 / TMEM160 / ZC3H4 / SAE1 / BBC3	ARHGAP35
rs1884389	20	1429938	C	T	0.5706	728852	0.0103	0.0017	4.03e-09	12225	NSFL1C			SDCBP2 / FKBP1A / NSFL1C / SIRPG	PSMF1	NSFL1C
rs676749	20	3045423	T	A	0.4831	714124	0.0104	0.0017	1.703e-09	0	GNRH2	PTPRA	VPS16	C20orf141 / TMEM239 / PCED1A / VPS16 / PTPRA / GNRH2 / MRPS26 / OXT / AVP	DNAAF9	VPS16	PCED1A / MRPS26
rs1884897	20	6632185	A	G	0.3857	766483	-0.0194	0.0017	1.29e-30	135479	BMP2				CHGB
rs8123881	20	15838850	A	G	0.8688	792483	-0.0196	0.0024	4.411e-16	0	MACROD2			MACROD2	MACROD2
rs6138482	20	25078806	C	T	0.7863	814127	-0.0147	0.002	5.832e-13	0	VSX1	ENTPD6	VSX1	SYNDIG1 / CST7 / APMAP / ACSS1 / VSX1 / ENTPD6 / PYGB / ABHD12 / GINS1 / NINL / NANP	PYGB		ENTPD6
rs6061162	20	31305698	C	T	0.0795	724848	-0.0081	0.003	0.007389	0	DEFB116	TPX2		TM9SF4 / PLAGL2 / POFUT1 / KIF3B	BCL2L1
rs6060151	20	35006423	G	T	0.3201	684958	-0.0029	0.0018	0.09595	0	TRPC4AP			RALY / EIF2S2 / ITCH / DYNLRB1 / MAP1LC3A / PIGU / TP53INP2	MAP1LC3A
rs2143253	20	43358752	G	A	0.8628	728522	0.0188	0.0026	1.103e-12	99176	SRSF6				TOX2
rs2425857	20	46285495	A	G	0.4245	724223	0.0116	0.0017	2.757e-11	0	CDH22		CDH22	CDH22 / SLC35C2 / EYA2	ZMYND8
rs6019482	20	48879023	C	T	0.8787	706515	0.0178	0.0023	2.813e-14	42867	ARFGEF2	STAU1		PREX1 / ARFGEF2 / CSE1L / STAU1 / DDX27 / ZNFX1	KCNB1	ARFGEF2 / STAU1
rs17806379	20	52490751	C	T	0.8151	725593	0.0258	0.0022	1.492e-30	286443	ZFP64	ZFP64		ATP9A / SALL4 / ZFP64 / TSHZ2	ATP9A
rs559267	20	55582439	A	G	0.6849	800433	-0.0115	0.0017	2.959e-11	414999	CBLN4				MC3R
rs6011457	20	62899563	T	A	0.5229	714122	0.0116	0.0017	2.729e-11	0	DIDO1	DIDO1 / GID8	DIDO1	OGFR / COL9A3 / TCFL5 / DPH3P1 / DIDO1 / GID8 / SLC17A9 / BHLHE23 / TNFRSF6B / ARFRP1 / ZGPAT / LIME1 / SLC2A4RG / ZBTB46 / ABHD16B / TPD52L2	STMN3
rs9979651	21	32781019	C	G	0.9334	681019	-0.0165	0.0034	1.313e-06	0	EPCIP-AS1	SYNJ1 / PAXBP1			SON
rs762147	21	37866307	A	G	0.2793	723774	-0.0115	0.0019	3.298e-09	0	KCNJ6			ERG / ETS2	TTC3
rs2836961	21	39255094	A	C	0.5885	755110	-0.0102	0.0017	1.116e-09	0	BRWD1		BRWD1	ERG / ETS2 / PSMG1 / BRWD1 / HMGN1 / GET1 / DSCAM	DSCAM
rs2838006	21	41281640	T	C	0.3668	689729	-0.0126	0.0018	5.436e-12	0	BACE2		BACE2	DSCAM / BACE2 / PLAC4 / FAM3B	DSCAM
rs427943	21	45150981	A	C	0.4364	727068	-0.017	0.0017	7.278e-23	0	ADARB1		ADARB1	ADARB1 / POFUT2	PFKL	LINC00163		PRED58
rs4820408	22	40208941	T	G	0.4324	739097	0.0151	0.0017	2.142e-19	0	TNRC6B	TNRC6B	TNRC6B	TNRC6B / ADSL / SGSM3 / MRTFA / EP300 / L3MBTL2	EP300	TNRC6B
rs9615905	22	48479887	C	T	0.5606	721322	-0.011	0.0017	2.658e-10	9573	TAFA5			TAFA5	TAFA5

## Sheet: Table S2
Table S2. Genes prioritized by MAGMA, after Bonferroni correction.
NSNPS: the number of SNPs annotated to that gene that were found in the data and were not excluded based on internal SNP QC.
N: the sample size used when analysing that gene.
ZSTAT: the Z-value for the gene, based on its (permutation) p-value.
P-value: the gene p-value.
Gene position is based on GENCODE annotations (v43 for GRCh38)
Gene	Chromosome	Position (GRCh38)		NSNPS	N	ZSTAT	P-value	Lead BMI-associated SNP
		Start (bp)	End (bp)
A3GALT2	1	33306766	33321098	156	685845	5.598	1.09e-08	rs785278
AAAS	12	53307456	53324864	74	683171	4.603	2.08e-06	rs4759073
AADAT	4	170060222	170091699	177	680634	5.302	5.74e-08	rs1522569
AAGAB	15	67200667	67255195	222	711230	5.045	2.26e-07	rs11629783
AAGAB	15	67200667	67255195	222	711230	5.045	2.26e-07	rs13329567
AAK1	2	69457997	69674349	191	687337	4.572	2.42e-06	rs7607351
AATK	17	81110487	81166221	150	666234	6.003	9.67e-10	rs12939549
ABCB6	2	219209772	219218994	118	683945	5.761	4.18e-09	rs11889536
ABCB8	7	151028422	151047782	98	710950	6.109	5e-10	rs4725984
ABCC5	3	183919934	184017939	220	688314	5.199	1e-07	rs2293605
ABCC8	11	17392498	17476894	319	692310	4.688	1.38e-06	rs10832778
ABCE1	4	145098288	145129524	45	685596	4.835	6.67e-07	rs1455137
ABCG2	4	88090150	88231628	203	682132	5.959	1.27e-09	rs4148155
ABCG4	11	119149052	119162653	87	681325	7.119	5.46e-13	rs1003081
ABHD12	20	25294742	25390835	200	687636	5.973	1.16e-09	rs6138482
ABHD16A	6	3164239	3180705	33	703183	4.84	6.51e-07	rs498240
ABHD16B	20	63861498	63862988	130	684174	4.962	3.48e-07	rs6011457
ABHD17C	15	80679684	80755621	230	689705	7.178	3.55e-13	rs12593036
ABITRAM	9	108934400	108950744	341	688565	5.235	8.26e-08	rs6477694
ABRAXAS2	10	124801819	124836667	125	682444	4.835	6.67e-07	rs17636031
ABTB3	12	107318421	107659642	476	685263	5.008	2.75e-07	rs11611496
ACACA	17	37084992	37406836	234	686195	4.847	6.26e-07	rs1106908
ACAP2	3	195274745	195443044	122	680219	6.418	6.91e-11	rs6764533
ACBD5	10	27168135	27243046	222	682330	5.338	4.7e-08	rs3781099
ACE	17	63477061	63498380	66	680347	5.85	2.46e-09	rs8075273
ACOT12	5	81329996	81394179	173	686584	5.45	2.52e-08	rs12514473
ACOX1	17	75941507	75979177	95	685638	5.178	1.12e-07	rs7209235
ACP1	2	264140	278283	172	680598	7.254	2.02e-13	rs13021737
ACP2	11	47239302	47248906	147	753513	7.009	1.2e-12	rs7124681
ACSM2A	16	20451461	20487669	138	681305	7.544	2.28e-14	rs12446632
ACSM5	16	20409534	20441336	154	680642	6.109	5e-10	rs12446632
ACSS1	20	25006230	25058980	323	681619	5.576	1.23e-08	rs6138482
ACTB	7	5526409	5563902	110	678095	5.323	5.12e-08	rs7784465
ACTL7A	9	108862266	108863756	387	688371	4.657	1.6e-06	rs6477694
ACTL7B	9	108854588	108855986	394	687591	4.552	2.66e-06	rs6477694
ACTN1	14	68874128	68979440	295	685057	4.898	4.84e-07	rs3902951
ACTR1A	10	102461881	102502712	138	749393	4.636	1.78e-06	rs12411886
ADAM15	1	155050566	155062775	78	674916	4.695	1.33e-06	rs905938
ADAM23	2	206443532	206621127	256	687436	6.137	4.2e-10	rs972540
ADAM23	2	206443532	206621127	256	687436	6.137	4.2e-10	rs17203016
ADARB1	21	45073853	45226560	311	679553	7.134	4.89e-13	rs427943
ADARB2	10	1177313	1737525	949	682567	4.972	3.31e-07	rs11251352
ADCY5	3	123282296	123449090	266	718640	5.419	2.99e-08	rs2124499
ADCY6	12	48766194	48789089	108	682219	5.854	2.4e-09	rs2240108
ADCY8	2	24819169	24920237	254	690486	7.579	1.74e-14	rs10182181
ADCY9	16	3953387	4116442	290	682048	6.109	5e-10	rs12448257
ADCYAP1	18	904871	912172	234	672332	4.924	4.24e-07	rs8097544
ADGRB3	6	68635282	69390571	1005	686492	6.353	1.06e-10	rs6922214
ADGRD2	9	124450451	124478589	99	673340	5.963	1.24e-09	rs10818938
ADGRL2	1	81306147	81993932	394	690530	6.512	3.72e-11	rs284227
ADK	10	74151202	74709963	406	684190	5.579	1.21e-08	rs12098284
ADORA2B	17	15945130	15975746	101	692750	6.871	3.2e-12	rs1075901
ADPGK	15	72751294	72785846	115	695534	7.192	3.18e-13	rs7164727
ADSL	22	40346461	40390463	102	691998	6.109	5e-10	rs4820408
AEBP2	12	19404045	19720801	295	686286	5.475	2.19e-08	rs621042
AEBP2	12	19404045	19720801	295	686286	5.475	2.19e-08	rs7134375
AFF3	2	99545419	100192428	629	687545	6.154	3.78e-10	rs4303732
AFG1L	6	108294991	108526796	176	684639	6.003	9.66e-10	rs3800229
AGAP3	7	151085831	151144436	128	684904	4.74	1.07e-06	rs4725984
AGBL2	11	47659591	47715389	90	737439	6.109	5e-10	rs7124681
AGBL4	1	48532854	50023954	951	685578	7.822	2.61e-15	rs7531656
AGBL4	1	48532854	50023954	951	685578	7.822	2.61e-15	rs2356865
AGER	6	3497175	3500531	25	742652	6.781	5.99e-12	rs498240
AGPAT1	6	3391413	3401297	36	725965	7.126	5.15e-13	rs498240
AK5	1	77282019	77559966	473	684179	7.712	6.22e-15	rs12035349
AK5	1	77282019	77559966	473	684179	7.712	6.22e-15	rs17391694
AKAP6	14	32329298	32837684	745	680948	6.216	2.55e-10	rs17522122
AKR1A1	1	45550543	45570049	119	686451	6.524	3.42e-11	rs2275426
AKT3	1	500341	867542	247	685307	7.307	1.36e-13	rs3753549
AKTIP	16	53491040	53504411	113	710392	4.781	8.73e-07	rs12443621
AKTIP	16	53491040	53504411	113	710392	4.781	8.73e-07	rs9931164
ALG3	3	184242301	184249548	92	673290	4.96	3.53e-07	rs2293605
ALK	2	29192774	29921586	1253	681821	4.589	2.23e-06	rs4372836
ALKAL2	2	279558	288851	164	678279	7.479	3.74e-14	rs13021737
ALKBH3	11	43880811	43920274	284	687180	7.485	3.59e-14	rs10838122
ALPK1	4	112285509	112442621	270	688026	5.33	4.91e-08	rs326889
AMBRA1	11	46396414	46594125	69	699654	5.879	2.06e-09	rs7124681
AMFR	16	56361452	56425545	175	687433	5.6	1.07e-08	rs12448738
AMHR2	12	53423855	53431672	61	693309	5.568	1.29e-08	rs4759073
AMIGO1	1	109504178	109509738	119	715714	6.962	1.67e-12	rs7550711
AMIGO3	3	49716829	49719684	58	693315	6.109	5e-10	rs2230590
AMN	14	102922663	102933596	133	684138	6.887	2.85e-12	rs3803286
AMPD2	1	109616104	109632051	121	685951	6.505	3.88e-11	rs7550711
AMT	3	49416778	49422685	67	694248	7.195	3.11e-13	rs2230590
ANAPC10	4	144831908	145098541	57	689191	4.764	9.48e-07	rs1455137
ANAPC4	4	25377263	25418498	246	682852	7.309	1.35e-13	rs9291467
ANAPC5	12	121308245	121399896	136	676283	6.772	6.37e-12	rs3887080
ANAPC7	12	110372900	110403730	48	710070	5.716	5.44e-09	rs6490055
ANGPTL7	1	11189355	11195981	51	678737	7.022	1.09e-12	rs10779751
ANKDD1B	5	75611182	75681773	211	748208	6.109	5e-10	rs2307111
ANKHD1	5	140401814	140539856	115	680915	4.567	2.48e-06	rs13174863
ANKHD1-EIF4EBP3	5	140401908	140549569	122	683834	4.625	1.88e-06	rs13174863
ANKK1	11	113387779	113400416	222	685701	5.444	2.61e-08	rs719802
ANKLE2	12	132725503	132761832	158	684033	5.075	1.94e-07	rs7968230
ANKRD10	13	110878540	110915069	277	683591	5.205	9.71e-08	rs2479958
ANKRD13B	17	29589769	29614761	73	700412	5.936	1.46e-09	rs1038088
ANKRD24	19	4182689	4224814	113	650886	6.964	1.66e-12	rs895330
ANKRD26	10	26973793	27100494	271	687009	6.133	4.32e-10	rs3781099
ANKRD28	3	15667236	15859771	253	727674	5.83	2.78e-09	rs11128760
ANKRD29	18	23598926	23662911	137	688638	7.371	8.45e-14	rs12964689
ANKRD31	5	75068275	75236911	218	704813	6.898	2.65e-12	rs2307111
ANKRD6	6	89433152	89633834	302	686102	5.785	3.63e-09	rs9362662
ANKS1A	6	34889255	35091406	344	694348	7.41	6.33e-14	rs2814992
ANKS1B	12	98726457	99984936	1150	681266	7.563	1.97e-14	rs651548
ANKS6	9	98731329	98796965	278	688252	4.659	1.59e-06	rs450231
ANKZF1	2	219229783	219236679	119	681686	6.655	1.42e-11	rs11889536
ANTXR2	4	79901146	80125454	242	680905	5.958	1.27e-09	rs7674623
ANXA9	1	150982249	150995634	95	695473	6.833	4.17e-12	rs6587552
AP1S1	7	101154456	101161596	112	680987	4.62	1.92e-06	rs1048365
AP3B1	5	78000522	78294762	374	685475	5.468	2.28e-08	rs368863
AP3M1	10	74120255	74150842	156	685360	6.335	1.19e-10	rs12098284
AP5B1	11	65773898	65780976	102	689131	6.402	7.65e-11	rs524281
APEH	3	49674014	49683971	64	690370	7.852	2.05e-15	rs2230590
API5	11	43311963	43344529	173	685805	5.99	1.05e-09	rs10838122
APMAP	20	24962925	24992751	344	682446	6.31	1.4e-10	rs6138482
APOA1	11	116835751	116837622	180	722484	4.606	2.06e-06	rs573455
APOA4	11	116820700	116823304	190	726893	4.567	2.47e-06	rs573455
APOBEC2	6	41053202	41064891	182	680111	5.379	3.75e-08	rs2033529
APOBR	16	28494643	28498964	35	725360	7.693	7.22e-15	rs7187776
APOC1	19	44914247	44919349	113	681712	6.833	4.15e-12	rs11672660
APOC2	19	44946035	44949565	105	677722	6.467	5e-11	rs11672660
APOC3	11	116829706	116833072	183	723716	4.578	2.34e-06	rs573455
APOC4	19	44942237	44945496	106	677516	6.462	5.17e-11	rs11672660
APOE	19	44905791	44909393	116	679907	6.826	4.36e-12	rs11672660
AQP2	12	49950737	49958878	119	689865	7.654	9.77e-15	rs7138803
AQP5	12	49961872	49965682	114	686602	7.515	2.84e-14	rs7138803
AQP6	12	49967194	49977139	113	686879	6.109	5e-10	rs7138803
ARAP3	5	141653401	141682230	185	682808	5.275	6.64e-08	rs3844598
ARFGAP2	11	47164299	47177125	121	748247	5.237	8.15e-08	rs7124681
ARFGEF1	8	67173511	67343781	70	684387	5.408	3.19e-08	rs16932761
ARFGEF2	20	48921711	49036693	261	689179	6.918	2.3e-12	rs6019482
ARFRP1	20	63698642	63708025	148	692864	4.697	1.32e-06	rs6011457
ARG1	6	131470832	131584332	194	678765	6.069	6.43e-10	rs2781668
ARHGAP1	11	46677080	46700619	66	738164	6.595	2.12e-11	rs7124681
ARHGAP15	2	143091362	143768352	666	686545	7.026	1.06e-12	rs6710871
ARHGAP15	2	143091362	143768352	666	686545	7.026	1.06e-12	rs2890652
ARHGAP19	10	97222173	97292673	232	685208	5.253	7.5e-08	rs577525
ARHGAP28	18	6729716	6915716	417	678638	5.083	1.86e-07	rs1241986
ARHGAP35	19	46860997	47005077	83	670385	6.109	5e-10	rs3810291
ARHGDIG	16	280450	283010	93	689645	7.374	8.3e-14	rs11866815
ARHGEF2	1	155946851	156007070	80	684928	5.568	1.29e-08	rs905938
ARHGEF26	3	154121003	154257827	333	688421	6.109	5e-10	rs355777
ARHGEF7	13	111114559	111305737	354	682669	7.698	6.94e-15	rs2479958
ARID3C	9	34621049	34629066	135	688483	4.726	1.14e-06	rs10971712
ARL13B	3	93980139	94055678	59	682597	7.509	2.97e-14	rs1454687
ARL14EP	11	30323104	30338223	195	687380	6.109	5e-10	rs1782507
ARL3	10	102673731	102714397	183	755738	7.185	3.37e-13	rs12411886
ARL8A	1	202133404	202144743	171	674994	5.392	3.48e-08	rs2820311
ARMC5	16	31458080	31467166	84	685388	4.741	1.06e-06	rs1549293
ARMH2	6	24797335	24798917	179	685659	5.404	3.27e-08	rs6900723
ARNT2	15	80404350	80597933	379	688218	4.791	8.28e-07	rs12593036
ARPC1A	7	99325898	99366262	101	682595	6.636	1.61e-11	rs13240600
ARPC1B	7	99374249	99394816	88	682440	7.109	5.83e-13	rs13240600
ARPC3	12	110434823	110450422	48	708835	6.141	4.09e-10	rs6490055
ARPP21	3	35638945	35794496	315	685342	5.265	7e-08	rs10865858
ARRDC2	19	18001132	18014102	98	666420	5.694	6.19e-09	rs17724992
AS3MT	10	102869470	102901899	182	761716	7.372	8.41e-14	rs12411886
ASB16	17	44170447	44179084	77	689344	5.746	4.57e-09	rs8069296
ASCL2	11	2268498	2270588	228	673044	6.562	2.66e-11	rs10840606
ASCL4	12	107774704	107776644	103	684488	5.328	4.95e-08	rs11611496
ASIC2	17	33013087	34174964	1732	684485	6.323	1.28e-10	rs7211567
ASIC3	7	151048292	151052756	92	704840	7.248	2.11e-13	rs4725984
ASIC4	2	219514170	219538772	88	669572	4.958	3.57e-07	rs11889536
ASXL3	18	33578219	33751195	330	683984	5.466	2.31e-08	rs1941697
ATCAY	19	3879864	3928082	109	656038	5.35	4.39e-08	rs895330
ATF6B	6	3553597	3566584	52	721031	7.099	6.27e-13	rs498240
ATG13	11	46617527	46674818	64	733469	6.796	5.4e-12	rs7124681
ATG16L2	11	72814406	72843674	67	741723	4.946	3.8e-07	rs7123876
ATG9A	2	219219380	219229717	118	682341	6.229	2.35e-10	rs11889536
ATG9B	7	151012209	151024499	98	720414	7.44	5.05e-14	rs4725984
ATP13A2	1	16985958	17011928	126	690002	5.321	5.17e-08	rs761423
ATP2A1	16	28878405	28904466	58	717942	6.109	5e-10	rs7187776
ATP2A2	12	110280756	110351093	52	714976	5.404	3.26e-08	rs6490055
ATP2B1	12	89588049	89709366	266	729530	6.109	5e-10	rs2731222
ATP5MC1	17	48892765	48895871	105	690498	7.487	3.51e-14	rs208015
ATP5MF	7	99448475	99466186	68	686760	7.787	3.44e-15	rs13240600
ATP5MF-PTCD1	7	99419749	99466197	76	687480	7.331	1.14e-13	rs13240600
ATP6V1E2	2	46490750	46542577	212	683105	5.094	1.75e-07	rs17035438
ATP9A	20	51596514	51768390	380	687350	4.886	5.16e-07	rs17806379
ATXN2L	16	28822999	28837237	41	720078	7.935	1.05e-15	rs7187776
ATXN7L2	1	109483479	109492804	115	723605	6.428	6.48e-11	rs7550711
ATXN7L3	17	44191805	44200113	79	684505	5.807	3.19e-09	rs8069296
AUTS2	7	69598296	70793506	963	686032	6.99	1.37e-12	rs1035010
AVL9	7	32495426	32588726	298	688764	5.376	3.82e-08	rs215632
AVP	20	3082556	3084724	86	673082	4.618	1.94e-06	rs676749
AXIN1	16	287440	352723	124	684878	7.747	4.72e-15	rs11866815
B4GALNT2	17	49132460	49176840	133	691411	7.66	9.33e-15	rs208015
BACE2	21	41167801	41282530	311	684201	4.808	7.62e-07	rs2838006
BAD	11	64269830	64284704	80	683636	6.399	7.8e-11	rs11600990
BAG5	14	103556545	103562657	105	686168	7.58	1.73e-14	rs3803286
BAIAP2	17	81035122	81117434	192	669683	5.959	1.27e-09	rs12939549
BAK1	6	33572547	33580293	177	694454	7.795	3.22e-15	rs419261
BANF1	11	66002228	66004149	91	684658	4.61	2.02e-06	rs524281
BANK1	4	101411286	102074812	360	686147	5.119	1.54e-07	rs13107325
BAZ1B	7	73440406	73522293	78	732390	4.853	6.09e-07	rs993931
BAZ1B	7	73440406	73522293	78	732390	4.853	6.09e-07	rs7777102
BBC3	19	47220822	47232766	51	664634	6.146	3.97e-10	rs3810291
BBLN	9	128160265	128163924	104	680430	4.963	3.46e-07	rs7871866
BBS2	16	56465640	56582667	167	686264	5.5	1.9e-08	rs12448738
BBS4	15	72686179	72738475	109	690651	6.109	5e-10	rs7164727
BBX	3	107522936	107811339	375	683602	6.285	1.64e-10	rs7640424
BCAM	19	44809071	44821421	94	678103	8.077	3.33e-16	rs11672660
BCDIN3D	12	49836043	49843106	139	706865	6.109	5e-10	rs7138803
BCKDK	16	31106107	31112791	43	721544	6.109	5e-10	rs1549293
BCL11A	2	60450520	60554467	253	701906	4.601	2.1e-06	rs12713433
BCL11B	14	99169287	99272197	316	677337	6.359	1.01e-10	rs3850422
BCL2	18	63123346	63320128	353	675769	7.709	6.33e-15	rs9951893
BCL7A	12	122019422	122062044	74	686539	6.557	2.74e-11	rs3887080
BCL7B	7	73536356	73557690	69	734389	5.035	2.39e-07	rs7777102
BCL7C	16	30833626	30894302	49	683577	7.286	1.59e-13	rs1549293
BCS1L	2	218658764	218663443	127	685051	6.594	2.15e-11	rs11889536
BDH2	4	103077592	103099870	136	684693	5.518	1.71e-08	rs13107325
BDNF	11	27654893	27722058	172	731793	7.511	2.93e-14	rs6265
BEND5	1	48727519	48776969	250	684677	5.752	4.41e-09	rs7531656
BEND6	6	56955107	57027346	126	688182	4.859	5.89e-07	rs12207241
BEST2	19	12751702	12758458	46	676125	5.867	2.22e-09	rs12609744
BHLHE23	20	63005927	63007035	148	674020	5.709	5.69e-09	rs6011457
BICRAL	6	42746958	42868558	159	686749	5.459	2.4e-08	rs998584
BICRAL	6	42746958	42868558	159	686749	5.459	2.4e-08	rs9349239
BLID	11	122115340	122116215	205	682784	6.438	6.07e-11	rs4936671
BLK	8	1783517	1804873	355	686327	7.504	3.09e-14	rs4841659
BLMH	17	30248203	30292056	137	689049	6.025	8.45e-10	rs1038088
BLMH	17	30248203	30292056	137	689049	6.025	8.45e-10	rs8067737
BLTP3A	6	34792083	34877514	190	694389	7.349	9.99e-14	rs2814992
BMAL1	11	13276652	13387266	335	688017	6.109	5e-10	rs900144
BMP8A	1	39491636	39529869	117	694231	6.764	6.71e-12	rs2282231
BNC2	9	16409503	16870843	936	687113	6.834	4.12e-12	rs6474945
BNC2	9	16409503	16870843	936	687113	6.834	4.12e-12	rs10962549
BNIPL	1	151036321	151047720	104	694667	7.556	2.08e-14	rs6587552
BOLA2B	16	30192932	30194306	15	679577	7.01	1.19e-12	rs1549293
BOLL	2	197726879	197786762	115	693536	6.012	9.18e-10	rs10497807
BORCS7	10	102854259	102864961	169	762564	7.171	3.73e-13	rs12411886
BORCS8	19	19176903	19192591	111	712423	7.235	2.33e-13	rs17724992
BORCS8-MEF2B	19	19145569	19192158	123	709738	6.911	2.41e-12	rs17724992
BPTF	17	67825503	67984378	83	680360	7.022	1.09e-12	rs12602912
BRCA2	13	32315086	32400268	233	684515	7.11	5.82e-13	rs9595908
BRINP1	9	119153458	119369435	377	684441	4.773	9.09e-07	rs7865157
BRINP2	1	177170958	177282422	253	686952	4.997	2.92e-07	rs543874
BRINP3	1	190097658	190478404	501	687047	6.109	5e-10	rs10920678
BRWD1	21	39184176	39321559	311	687104	6.121	4.65e-10	rs2836961
BSN	3	49554477	49671549	100	691778	7.653	9.83e-15	rs2230590
BTAF1	10	91923770	92031437	179	683298	5.111	1.6e-07	rs2631681
BTBD10	11	13388008	13463297	244	686292	5.529	1.61e-08	rs900144
BTD	3	15601341	15722311	153	758401	6.027	8.38e-10	rs11128760
BUD31	7	99408641	99419616	65	688180	6.109	5e-10	rs13240600
BYSL	6	41921499	41933046	116	686972	5.086	1.83e-07	rs9349239
C11orf21	11	2295628	2303049	215	676420	5.686	6.51e-09	rs10840606
C11orf68	11	65916810	65919062	82	688328	5.92	1.61e-09	rs524281
C11orf96	11	43942637	43943878	305	686583	7.715	6.05e-15	rs10838122
C12orf42	12	103237591	103495978	434	685351	7.561	2e-14	rs4764949
C15orf61	15	67521131	67530146	134	738893	6.616	1.85e-11	rs13329567
C16orf54	16	29742463	29745990	39	680417	7.662	9.16e-15	rs7187776
C17orf107	17	4899418	4902934	114	680140	6.846	3.8e-12	rs1000940
C17orf58	17	67991099	67996469	23	677883	6.109	5e-10	rs12602912
C19orf12	19	29698937	29715789	153	685771	7.232	2.38e-13	rs8102137
C1orf127	1	10946471	10982076	153	673353	6.294	1.55e-10	rs10779751
C1orf56	1	151047751	151051986	102	694122	6.109	5e-10	rs6587552
C1QBP	17	5432777	5448830	226	684452	7.16	4.04e-13	rs1000940
C1QTNF4	11	17493	22237	60	755340	7.592	1.58e-14	rs7124681
C2	6	3145559	3193454	67	737059	7.852	2.05e-15	rs498240
C20orf141	20	2814987	2815833	134	675045	4.97	3.35e-07	rs676749
C2CD2L	11	119102198	119118544	96	680751	7.47	4e-14	rs1003081
C2orf49	2	105337532	105349211	217	678026	4.568	2.46e-06	rs1451533
C3orf18	3	50558025	50571027	77	689019	5.581	1.19e-08	rs2230590
C4A	6	3229797	3250455	84	720076	6.109	5e-10	rs498240
C4B	6	3315951	3336608	91	721696	7.668	8.77e-15	rs498240
C6orf47	6	3135587	3138059	57	699379	4.881	5.28e-07	rs498240
C9orf153	9	86220265	86259657	145	683458	4.773	9.09e-07	rs3739733
CACNA1C	12	312930	1046066	842	682639	5.948	1.35e-09	rs2429150
CACNA2D2	3	50362613	50504244	114	685528	5.015	2.66e-07	rs2230590
CACNA2D4	12	134107	260810	299	679017	5.268	6.9e-08	rs11611246
CACNA2D4	12	134107	260810	299	679017	5.268	6.9e-08	rs2429150
CADM1	11	115169218	115504957	464	685968	7.375	8.21e-14	rs1048932
CADM2	3	84958989	86074429	1004	702016	9.111	4.08e-20	rs1375561
CADPS	3	62398346	62875416	702	680954	6.109	5e-10	rs1452075
CADPS2	7	122318411	122886759	611	684655	6.44	5.97e-11	rs1899689
CALB2	16	226190	257933	205	686231	5.993	1.03e-09	rs11642001
CALCOCO2	17	48831018	48866522	142	687479	7.083	7.07e-13	rs208015
CALCR	7	93424486	93574730	284	684177	7.345	1.03e-13	rs13247665
CALML6	1	1915108	1917296	50	660353	7.754	4.44e-15	rs12044597
CALN1	7	71779491	72447151	644	682070	6.738	8.01e-12	rs993931
CALR	19	12938578	12944489	53	681841	6.091	5.63e-10	rs12609744
CAMK2B	7	44210019	44334577	188	720811	4.909	4.59e-07	rs799449
CAMK2N2	3	184259213	184261553	87	671317	5.012	2.69e-07	rs2293605
CAMKK2	12	121237675	121298308	212	684271	5.129	1.46e-07	rs3887080
CAMKV	3	49857988	49869935	58	692267	6.109	5e-10	rs2230590
CAMTA1	1	6785454	7769706	1062	683646	7.432	5.37e-14	rs6577584
CAMTA1	1	6785454	7769706	1062	683646	7.432	5.37e-14	rs7556169
CAMTA2	17	4967992	4987675	113	685500	6.519	3.54e-11	rs1000940
CAND2	3	12796472	12834804	149	691063	5.178	1.12e-07	rs580438
CAPN11	6	44158811	44184401	114	673793	5.06	2.1e-07	rs998584
CARF	2	202912214	202988263	82	739913	6.526	3.37e-11	rs7564679
CASC3	17	40140318	40172171	59	669053	4.899	4.81e-07	rs8070454
CASKIN1	16	2177180	2196605	58	677542	4.619	1.93e-06	rs2516739
CAST	5	96525267	96779595	433	685884	7.021	1.1e-12	rs2611742
CASZ1	1	10636604	10796650	227	667406	4.863	5.79e-07	rs10779751
CATIP	2	218356857	218368099	74	685200	5.74	4.73e-09	rs11889536
CATSPER1	11	66016752	66026479	99	686709	4.735	1.09e-06	rs524281
CATSPERZ	11	64300358	64304770	79	681101	6.519	3.54e-11	rs11600990
CBL	11	119206298	119313926	135	678622	4.664	1.55e-06	rs1003081
CBLC	19	44777869	44800652	107	678931	7.013	1.17e-12	rs11672660
CBX1	17	48070052	48101478	175	695250	6.109	5e-10	rs208015
CBX2	17	79778148	79787983	79	659653	6.038	7.81e-10	rs12939549
CBX4	17	79833156	79839440	123	656576	6.081	5.99e-10	rs12939549
CBX5	12	54230942	54280133	104	686515	6.273	1.77e-10	rs4759073
CBX8	17	79792132	79801683	85	660845	6.11	4.99e-10	rs12939549
CCDC17	1	45620044	45624057	95	686740	6.443	5.87e-11	rs2275426
CCDC171	9	15553043	16061663	635	683375	7.542	2.31e-14	rs11790280
CCDC171	9	15553043	16061663	635	683375	7.542	2.31e-14	rs6474945
CCDC171	9	15553043	16061663	635	683375	7.542	2.31e-14	rs10962549
CCDC182	17	57744495	57745299	251	684723	5.088	1.81e-07	rs8071182
CCDC34	11	27330827	27363234	182	694070	6.82	4.56e-12	rs6265
CCDC47	17	63745255	63776351	117	692169	6.267	1.84e-10	rs8075273
CCDC68	18	54901509	54959461	169	686228	6.109	5e-10	rs11659764
CCDC85A	2	56183990	56386172	440	686511	4.858	5.92e-07	rs13432055
CCDC85B	11	65890673	65891635	92	694948	6.858	3.5e-12	rs524281
CCDC88B	11	64340204	64357534	95	680877	5.781	3.72e-09	rs11600990
CCDC92	12	92215	119498	160	701582	6.208	2.68e-10	rs7133378
CCHCR1	6	2400454	2416245	100	710279	5.257	7.33e-08	rs498240
CCND1	11	69641156	69654474	146	675026	7.529	2.55e-14	rs587230
CCND3	6	41934934	42050357	196	679712	5.12	1.53e-07	rs9349239
CCNE1	19	29811991	29824312	164	682917	7.634	1.14e-14	rs8102137
CCSER1	4	90127394	91605295	1111	685203	5.153	1.28e-07	rs1903579
CCZ1B	7	6794134	6826770	34	653531	4.727	1.14e-06	rs7784465
CD164	6	109366514	109382467	181	685971	4.642	1.73e-06	rs3800229
CD19	16	28931965	28939342	59	709842	6.109	5e-10	rs7187776
CD247	1	167425027	167518640	305	669918	4.982	3.15e-07	rs10733051
CD276	15	73683966	73714514	156	686252	4.589	2.23e-06	rs7164727
CD47	3	108043091	108091862	273	687062	6.978	1.49e-12	rs7640424
CD79B	17	63928738	63932336	93	683068	4.724	1.16e-06	rs8075273
CDC14A	1	100345001	100520277	283	681359	4.76	9.7e-07	rs1158103
CDC27	17	47117703	47189422	165	693753	5.625	9.26e-09	rs208015
CDC42BPB	14	102932380	103057549	170	683954	7.18	3.48e-13	rs3803286
CDC42SE1	1	151050971	151070325	102	694071	7.501	3.17e-14	rs6587552
CDH13	16	82626965	83800640	2733	680163	7.453	4.55e-14	rs7206608
CDH22	20	46173739	46308498	257	682973	6.346	1.1e-10	rs2425857
CDH7	18	65750252	65890337	380	685088	6.416	7e-11	rs2012927
CDHR4	3	49790732	49799873	52	692290	6.109	5e-10	rs2230590
CDK11A	1	1702379	1724357	16	669709	7.71	6.27e-15	rs12044597
CDK2	12	55966781	55972789	60	677637	6.17	3.41e-10	rs4759228
CDK5	7	151053815	151057897	92	705257	7.472	3.96e-14	rs4725984
CDK5RAP3	17	47967810	47981781	146	692571	6.767	6.59e-12	rs208015
CDKAL1	6	20534457	21232404	1067	739610	5.919	1.62e-09	rs11753081
CDKAL1	6	20534457	21232404	1067	739610	5.919	1.62e-09	rs7760082
CDKN1C	11	115392	118091	180	726087	4.829	6.87e-07	rs10840606
CDSN	6	2373089	2378448	99	710590	5.267	6.94e-08	rs498240
CDX2	13	27960918	27969315	159	680162	7.779	3.66e-15	rs1218822
CEBPG	19	33373685	33382686	177	692186	5.926	1.55e-09	rs29938
CELF1	11	47465933	47565569	123	762750	7.733	5.27e-15	rs7124681
CELSR2	1	109249539	109275751	178	754183	6.189	3.03e-10	rs7550711
CEMIP	15	80779343	80951776	312	684433	6.109	5e-10	rs12593036
CENATAC	11	118998138	119015793	107	679326	6.683	1.17e-11	rs1003081
CENPE	4	103105349	103198445	175	687021	4.79	8.34e-07	rs13107325
CENPO	2	24793136	24822376	198	689491	7.385	7.6e-14	rs10182181
CEP120	5	123344890	123423592	251	685846	6.109	5e-10	rs7711753
CEP295NL	17	78890579	78903217	153	687047	4.689	1.37e-06	rs8081039
CEP41	7	130393771	130442433	195	684491	5.239	8.08e-08	rs972283
CER1	9	14719724	14722733	340	680970	6.087	5.75e-10	rs11790280
CER1	9	14719724	14722733	340	680970	6.087	5.75e-10	rs6474945
CERCAM	9	128411751	128437351	61	683162	4.802	7.85e-07	rs7871866
CERS1	19	18868545	18896727	69	663555	4.653	1.63e-06	rs17724992
CERS2	1	150960583	150975003	96	695779	6.526	3.38e-11	rs6587552
CERT1	5	75356345	75512138	162	745977	7.56	2.02e-14	rs2307111
CFAP119	16	30757423	30762221	22	680618	5.317	5.27e-08	rs1549293
CFAP251	12	121918592	122003927	118	686911	6.15	3.86e-10	rs3887080
CFAP74	1	1921951	2003837	55	656668	6.109	5e-10	rs12044597
CFB	6	3287686	3294120	65	732447	6.109	5e-10	rs498240
CFL1	11	65823022	65862026	86	695353	7.273	1.76e-13	rs524281
CHAF1A	19	4402640	4445018	103	667446	5.083	1.85e-07	rs895330
CHFR	12	132822187	132956304	133	685712	6.134	4.28e-10	rs7968230
CHMP3	2	86503430	86563479	126	685414	7.509	2.97e-14	rs7557796
CHP2	16	23755026	23758935	149	680563	5.555	1.39e-08	rs7195386
CHPF	2	219538954	219543809	82	671796	4.776	8.94e-07	rs11889536
CHRNA2	8	27459756	27479883	279	686041	5.321	5.17e-08	rs2100814
CHRNE	17	4897771	4934438	114	680140	6.846	3.8e-12	rs1000940
CHST10	2	100391860	100417668	362	678629	4.593	2.18e-06	rs4303732
CHST8	19	33621953	33773509	237	679892	6.109	5e-10	rs29938
CIMAP1C	15	75724041	75727688	77	686353	4.722	1.17e-06	rs403656
CIP2A	3	108549864	108589644	136	683703	5.478	2.15e-08	rs7640424
CIPC	14	77098126	77117287	220	683310	5.017	2.62e-07	rs17105272
CISD2	4	102868974	102892807	110	684948	4.924	4.23e-07	rs13107325
CISH	3	50606489	50611774	76	688737	5.726	5.13e-09	rs2230590
CIZ1	9	128161251	128204383	117	681377	5.972	1.17e-09	rs7871866
CKAP5	11	46743048	46846308	124	752791	5.619	9.62e-09	rs7124681
CKB	14	103519667	103522833	115	690052	7.712	6.22e-15	rs3803286
CKS1B	1	154974653	154979251	89	682041	5.186	1.07e-07	rs905938
CLCN2	3	184346185	184361650	118	676106	5.239	8.06e-08	rs2293605
CLDN23	8	8701937	8704096	381	685728	7.036	9.91e-13	rs7827182
CLHC1	2	55172547	55232563	270	680841	4.977	3.23e-07	rs7601895
CLIC1	6	2986392	2995582	28	714881	4.829	6.85e-07	rs498240
CLN3	16	28474111	28495575	33	730214	7.483	3.63e-14	rs7187776
CLPTM1	19	44954585	44993341	110	679439	6.221	2.47e-10	rs11672660
CLUAP1	16	3500976	3539048	120	681455	5.401	3.31e-08	rs12448257
CMIP	16	81444808	81711762	543	678133	5.49	2.01e-08	rs8046061
CMTR2	16	71281389	71289715	166	685096	5.953	1.32e-09	rs11642001
CNGB3	8	86553977	86743675	385	687364	6.336	1.18e-10	rs7006629
CNNM2	10	102918294	103090222	278	764007	6.348	1.09e-10	rs12411886
CNOT9	2	218568580	218597080	126	682568	6.447	5.69e-11	rs11889536
CNTFR	9	34551432	34590140	146	686740	5.27	6.81e-08	rs10971712
CNTNAP2	7	2415	204593	2979	682217	5.425	2.89e-08	rs11773362
COA8	14	103562960	103607523	112	687491	7.562	1.99e-14	rs3803286
COL4A4	2	227002714	227164453	395	673660	4.735	1.09e-06	rs10211055
COL9A3	20	62816244	62841159	198	671387	5.375	3.82e-08	rs6011457
COMP	19	18782773	18791305	61	682443	7.498	3.24e-14	rs17724992
COMTD1	10	75233641	75236030	99	693247	4.562	2.54e-06	rs12098284
COPG2	7	130506238	130668748	174	699717	6.13	4.4e-10	rs972283
COPZ1	12	54301202	54351846	63	682360	6.109	5.03e-10	rs4759073
COPZ2	17	48026167	48038030	156	692769	7.705	6.55e-15	rs208015
COQ10B	2	197453493	197475310	59	685409	5.43	2.81e-08	rs10497807
COQ4	9	128322544	128334072	67	688862	7.543	2.3e-14	rs7871866
CORO1A	16	30182827	30189076	18	678223	7.819	2.66e-15	rs1549293
CORO6	17	29614756	29622912	66	698251	6.217	2.53e-10	rs1038088
COX6A2	16	31427731	31428360	92	689548	7.291	1.54e-13	rs1549293
CPA1	7	130380339	130388114	181	683667	5.097	1.73e-07	rs972283
CPA2	7	130266863	130289798	206	683185	4.836	6.62e-07	rs972283
CPA4	7	130293134	130324180	207	683758	4.887	5.11e-07	rs972283
CPA5	7	130344816	130368730	188	682901	4.892	4.98e-07	rs972283
CPD	17	30378927	30469989	143	689420	5.083	1.85e-07	rs1038088
CPD	17	30378927	30469989	143	689420	5.083	1.85e-07	rs8067737
CPNE3	8	86514435	86561498	216	688518	5.828	2.81e-09	rs7006629
CPNE4	3	131533555	132285410	890	685473	7.268	1.82e-13	rs1320903
CPS1	2	210477682	210679107	401	686581	6.566	2.58e-11	rs4673553
CPSF4	7	99438922	99457373	66	688864	7.935	1.05e-15	rs13240600
CPSF6	12	69239569	69274358	220	680755	6.123	4.58e-10	rs10878946
CPT1A	11	68754620	68844410	198	680941	5.487	2.04e-08	rs587230
CRB1	1	197268204	197478455	262	687677	5.1	1.7e-07	rs10754210
CRB2	9	123356170	123380324	158	685063	6.312	1.37e-10	rs10818938
CREB1	2	207529737	207605988	156	684620	5.682	6.66e-09	rs17203016
CREB3L3	19	4153631	4173054	103	647717	7.649	1.02e-14	rs895330
CREBBP	16	3725054	3880713	134	670437	6.109	5e-10	rs12448257
CRIM1	2	6693	7390	519	683202	6.619	1.81e-11	rs4670626
CRIPT	2	46616416	46630176	242	684571	6.962	1.68e-12	rs17035438
CRLF1	19	18572220	18607741	94	683988	5.531	1.59e-08	rs17724992
CROCC	1	16740273	16972964	84	696535	5.136	1.4e-07	rs761423
CRTAC1	10	97865000	98030828	281	682065	7.474	3.9e-14	rs577525
CRTC1	19	18683678	18782333	108	682917	7.373	8.35e-14	rs17724992
CRYZ	1	74705482	74733408	196	686417	6.26	1.93e-10	rs12042908
CSE1L	20	49046246	49096960	172	685295	5.703	5.88e-09	rs6019482
CSF3	17	40015361	40017813	118	686964	5	2.86e-07	rs8070454
CSH1	17	63894909	63896661	112	684988	4.807	7.67e-07	rs8075273
CSH2	17	63872012	63873766	111	685881	5.202	9.85e-08	rs8075273
CSHL1	17	63909597	63911341	106	685895	4.797	8.04e-07	rs8075273
CSMD1	8	2935353	4994972	5793	680698	9.69	1.67e-22	rs1658820
CSMD2	1	33513998	34165842	930	682303	7.72	5.83e-15	rs785278
CSNK2B	6	3007108	3015418	57	697719	5.054	2.16e-07	rs498240
CSPG5	3	47562238	47580792	55	695030	6.428	6.46e-11	rs6442021
CST6	11	66012008	66013505	95	685601	4.632	1.81e-06	rs524281
CST7	20	24949269	24959928	340	681554	6.249	2.07e-10	rs6138482
CTBP2	10	124984317	125161170	371	681100	6.109	5e-10	rs17636031
CTDSP1	2	218398256	218405941	68	686974	6.817	4.64e-12	rs11889536
CTF1	16	30896614	30903547	46	683924	6.109	5e-10	rs1549293
CTNNA2	2	79185231	80648861	1664	685661	6.298	1.51e-10	rs934515
CTNNA2	2	79185231	80648861	1664	685661	6.298	1.51e-10	rs1371108
CTNNAL1	9	108942569	109013522	394	688952	5.132	1.43e-07	rs6477694
CTSB	8	1479972	1505569	293	681774	7.23	2.41e-13	rs4841659
CTSW	11	65879809	65883741	91	694909	7.03	1.04e-12	rs524281
CUEDC2	10	102423245	102432584	109	737489	4.598	2.13e-06	rs12411886
CUTA	6	33416442	33418317	42	702470	6.552	2.83e-11	rs419261
CWC22	2	179944876	180007297	322	683396	5.865	2.25e-09	rs9630985
CWC27	5	64766368	65102412	353	685486	6.722	8.98e-12	rs6888159
CWH43	4	48986275	49062081	69	672162	5.161	1.23e-07	rs2768950
CXXC5	5	139647299	139683882	72	688491	7.083	7.04e-13	rs13174863
CYB561D1	1	109494052	109502932	117	719623	6.606	1.98e-11	rs7550711
CYP17A1	10	102830531	102837472	183	761098	7.114	5.64e-13	rs12411886
CYP20A1	2	203238977	203306026	105	770556	4.7	1.3e-06	rs7564679
CYP21A2	6	3380335	3383703	81	719598	6.109	5e-10	rs498240
CYP27A1	2	218781749	218815293	83	685692	6.397	7.91e-11	rs11889536
CYP3A5	7	99648194	99679998	85	680556	4.824	7.02e-07	rs13240600
CYP4A22	1	47137435	47149727	92	676838	6.179	3.23e-10	rs6700838
CYSTM1	5	140175156	140282052	141	686564	5.254	7.44e-08	rs13174863
DAG1	3	49468713	49535618	88	691806	7.588	1.63e-14	rs2230590
DAGLB	7	6409126	6484190	144	680696	5.492	1.99e-08	rs7784465
DAND5	19	12965159	12974760	52	679737	5.909	1.72e-09	rs12609744
DAPK3	19	3958453	3971123	81	657936	7.156	4.17e-13	rs895330
DARS2	1	173824653	173858808	69	687886	5.163	1.21e-07	rs912768
DCAF12	9	34086387	34127399	136	693876	7.642	1.07e-14	rs10971712
DCAF7	17	63550222	63594286	80	688351	6.604	2e-11	rs8075273
DCP1B	12	288197	346679	241	682377	6.626	1.72e-11	rs2429150
DCST1	1	155033824	155050930	84	678091	5.363	4.08e-08	rs905938
DCST2	1	155018520	155033781	87	677482	5.299	5.81e-08	rs905938
DCTN3	9	34613545	34620523	131	688237	4.804	7.78e-07	rs10971712
DCTPP1	16	30423615	30430030	53	717423	7.654	9.77e-15	rs1549293
DCUN1D4	4	51843000	51916837	86	674492	5.62	9.56e-09	rs711347
DDAH2	6	2974799	2978378	28	714881	4.829	6.85e-07	rs498240
DDB2	11	47214465	47239217	148	750788	6.656	1.41e-11	rs7124681
DDC	7	50458436	50565405	411	684281	5.187	1.07e-07	rs10269783
DDN	12	48995149	48999375	66	677527	4.743	1.05e-06	rs7138803
DDX20	1	111754832	111775602	248	682929	7.118	5.46e-13	rs12033257
DDX27	20	49219347	49244077	146	685732	5.073	1.96e-07	rs6019482
DDX42	17	63773603	63819317	113	690789	5.792	3.48e-09	rs8075273
DDX56	7	44565804	44575051	135	727280	4.801	7.88e-07	rs799449
DECR2	16	972	11633	96	681549	6.611	1.91e-11	rs11866815
DEDD2	19	42198598	42220140	32	673057	5.339	4.67e-08	rs3826705
DEF6	6	35297818	35321771	149	691859	4.865	5.73e-07	rs2814992
DEFB134	8	1351705	1354844	141	677513	6.109	5e-10	rs4841659
DEFB135	8	1363428	1365697	148	676581	6.109	5e-10	rs4841659
DEFB136	8	11973937	11974599	152	677136	6.109	5e-10	rs4841659
DENND1A	9	123379654	123930152	571	687101	6.307	1.42e-10	rs10818938
DENND2B	11	8693351	8910951	309	695010	6.368	9.59e-11	rs12575252
DERL2	17	5471254	5486811	266	684229	6.919	2.27e-12	rs1000940
DES	2	219418377	219426735	111	678224	7.25	2.08e-13	rs11889536
DEUP1	11	93329971	93438487	292	682489	5.211	9.41e-08	rs2605603
DGKA	12	55927319	55954027	67	676622	6.239	2.21e-10	rs4759228
DGKG	3	186105668	186362234	326	686796	7.533	2.49e-14	rs9816226
DGKI	7	137381037	137847092	509	674668	6.299	1.5e-10	rs3800649
DGLUCY	14	91060333	91225632	218	681414	7.438	5.1e-14	rs1951455
DHFR2	3	94047836	94063389	43	683684	6.109	5e-10	rs1454687
DHH	12	49086656	49094801	53	681024	5.216	9.13e-08	rs7138803
DHODH	16	72008588	72027664	200	731710	5.477	2.16e-08	rs11642001
DHODH	16	72008588	72027664	200	731710	5.477	2.16e-08	rs756717
DHRS11	17	827293	836300	126	681620	7.564	1.95e-14	rs1106908
DHRS7B	17	21123364	21193265	142	682888	6.238	2.21e-10	rs4986044
DHRS7C	17	9771434	9791592	257	680072	4.945	3.82e-07	rs17681708
DHX33	17	5440917	5468982	268	683924	7.015	1.15e-12	rs1000940
DHX36	3	1181	9497	214	688012	7.37	8.5e-14	rs355777
DHX38	16	72093613	72112912	207	715693	5.696	6.15e-09	rs11642001
DHX38	16	72093613	72112912	207	715693	5.696	6.15e-09	rs756717
DIAPH1	5	141515016	141619055	183	685785	5.676	6.91e-09	rs3844598
DIDO1	20	62877738	62937952	177	675028	6.031	8.16e-10	rs6011457
DIPK1A	1	92832737	92961522	197	682524	5.537	1.54e-08	rs6690764
DIS3L	15	66293217	66333898	189	687364	5.861	2.3e-09	rs11629783
DLK1	14	100725705	100738224	195	677097	7.028	1.05e-12	rs12147845
DLX1	2	172084740	172089677	120	689657	5.381	3.71e-08	rs6738445
DMPK	19	45769709	45782552	109	724657	6.109	5e-10	rs11672660
DMRTA2	1	50417550	50423443	121	692869	4.575	2.38e-06	rs2356865
DMWD	19	45782947	45792845	108	727225	6.156	3.73e-10	rs11672660
DMXL2	15	51447711	51622833	322	685870	6.109	5e-10	rs3736485
DNAH10	12	123762188	123935720	250	697851	6.111	4.95e-10	rs7133378
DNAI1	9	34457414	34520988	158	686798	5.224	8.75e-08	rs10971712
DNAJB2	2	219279342	219286898	105	681628	7.556	2.08e-14	rs11889536
DNAJB4	1	77979175	78017964	109	690424	7.614	1.33e-14	rs12035349
DNAJB4	1	77979175	78017964	109	690424	7.614	1.33e-14	rs17391694
DNAJC1	10	21756548	22003769	121	675881	7.54	2.35e-14	rs7084454
DNAJC11	1	6634168	6701924	152	690900	6.708	9.89e-12	rs6577584
DNAJC19	3	180983697	180989774	88	683727	5.977	1.14e-09	rs6443750
DNAJC27	2	24943636	24972094	196	689969	7.276	1.72e-13	rs10182181
DNAJC3	13	95677139	95794988	155	679176	4.81	7.53e-07	rs1927790
DNAJC4	11	64230278	64234286	82	685679	5.704	5.85e-09	rs11600990
DNAJC6	1	65248219	65415871	320	685590	5.597	1.09e-08	rs11208662
DNASE1	16	3611728	3680143	102	678296	7.862	1.89e-15	rs12448257
DNASE2	19	12875209	12881595	66	677429	5.938	1.44e-09	rs12609744
DNER	2	229357629	229714555	476	682785	6.896	2.68e-12	rs6720868
DNM1	9	128191655	128255248	95	680028	7.891	1.5e-15	rs7871866
DNMT3A	2	25227855	25342590	148	693330	7.048	9.09e-13	rs10182181
DNPEP	2	219372043	219400022	118	680392	6.886	2.88e-12	rs11889536
DOCK3	3	50674927	51384198	358	677238	6.037	7.87e-10	rs2230590
DPAGT1	11	119096025	119108331	98	680722	7.283	1.63e-13	rs1003081
DPF3	14	72609034	72894101	500	682517	6.109	5e-10	rs1205106
DPH1	17	2030137	2043898	143	678405	7.217	2.66e-13	rs4516268
DPH3P1	20	62845664	62845912	145	674230	5.469	2.27e-08	rs6011457
DPH6	15	35217345	35546193	220	687927	5.048	2.23e-07	rs8036040
DPY19L1	7	34927292	35038271	200	680823	4.854	6.05e-07	rs329277
DPY19L4	8	94719703	94793836	225	687110	4.77	9.21e-07	rs12680842
DPYD	1	97077743	97995000	707	680520	6.109	5e-10	rs1973993
DRAP1	11	65919274	65921563	81	688266	5.881	2.04e-09	rs524281
DRD2	11	113409605	113475691	276	685485	5.423	2.93e-08	rs719802
DSCAM	21	40010999	40847158	1152	683489	4.597	2.14e-06	rs2836961
DSCAM	21	40010999	40847158	1152	683489	4.597	2.14e-06	rs2838006
DUSP13B	10	75094432	75109221	129	685972	5.131	1.44e-07	rs12098284
DUSP29	10	75037472	75073642	134	685515	5.499	1.91e-08	rs12098284
DUSP6	12	89347235	89352501	153	688616	6.109	5e-10	rs2731222
DXO	6	3270999	3273481	76	729624	7.735	5.16e-15	rs498240
DYM	18	49036387	49461347	401	686305	4.742	1.06e-06	rs7239114
DYNC1H1	14	101964573	102056443	169	684776	4.643	1.72e-06	rs3803286
DYNC1I2	2	171687409	171750158	196	685665	7.036	9.9e-13	rs6738445
DYNLL2	17	58083419	58095542	107	684397	5.119	1.53e-07	rs8071182
DYNLRB1	20	34516395	34540958	59	702460	5.41	3.15e-08	rs6060151
DYNLT2B	3	196291219	196318299	84	685462	5.62	9.52e-09	rs6764533
DZIP3	3	108589705	108694840	196	683582	5.471	2.24e-08	rs7640424
E2F3	6	20401879	20493714	278	731163	5.245	7.81e-08	rs11753081
EBF1	5	158695916	159099916	572	686118	5.438	2.7e-08	rs17056301
ECE2	3	184276011	184293031	105	672651	5.267	6.94e-08	rs2293605
EDNRB	13	77895481	77975529	317	686220	5.334	4.79e-08	rs1668633
EEF2	19	3976056	3985463	77	656169	6.109	5e-10	rs895330
EFCAB5	17	29929200	30108452	129	692504	6.06	6.8e-10	rs1038088
EFCAB5	17	29929200	30108452	129	692504	6.06	6.8e-10	rs8067737
EFEMP2	11	65866441	65873592	88	696509	7.229	2.43e-13	rs524281
EFNA3	1	155078837	155087538	78	680194	4.632	1.81e-06	rs905938
EFNA4	1	155063737	155069553	77	675929	4.685	1.4e-06	rs905938
EFNA5	5	107376894	107670937	588	686096	6.109	5e-10	rs40067
EFR3B	2	25042076	25159135	180	688737	7.17	3.76e-13	rs10182181
EGFL8	6	3469589	3473262	41	721333	6.774	6.25e-12	rs498240
EHBP1	2	62673851	63046487	225	692263	6.164	3.54e-10	rs13417156
EHBP1L1	11	65576046	65592650	70	686639	4.826	6.97e-07	rs524281
EHMT2	6	31879759	31897698	67	737059	7.852	2.05e-15	rs498240
EIF1AD	11	65996545	66002176	93	684024	4.74	1.07e-06	rs524281
EIF2S2	20	34088309	34112243	83	689342	6.979	1.48e-12	rs6060151
EIF3C	16	28688558	28735727	20	698986	6.109	5e-10	rs7187776
EIF3CL	16	28379579	28403841	20	680856	6.109	5e-10	rs7187776
EIF4G1	3	184314495	184335358	101	675056	5.295	5.94e-08	rs2293605
EIF5	14	103333544	103345025	174	688448	7.216	2.67e-13	rs3803286
EIF5A2	3	170888418	170908644	133	756707	6.109	5e-10	rs13085472
ELAPOR1	1	109113679	109206781	163	739528	4.656	1.61e-06	rs7550711
ELAVL4	1	50024029	50203772	154	686993	7.753	4.5e-15	rs7531656
ELAVL4	1	50024029	50203772	154	686993	7.753	4.5e-15	rs2356865
ELF3	1	202007945	202017183	155	677043	6.661	1.36e-11	rs2820311
ELFN1	7	1665745	1747946	144	670403	4.995	2.94e-07	rs6461115
ELP1	9	108866898	108934328	452	687936	5.188	1.06e-07	rs6477694
ELP3	8	28089673	28191156	351	680308	5.355	4.27e-08	rs2100814
ELP6	3	47495640	47513712	53	699539	5.652	7.91e-09	rs6442021
EML2	19	45606994	45645602	102	686054	7.208	2.84e-13	rs11672660
EML6	2	54723499	54972025	586	690330	5.227	8.62e-08	rs7601895
ENAH	1	225486765	225653142	268	687514	4.994	2.96e-07	rs10915840
ENDOV	17	80415165	80438086	134	681516	6.085	5.81e-10	rs12939549
ENHO	9	34521043	34522990	121	687966	5.311	5.44e-08	rs10971712
ENO3	17	4948092	4957131	113	686251	6.604	2.01e-11	rs1000940
ENO4	10	116849499	116911788	122	688187	7.164	3.91e-13	rs10886017
ENPP3	6	131628442	131747418	252	684839	6.127	4.47e-10	rs2781668
ENPP7	17	79730943	79742219	51	648398	5.157	1.26e-07	rs12939549
ENTPD4	8	23385783	23457695	242	692174	5.1	1.7e-07	rs11781222
ENTPD6	20	25195693	25228075	176	680961	6.543	3.03e-11	rs6138482
EP300	22	41092592	41180077	162	691285	5.187	1.07e-07	rs4820408
EPB41L4B	9	109171974	109321059	376	688040	5.746	4.58e-09	rs6477694
EPHA3	3	89107621	89482134	375	686491	5.713	5.54e-09	rs6551410
EPHB1	3	134795260	135260467	760	686367	5.824	2.87e-09	rs6786582
EPHB2	1	22710839	22921500	257	682601	7.62	1.27e-14	rs967605
EPHX2	8	27490781	27545564	313	684268	5.348	4.45e-08	rs2100814
ERAP1	5	96760810	96808100	346	690914	6.252	2.03e-10	rs2611742
ERAP2	5	96875986	96919703	251	690046	5.014	2.66e-07	rs2611742
ERBB3	12	56076799	56103505	61	681710	6.262	1.9e-10	rs4759228
ERBB4	2	211375717	212538841	1620	684286	8.077	3.32e-16	rs4673553
ERBB4	2	211375717	212538841	1620	684286	8.077	3.32e-16	rs7599312
ERC2	3	55508311	56469095	1042	686939	4.745	1.04e-06	rs12488237
ERG	21	38380027	38661780	536	685012	4.74	1.07e-06	rs762147
ERG	21	38380027	38661780	536	685012	4.74	1.07e-06	rs2836961
ERH	14	69380128	69398299	187	683762	5.024	2.53e-07	rs3902951
ERI1	8	9002147	9116746	352	684325	7.606	1.41e-14	rs7827182
ERICH2	2	170766878	170798977	142	686076	5.141	1.36e-07	rs6738445
ERICH3	1	74568117	74673792	241	718756	6.109	5e-10	rs12042908
ERN2	16	23690310	23713226	149	680077	4.806	7.71e-07	rs7195386
ERP44	9	99979185	100099052	206	682952	5.652	7.92e-09	rs10118701
ESRP1	8	94641074	94707466	214	684209	5.746	4.57e-09	rs12680842
ESRP2	16	68229033	68238102	82	722480	4.832	6.76e-07	rs2307022
ESRRA	11	64305497	64316743	82	682464	6.386	8.52e-11	rs11600990
ESYT1	12	56118250	56144674	50	686173	5.279	6.5e-08	rs4759228
ETF1	19	42247569	42255128	35	674247	5.02	2.59e-07	rs3826705
ETS2	21	38805183	38824955	265	682216	6.514	3.65e-11	rs762147
ETS2	21	38805183	38824955	265	682216	6.514	3.65e-11	rs2836961
ETV5	3	186046314	186110318	173	708208	6.109	5e-10	rs9816226
EVI5	1	92508696	92792404	275	692494	6.758	7.01e-12	rs6690764
EVX1	7	27242700	27250493	293	681614	6.615	1.85e-11	rs849135
EXD2	14	69191498	69244020	197	684179	5.149	1.31e-07	rs3902951
EXOC3L2	19	45212370	45245407	99	675500	5.03	2.45e-07	rs11672660
EXOSC10	1	11066618	11099869	72	680467	6.744	7.72e-12	rs10779751
EXT1	8	117794490	118111826	734	671796	6.184	3.13e-10	rs10955841
EYA2	20	46894624	47188844	555	684807	5.467	2.29e-08	rs2425857
F2	11	46719196	46739506	82	746995	6.019	8.78e-10	rs7124681
FAF1	1	50437028	50960267	269	693411	5.128	1.46e-07	rs2356865
FAIM2	12	49866896	49904217	147	704057	7.469	4.03e-14	rs7138803
FAM114A2	5	153990148	154038936	233	685726	7.089	6.75e-13	rs7715256
FAM117B	2	202634969	202769757	93	722643	5.153	1.28e-07	rs7564679
FAM131A	3	184335926	184348421	103	677102	5.674	6.97e-09	rs2293605
FAM167A	8	11421476	11475908	277	686842	6.109	5e-10	rs4841659
FAM177A1	14	35045117	35116630	157	692219	4.824	7.04e-07	rs9806058
FAM180B	11	47586678	47589194	60	755449	6.109	5e-10	rs7124681
FAM184A	6	118959763	119149387	330	683623	5.972	1.17e-09	rs2357760
FAM200A	7	99546300	99558536	68	683278	6.109	5e-10	rs13240600
FAM216A	12	110468415	110490385	40	714814	6.725	8.79e-12	rs6490055
FAM219A	9	34398184	34458570	151	687950	5.086	1.83e-07	rs10971712
FAM220A	7	6329411	6348981	132	673902	5.13	1.45e-07	rs7784465
FAM234A	16	234521	272183	95	686906	7.657	9.55e-15	rs11866815
FAM3B	21	41304212	41357727	266	682385	5.703	5.89e-09	rs2838006
FAM89B	11	65572349	65574198	58	691591	5.126	1.48e-07	rs524281
FANCE	6	35452338	35467104	155	692214	6.109	5e-10	rs2814992
FARP1	13	98142562	98455176	639	680638	6.896	2.68e-12	rs7334078
FARSA	19	12922479	12934037	59	683152	6.085	5.81e-10	rs12609744
FASTK	7	151076624	151080866	89	693374	5.958	1.28e-09	rs4725984
FAT3	11	92224818	92896473	681	687940	5.23	8.48e-08	rs2605603
FBF1	17	75909574	75941140	102	686228	5.38	3.72e-08	rs7209235
FBRS	16	30658431	30670810	18	690884	4.694	1.34e-06	rs1549293
FBXL15	10	102419189	102423136	107	735466	4.554	2.63e-06	rs12411886
FBXL17	5	107859035	108382098	753	687412	7.425	5.65e-14	rs40067
FBXL18	7	5431335	5513809	103	669669	5.304	5.67e-08	rs7784465
FBXL19	16	30923055	30948783	52	681836	6.109	5e-10	rs1549293
FBXO21	12	117141991	117190470	198	681937	5.672	7.06e-09	rs884282
FBXO36	2	229922302	230013119	118	683411	7.114	5.64e-13	rs6720868
FBXO45	3	196568611	196589059	98	677319	4.888	5.1e-07	rs6764533
FBXO46	19	45710629	45730896	107	716635	6.109	5e-10	rs11672660
FBXO5	6	152970519	152983579	345	686722	5.984	1.09e-09	rs2185027
FCHSD1	5	141639302	141651418	156	682441	5.302	5.74e-08	rs3844598
FDFT1	8	1508774	1545350	304	682141	7.545	2.26e-14	rs4841659
FERMT3	11	64205926	64223896	106	687769	5.616	9.78e-09	rs11600990
FEZ2	2	36531805	36646087	289	683592	5.489	2.02e-08	rs4670626
FEZF1	7	122301303	122310691	158	686333	5.279	6.51e-08	rs1899689
FEZF2	3	62369681	62374324	93	676933	5.67	7.13e-09	rs1452075
FGF19	11	69698238	69704022	134	674784	6.109	5e-10	rs587230
FGF4	11	69771022	69775341	156	681124	4.568	2.47e-06	rs587230
FGF4	11	69771022	69775341	156	681124	4.568	2.47e-06	rs2440885
FGFBP3	10	91906584	91909486	134	685145	5.264	7.04e-08	rs2631681
FHIT	3	59747277	61251459	2399	681686	7.782	3.57e-15	rs2365389
FIBP	11	65883740	65888531	92	694880	6.92	2.25e-12	rs524281
FIGNL1	7	50444128	50542535	248	682481	5.728	5.08e-09	rs10269783
FKBP1A	20	1368977	1393164	327	677832	5.477	2.16e-08	rs1884389
FKBP2	11	64241003	64244132	78	685469	5.845	2.53e-09	rs11600990
FKBP5	6	35573585	35728583	149	691340	5.926	1.55e-09	rs2814992
FKBPL	6	3567038	3568622	52	721031	7.099	6.27e-13	rs498240
FLAD1	1	154983338	154993111	87	681261	5.233	8.36e-08	rs905938
FLRT1	11	64035931	64119173	166	681244	5.919	1.62e-09	rs11600990
FLT3	13	28003274	28100592	188	679804	7.529	2.56e-14	rs1218822
FNBP4	11	148861	199810	106	736478	7.5	3.19e-14	rs7124681
FNDC5	1	32862268	32872482	78	684845	6.315	1.36e-10	rs785278
FOSL1	11	65892049	65900573	99	694775	6.729	8.56e-12	rs524281
FOXA3	19	45863989	45873797	116	715039	5.594	1.11e-08	rs11672660
FOXO3	6	108559835	108684774	254	686591	6.109	5e-10	rs3800229
FOXP1	3	70954693	71583978	575	681462	4.561	2.54e-06	rs11915371
FOXP2	7	114086327	114693772	469	683030	6.109	5e-10	rs13227658
FOXR1	11	118971712	118981287	108	679040	5.483	2.09e-08	rs1003081
FPGT-TNNI3K	1	74198235	74544393	396	706412	7.785	3.5e-15	rs12042908
FREM1	9	14737152	14910995	520	677802	6.39	8.32e-11	rs11790280
FREM1	9	14737152	14910995	520	677802	6.39	8.32e-11	rs6474945
FRMD8	11	65386621	65413525	64	685193	4.667	1.53e-06	rs524281
FRRS1L	9	109130293	109167249	258	689249	4.863	5.79e-07	rs6477694
FSBP	8	94378377	94436952	177	683136	5.934	1.48e-09	rs12680842
FSHB	11	30231014	30235261	203	685259	6.495	4.14e-11	rs1782507
FSTL5	4	161383897	162164004	895	683297	5.822	2.92e-09	rs13110266
FTO	16	53701692	54158512	639	737686	7.305	1.39e-13	rs9931164
FTSJ3	17	63819433	63830012	95	688565	5.33	4.92e-08	rs8075273
FUBP1	1	77944055	77979110	87	688985	6.262	1.9e-10	rs12035349
FUBP1	1	77944055	77979110	87	688985	6.262	1.9e-10	rs17391694
FUS	16	31180138	31191605	46	713099	7.754	4.44e-15	rs1549293
FUT8	14	65410592	65744121	369	682993	5.051	2.2e-07	rs2412107
FXR1	3	180868141	180982753	135	684888	6.075	6.2e-10	rs6443750
G6PC3	17	44070620	44082151	92	698311	4.923	4.26e-07	rs8069296
GAB2	11	78215293	78418348	325	697545	5.377	3.78e-08	rs7117238
GABBR2	9	98288109	98708935	724	685287	4.759	9.72e-07	rs450231
GABPB1	1	151070578	151125542	101	693701	6.824	4.42e-12	rs6587552
GABRA5	15	26866911	26949208	176	675127	6.419	6.84e-11	rs4906908
GABRB3	15	26543552	26939539	406	679561	4.681	1.43e-06	rs4906908
GABRD	1	2019329	2030758	46	672589	4.971	3.33e-07	rs12044597
GABRP	5	170763350	170814047	307	681730	6.838	4e-12	rs7730898
GAD1	2	170813213	170861151	173	684180	5.047	2.24e-07	rs6738445
GADD45G	9	89605012	89606555	250	678796	7.017	1.14e-12	rs10797115
GADD45GIP1	19	12953119	12957223	52	678805	6.031	8.15e-10	rs12609744
GAL3ST3	11	66040765	66049161	101	687300	4.697	1.32e-06	rs524281
GALC	14	87837820	87993665	423	679717	7.45	4.66e-14	rs12888545
GALK1	17	75751594	75765236	84	681049	5.145	1.34e-07	rs7209235
GALNT10	5	154190730	154420984	552	688021	6.109	5e-10	rs7715256
GALNT12	9	98807670	98850081	226	684889	5.023	2.54e-07	rs450231
GALNT16	14	69259277	69357033	224	683820	5.592	1.12e-08	rs3902951
GALNT4	12	89519412	89524796	171	741418	7.161	4.01e-13	rs2731222
GALT	9	34638133	34651035	140	690204	4.634	1.8e-06	rs10971712
GAP43	3	115623510	115721490	230	675379	5.097	1.72e-07	rs17681451
GAS7	17	9910606	10198606	576	672341	6.249	2.07e-10	rs17681708
GATA4	8	11676959	11760002	360	684462	7.649	1.02e-14	rs4841659
GBE1	3	81489703	81761645	345	685872	6.418	6.91e-11	rs3849570
GBF1	10	102245371	102382899	134	702007	4.74	1.07e-06	rs12411886
GCDH	19	12891160	12914207	67	680418	5.918	1.63e-09	rs12609744
GCNT4	5	75025346	75052558	147	690948	7.442	4.96e-14	rs2307111
GDF1	19	18868545	18896158	69	663555	4.653	1.63e-06	rs17724992
GDF15	19	18374731	18389176	95	683833	4.701	1.3e-06	rs17724992
GEM	8	94249253	94262350	229	677254	4.805	7.74e-07	rs12680842
GET1	21	39377698	39428528	158	687607	4.901	4.78e-07	rs2836961
GET3	19	12737139	12748323	50	673787	6.029	8.24e-10	rs12609744
GFER	16	1984193	1987749	107	670155	5.253	7.5e-08	rs2516739
GFI1	1	92473043	92486925	121	689488	6.707	9.96e-12	rs6690764
GFPT1	2	69319780	69387250	112	686662	4.896	4.9e-07	rs7607351
GFRAL	6	55327469	55402493	294	688261	5.672	7.07e-09	rs1503139
GGNBP2	17	779792	825343	120	680005	7.584	1.68e-14	rs1106908
GH1	17	63917200	63918839	101	684695	4.72	1.18e-06	rs8075273
GH2	17	63880215	63881944	116	685648	5.152	1.29e-07	rs8075273
GID8	20	62938147	62948475	158	675187	6.132	4.33e-10	rs6011457
GINS1	20	25391008	25452700	156	689432	5.694	6.2e-09	rs6138482
GIP	17	48958554	48968596	113	693091	7.675	8.27e-15	rs208015
GIPC2	1	77979542	78138444	219	691197	6.109	5e-10	rs12035349
GIPC2	1	77979542	78138444	219	691197	6.109	5e-10	rs17391694
GIPR	19	45668221	45683722	90	703181	6.109	5e-10	rs11672660
GIT1	17	29573475	29594054	71	700267	4.898	4.85e-07	rs1038088
GLB1L	2	219236598	219245478	116	681323	7.028	1.05e-12	rs11889536
GLDN	15	51341655	51408005	269	685378	6.349	1.09e-10	rs3736485
GLP2R	17	9822206	9892099	329	674297	5.514	1.75e-08	rs17681708
GLS2	12	56470944	56488414	82	679209	4.953	3.66e-07	rs4759228
GLTPD2	17	4788964	4790589	113	662319	6.628	1.7e-11	rs1000940
GMNN	6	24774931	24786099	171	686032	5.696	6.12e-09	rs6900723
GMPPA	2	219498865	219513898	89	672178	5.003	2.83e-07	rs11889536
GMPPB	3	49716844	49723973	56	691576	7.45	4.67e-14	rs2230590
GNAI2	3	50226292	50259362	65	695955	7.713	6.16e-15	rs2230590
GNAI3	1	109548615	109600195	141	703635	6.109	5e-10	rs7550711
GNAT1	3	50191610	50197696	69	694593	7.577	1.77e-14	rs2230590
GNAT2	1	109603091	109619929	124	686578	6.652	1.44e-11	rs7550711
GNB1	1	1785285	1892292	62	662751	6.109	5e-10	rs12044597
GNRH2	20	3043622	3045747	85	675831	5.105	1.65e-07	rs676749
GOLGA2	9	128255829	128276026	87	684530	6.109	5e-10	rs7871866
GOLGA3	12	132768902	132829143	159	685141	6.341	1.14e-10	rs7968230
GOLGA6B	15	72654697	72669599	69	686059	6.109	5e-10	rs7164727
GOLGA7B	10	97849843	97871580	189	678393	5.211	9.39e-08	rs577525
GON4L	1	155749659	155859400	73	686475	4.671	1.5e-06	rs905938
GOSR1	17	30477362	30527592	99	688682	4.782	8.67e-07	rs1038088
GOSR1	17	30477362	30527592	99	688682	4.782	8.67e-07	rs8067737
GP1BA	17	4932277	4935023	116	686048	6.839	3.99e-12	rs1000940
GP2	16	20309574	20327808	238	677149	6.109	5e-10	rs12446632
GPANK1	6	2960506	2965567	57	697719	5.054	2.16e-07	rs498240
GPBP1L1	1	45627304	45688113	106	686223	6.459	5.29e-11	rs2275426
GPN3	12	110452486	110469268	42	709715	6.577	2.4e-11	rs6490055
GPR137	11	64270062	64289500	77	683225	6.531	3.27e-11	rs11600990
GPR139	16	20028239	20073890	200	686622	7.512	2.91e-14	rs12446632
GPR149	3	154334943	154430190	225	688618	7.281	1.65e-13	rs355777
GPR37L1	1	202122886	202133592	167	675747	5.633	8.87e-09	rs2820311
GPR4	19	45589764	45602212	99	679831	7.741	4.94e-15	rs11672660
GPR45	2	105241743	105243467	229	681747	4.875	5.45e-07	rs1451533
GPR61	1	109539872	109548406	123	706587	7.275	1.73e-13	rs7550711
GPR65	14	88005135	88014811	281	678187	5.87	2.18e-09	rs12888545
GPR84	12	54362445	54364487	59	680728	5.282	6.37e-08	rs4759073
GPRC5B	16	19856691	19886167	106	745475	6.109	5e-10	rs12446632
GPSM3	6	3506971	3511728	18	735844	6.262	1.9e-10	rs498240
GPX1	3	49357174	49358605	63	694826	6.751	7.33e-12	rs2230590
GRAMD2A	15	72159806	72197787	88	681344	4.999	2.88e-07	rs7164727
GRIA1	5	153489615	153813869	699	685576	6.411	7.25e-11	rs7715256
GRID1	10	85599552	86366795	887	682836	6.109	5e-10	rs7899106
GRID2IP	7	6496778	6551461	122	685961	6.234	2.27e-10	rs7784465
GRIK5	19	41998321	42070206	36	674715	5.516	1.74e-08	rs3826705
GRIN2A	16	9753404	10182928	1011	686399	5.01	2.73e-07	rs977540
GRIN3A	9	101569352	101738647	481	686817	5.646	8.2e-09	rs10989568
GRM4	6	34018643	34155622	237	670651	5.208	9.56e-08	rs2814992
GRM4	6	34018643	34155622	237	670651	5.208	9.56e-08	rs419261
GS1-259H13.2	7	99598058	99611045	75	684425	6.849	3.72e-12	rs13240600
GSDMA	17	39953263	39977768	129	702447	4.709	1.24e-06	rs8070454
GSK3A	19	42226225	42242625	33	672767	5.249	7.65e-08	rs3826705
GSTM1	1	109687814	109709039	138	673584	6.394	8.08e-11	rs7550711
GSTM2	1	109668022	109709551	140	678915	6.339	1.16e-10	rs7550711
GSTM4	1	109656099	109665496	137	679984	6.347	1.1e-10	rs7550711
GSTM5	1	109711780	109775428	126	671368	5.179	1.11e-07	rs7550711
GTF2H1	11	71121	115871	171	675958	4.995	2.94e-07	rs10832778
GTF2I	7	74650231	74760692	33	663190	7.61	1.37e-14	rs13227433
GTF2I	7	74650231	74760692	33	663190	7.61	1.37e-14	rs17207196
GTF2IRD1	7	74453790	74602605	90	661071	6.428	6.47e-11	rs7777102
GTF2IRD1	7	74453790	74602605	90	661071	6.428	6.47e-11	rs13227433
GTF2IRD2	7	74796151	74851605	14	663682	6.874	3.13e-12	rs13227433
GTF2IRD2	7	74796151	74851605	14	663682	6.874	3.13e-12	rs17207196
GTF3A	13	27424619	27435823	219	682559	6.109	5e-10	rs1218822
H2AX	11	119093874	119095465	98	680722	7.283	1.63e-13	rs1003081
H2AZ2	7	44826791	44848087	94	690031	4.915	4.43e-07	rs799449
H3-3B	17	75776434	75785893	81	680933	5.396	3.41e-08	rs7209235
HACD2	3	123490820	123585053	172	688378	5.545	1.47e-08	rs2124499
HACL1	3	15560699	15601852	168	742499	5.673	7.01e-09	rs11128760
HAPLN4	19	19254756	19262804	108	732357	6.358	1.02e-10	rs17724992
HAPSTR1	16	9091644	9121635	166	672845	6.135	4.27e-10	rs977540
HARBI1	11	46602861	46617909	36	704370	5.919	1.62e-09	rs7124681
HAT1	2	171922448	171983686	106	693069	5.896	1.86e-09	rs6738445
HBEGF	5	140332843	140346603	92	686550	5.527	1.63e-08	rs13174863
HCN4	15	73319859	73368958	159	688683	5.921	1.6e-09	rs7164727
HCRTR2	6	55106460	55282617	303	681921	6.625	1.73e-11	rs1503139
HDAC11	3	13479724	13506424	203	678854	5.877	2.09e-09	rs580438
HDAC3	5	141620876	141636849	150	681019	5.163	1.22e-07	rs3844598
HDAC5	17	44076746	44123702	105	693864	5.4	3.33e-08	rs8069296
HDGFRP2	19	4472297	4502208	102	660743	4.952	3.68e-07	rs895330
HEMK1	3	50569152	50596168	77	689154	5.612	9.99e-09	rs2230590
HERC6	4	88378739	88443097	104	664544	4.81	7.56e-07	rs4148155
HES5	1	2528745	2530263	85	669393	6.546	2.95e-11	rs12044597
HEY2	6	125747664	125761269	145	683239	4.924	4.24e-07	rs13209968
HEYL	1	39623435	39639643	148	687573	6.086	5.78e-10	rs2282231
HHLA2	3	108296529	108378285	318	685857	6.864	3.35e-12	rs7640424
HIC1	17	2054154	2063241	143	679544	6.13	4.38e-10	rs4516268
HINFP	11	119121580	119136059	94	682017	6.109	5e-10	rs1003081
HIP1	7	75533298	75738962	183	675654	6.851	3.66e-12	rs17207196
HIVEP1	6	12008762	12164999	516	690743	5.532	1.59e-08	rs2228213
HIVEP1	6	12008762	12164999	516	690743	5.532	1.59e-08	rs9367368
HLA-B	6	2750417	2837604	17	686197	5.759	4.24e-09	rs498240
HLA-C	6	31268749	31272130	16	695379	5.433	2.77e-08	rs498240
HLA-DMB	6	4178158	4196655	140	723595	4.735	1.1e-06	rs419261
HMBS	11	119084866	119093834	98	680970	6.109	5e-10	rs1003081
HMG20A	15	77420412	77485607	216	691544	4.851	6.15e-07	rs403656
HMGA1	6	34236873	34246231	81	682806	7.591	1.58e-14	rs2814992
HMGA1	6	34236873	34246231	81	682806	7.591	1.58e-14	rs419261
HMGB1	13	30456704	30617597	258	667750	4.688	1.38e-06	rs1045411
HMGCR	5	75336329	75364001	112	750337	7.679	7.99e-15	rs2307111
HMGN1	21	39342315	39349647	144	687163	5.89	1.93e-09	rs2836961
HNF4G	8	75407914	75566834	304	683429	7.592	1.58e-14	rs1405348
HNRNPA1	12	54280193	54287088	71	684857	6.307	1.43e-10	rs4759073
HOOK2	19	12763003	12872740	49	672014	5.898	1.84e-09	rs12609744
HOXA10	7	27170605	27180261	233	684414	6.761	6.86e-12	rs849135
HOXA11	7	27181157	27185232	227	685198	6.655	1.41e-11	rs849135
HOXA13	7	27193503	27200091	247	684454	6.527	3.36e-11	rs849135
HOXA9	7	27162438	27175180	231	685861	7.039	9.67e-13	rs849135
HOXB1	17	48528526	48531011	124	691970	5.937	1.45e-09	rs208015
HOXB13	17	48724763	48728750	136	688143	6.918	2.29e-12	rs208015
HOXB2	17	48540894	48545109	126	692298	6.043	7.54e-10	rs208015
HOXB3	17	48548870	48604912	145	691712	5.776	3.83e-09	rs208015
HOXB4	17	48575507	48578350	114	689962	5.378	3.76e-08	rs208015
HOXB5	17	48591257	48593779	107	692946	5.155	1.27e-07	rs208015
HOXB6	17	48595751	48604992	114	691619	5.092	1.77e-07	rs208015
HOXB7	17	48607232	48633572	115	691506	4.896	4.9e-07	rs208015
HOXB8	17	48611377	48615292	118	691284	4.729	1.13e-06	rs208015
HP	16	72054505	72061055	206	730198	5.604	1.05e-08	rs11642001
HP	16	72054505	72061055	206	730198	5.604	1.05e-08	rs756717
HPCA	1	32885994	32898441	79	684432	5.975	1.15e-09	rs785278
HPCAL4	1	39678648	39691485	136	682306	5.858	2.34e-09	rs2282231
HPD	12	121839527	121863596	130	688632	5.184	1.08e-07	rs3887080
HPR	16	72063148	72077246	216	727429	5.708	5.73e-09	rs11642001
HPR	16	72063148	72077246	216	727429	5.708	5.73e-09	rs756717
HPS5	11	18278668	18322198	202	671899	4.848	6.23e-07	rs10832778
HROB	17	44141906	44162476	78	691048	5.715	5.48e-09	rs8069296
HS6ST3	13	96090107	96839562	754	685043	7.604	1.43e-14	rs1927790
HSD17B12	11	43680680	43856617	307	689644	6.931	2.09e-12	rs10838122
HSD3B7	16	30985207	30989147	52	695163	7.201	2.98e-13	rs1549293
HSP90B2P	16	3651639	3717553	100	675551	7.911	1.28e-15	rs12448257
HSPA12A	10	116671192	116850251	318	683987	7.296	1.49e-13	rs10886017
HSPA1A	6	3071292	3073774	51	734859	5.125	1.49e-07	rs498240
HSPA1B	6	3083567	3086091	58	738642	5.764	4.11e-09	rs498240
HSPA1L	6	3142241	3147687	51	734859	5.125	1.49e-07	rs498240
HSPD1	2	197486584	197516737	50	684975	5.643	8.36e-09	rs10497807
HSPE1	2	197500140	197503449	49	684597	5.38	3.73e-08	rs10497807
HSPE1-MOB4	2	197500413	197550726	69	687155	5.854	2.4e-09	rs10497807
HTR3C	3	184053047	184060673	136	684841	5.018	2.61e-07	rs2293605
HTR3D	3	184031544	184039369	146	686918	4.878	5.37e-07	rs2293605
HTR3E	3	184097064	184106995	120	680599	5.332	4.87e-08	rs2293605
HVCN1	12	110627841	110704950	66	703224	4.579	2.34e-06	rs6490055
HYAL1	3	50299890	50312381	64	692244	5.197	1.01e-07	rs2230590
HYAL3	3	50292831	50299405	53	694762	5.701	5.96e-09	rs2230590
HYDIN	16	70802084	71230722	183	680355	5.586	1.16e-08	rs11642001
HYOU1	11	119044188	119057227	103	682331	7.602	1.45e-14	rs1003081
ICA1L	2	202773150	202871766	95	731692	5.935	1.47e-09	rs7564679
IFI30	19	18173162	18178117	129	685717	7.138	4.73e-13	rs17724992
IFRD2	3	50287732	50292918	46	695893	5.954	1.31e-09	rs2230590
IFT56	7	139133744	139191986	123	677650	4.681	1.43e-06	rs1814170
IFT57	3	108160812	108222435	268	688140	7.657	9.55e-15	rs7640424
IGF2	11	2129112	2158391	185	675186	6.497	4.09e-11	rs10840606
IGF2BP1	17	48997385	49056145	127	694468	6.109	5e-10	rs208015
IGF2BP2	3	185643130	185825042	172	727752	5.691	6.32e-09	rs9816226
IGHMBP2	11	68903863	68940602	192	686257	5.527	1.63e-08	rs587230
IGIP	5	140125937	140129392	88	688663	5.04	2.33e-07	rs13174863
IGSF9B	11	133896438	133956968	227	681265	6.039	7.74e-10	rs329651
IKZF4	12	56007659	56038435	75	682946	6.676	1.23e-11	rs4759228
IL11RA	9	34652162	34661902	140	690252	4.633	1.81e-06	rs10971712
IL12RB1	19	18058995	18098944	116	677657	7.508	3e-14	rs17724992
IL20RB	3	136946230	137011085	155	686721	6.168	3.45e-10	rs6786582
IL31	12	122172029	122174221	74	685209	6.109	5e-10	rs3887080
ILRUN	6	34587288	34696859	193	697068	7.412	6.22e-14	rs2814992
INCA1	17	4988130	4997610	122	684373	6.678	1.21e-11	rs1000940
INHA	2	219569162	219575711	91	667916	4.617	1.95e-06	rs11889536
INKA1	3	49803261	49805030	50	691123	7.634	1.14e-14	rs2230590
INKA2	1	111680630	111755824	270	683094	7.085	6.96e-13	rs12033257
INPP4B	4	142023160	142847432	834	683139	5.905	1.76e-09	rs331949
INS	11	2159779	2161221	164	673966	6.668	1.3e-11	rs10840606
INS-IGF2	11	2132538	2161209	190	675252	6.495	4.14e-11	rs10840606
INSYN1	15	73735458	73753351	187	689175	5.957	1.29e-09	rs7164727
INTS15	7	6590021	6608726	90	684157	5.294	5.98e-08	rs7784465
INTS9	8	28767661	28890242	182	690367	5.189	1.06e-07	rs2100814
INVS	9	100099243	100302175	266	687260	7.344	1.04e-13	rs10118701
IP6K1	3	49724294	49786542	77	692891	6.109	5e-10	rs2230590
IP6K3	6	33721662	33746905	316	691375	6.943	1.92e-12	rs2814992
IP6K3	6	33721662	33746905	316	691375	6.943	1.92e-12	rs419261
IPO9	1	201829149	201884291	157	685329	7.42	5.86e-14	rs2820311
IPP	1	45694324	45750653	113	685690	6.507	3.84e-11	rs2275426
IQCH	15	67254786	67502260	293	723604	6.894	2.72e-12	rs11629783
IQCH	15	67254786	67502260	293	723604	6.894	2.72e-12	rs13329567
IQCK	16	19716456	19858467	193	731022	7.233	2.37e-13	rs12446632
IQCN	19	18257098	18274500	129	685073	5.779	3.77e-09	rs17724992
IQSEC1	3	12897043	13283281	336	684026	5.915	1.66e-09	rs580438
IRAK2	3	10164919	10243745	185	681462	5.239	8.07e-08	rs3915844
IRF2BP1	19	45883608	45886141	109	709462	5.583	1.18e-08	rs11672660
IRX3	16	54283304	54286787	218	676740	5.555	1.39e-08	rs9931164
ISCA1	9	86264546	86283102	138	687878	4.815	7.35e-07	rs3739733
ISL1	5	51383448	51394730	138	693185	5.017	2.63e-07	rs12189178
IST1	16	71845996	71931199	160	724682	4.609	2.03e-06	rs11642001
ITCH	20	34363235	34511773	91	692304	6.024	8.49e-10	rs6060151
ITGAD	16	31393335	31426505	104	688474	7.584	1.68e-14	rs1549293
ITGAL	16	30472658	30523567	57	715628	7.555	2.09e-14	rs1549293
ITGAM	16	31259967	31332892	101	687631	7.056	8.59e-13	rs1549293
ITGAX	16	31355134	31382999	97	687289	7.178	3.53e-13	rs1549293
ITGB3	17	47253827	47313743	198	691733	5.032	2.43e-07	rs208015
ITPKA	15	41493393	41503551	75	685715	5.049	2.23e-07	rs316611
ITPR3	6	33620365	33696574	334	691662	7.244	2.19e-13	rs2814992
ITPR3	6	33620365	33696574	334	691662	7.244	2.19e-13	rs419261
JADE2	5	134524312	134583230	133	683483	6.968	1.61e-12	rs329124
JMJD1C	10	63167221	63521850	328	695343	6.163	3.58e-10	rs2163188
JMJD7	15	41828092	41837581	163	689272	4.937	3.96e-07	rs316611
JMJD7-PLA2G4B	15	41828095	41848155	181	689166	4.942	3.88e-07	rs316611
JUNB	19	12791486	12793315	54	676396	6.084	5.85e-10	rs12609744
JUND	19	18279694	18281622	122	685175	5.627	9.18e-09	rs17724992
KANK4	1	62236165	62319434	287	687796	4.732	1.11e-06	rs2481665
KAT2B	3	20040446	20154404	282	682723	4.658	1.6e-06	rs4858193
KAT5	11	65711996	65719604	101	691577	4.813	7.42e-07	rs524281
KAT6B	10	74824927	75032624	196	679204	4.821	7.13e-07	rs12098284
KAT8	16	31114489	31131393	45	719666	6.109	5e-10	rs1549293
KBTBD2	7	32868172	32894131	111	686199	5.408	3.18e-08	rs215632
KBTBD4	11	47572197	47578976	57	756371	7.485	3.59e-14	rs7124681
KCNAB1	3	156037701	156539138	558	682762	5.643	8.35e-09	rs6767619
KCNB2	8	72537225	72938349	740	686127	6.109	5e-10	rs1431659
KCNB2	8	72537225	72938349	740	686127	6.109	5e-10	rs2170382
KCNC4	1	110210314	110283100	179	685208	4.566	2.49e-06	rs7550711
KCND3	1	111770662	111989668	544	682381	5.416	3.05e-08	rs12033257
KCNH2	7	150944961	150978321	150	717686	6.712	9.61e-12	rs4725984
KCNH6	17	63523334	63548977	65	681901	7.576	1.78e-14	rs8075273
KCNIP4	4	23024	215948	1526	687074	5.18	1.11e-07	rs1323068
KCNJ11	11	17365172	17389331	198	699708	4.72	1.18e-06	rs10832778
KCNJ12	17	21376357	21419870	66	670212	6.109	5e-10	rs4986044
KCNK4	11	64291302	64300031	79	683260	6.553	2.81e-11	rs11600990
KCNK5	6	39188971	39229475	379	687999	5.253	7.48e-08	rs17757975
KCNN3	1	154697455	154870281	304	681099	4.935	4.01e-07	rs905938
KCNQ1	11	1031	81275	416	734757	4.819	7.22e-07	rs10840606
KCNQ5	6	72621792	73198853	735	680556	7.077	7.36e-13	rs6921533
KCTD1	18	26454910	26657401	317	678430	6.475	4.75e-11	rs273697
KCTD15	19	33795933	33815763	140	689074	7.741	4.94e-15	rs29938
KCTD21	11	78171249	78188626	213	690231	4.909	4.57e-07	rs7117238
KCTD8	4	44173903	44448809	338	688873	6.258	1.95e-10	rs10938397
KDELR2	7	6445953	6484190	125	683068	6.03	8.19e-10	rs7784465
KDM1A	1	23019443	23083689	92	687916	7.639	1.1e-14	rs967605
KDM2B	12	121429096	121581023	111	668864	4.646	1.7e-06	rs3887080
KDM3A	2	86440647	86492716	139	689146	7.528	2.59e-14	rs7557796
KDM4C	9	6720863	7175648	974	684561	5.3	5.79e-08	rs7042372
KDM5B	1	202724495	202808487	240	683628	4.649	1.67e-06	rs2820311
KHDC4	1	155913045	155934413	74	686062	5.483	2.1e-08	rs905938
KIAA1586	6	57046532	57055239	84	687519	4.794	8.17e-07	rs12207241
KIAA2013	1	11919591	11926428	155	726047	4.764	9.47e-07	rs10779751
KIF1C	17	4997950	5028401	130	685004	6.828	4.31e-12	rs1000940
KIF22	16	29790727	29805385	25	670474	7.627	1.2e-14	rs7187776
KIF3B	20	32277651	32335011	84	678311	5.002	2.84e-07	rs6061162
KIFC1	6	4840231	4858622	44	708134	6.286	1.63e-10	rs419261
KIT	4	54657267	54740783	264	683066	6.109	5e-10	rs2192158
KLC1	14	103561896	103714249	126	686592	7.541	2.34e-14	rs3803286
KLC2	11	66257294	66267860	73	694366	4.738	1.08e-06	rs524281
KLF1	19	12884422	12887201	64	677125	5.922	1.59e-09	rs12609744
KLF14	7	130730697	130734207	155	701315	7.615	1.32e-14	rs972283
KLF3	4	38664197	38701517	230	684425	7.046	9.21e-13	rs1000096
KLF7	2	207074137	207173856	306	685888	6.289	1.6e-10	rs972540
KLF7	2	207074137	207173856	306	685888	6.289	1.6e-10	rs17203016
KLHL21	1	6590724	6614607	110	689044	6.632	1.66e-11	rs6577584
KLHL24	3	183635610	183684519	157	687365	6.339	1.16e-10	rs2293605
KLHL26	19	18637025	18671721	86	687328	7.442	4.97e-14	rs17724992
KLHL32	6	96924620	97140754	482	681400	5.45	2.52e-08	rs13203153
KLHL6	3	183487551	183555706	208	681943	4.947	3.78e-07	rs2293605
KMT2D	12	49018975	49060794	76	679145	5.262	7.11e-08	rs7138803
KNOP1	16	19701937	19718235	133	723742	6.109	5e-10	rs12446632
KPNA2	17	68035636	68047364	16	663380	7.142	4.61e-13	rs12602912
KRT31	17	35369	39237	247	688585	5.469	2.26e-08	rs16966801
KRT33A	17	41346092	41350828	178	691029	5.998	9.99e-10	rs16966801
KRT33B	17	41363498	41369813	219	690854	5.661	7.53e-09	rs16966801
KRT34	17	57861	62596	237	689513	5.603	1.05e-08	rs16966801
KRTAP1-1	17	41040541	41041450	38	675244	5.628	9.13e-09	rs16966801
KRTAP1-3	17	41033884	41034874	42	678566	5.628	9.13e-09	rs16966801
KRTAP1-4	17	179092	179499	44	678896	5.576	1.23e-08	rs16966801
KRTAP1-5	17	41026026	41027208	49	679767	5.478	2.16e-08	rs16966801
KRTAP16-1	17	41307700	41309309	138	689851	5.753	4.39e-09	rs16966801
KRTAP17-1	17	41314912	41315710	132	689823	5.78	3.73e-09	rs16966801
KRTAP2-1	17	195934	196709	42	675251	5.634	8.79e-09	rs16966801
KRTAP2-2	17	41054498	41055230	48	672294	5.573	1.25e-08	rs16966801
KRTAP2-3	17	41059240	41060114	50	672090	5.56	1.35e-08	rs16966801
KRTAP2-4	17	41065116	41065879	52	671322	5.552	1.41e-08	rs16966801
KRTAP29-1	17	41301826	41302851	133	689586	5.736	4.84e-09	rs16966801
KRTAP3-1	17	41008521	41019324	75	683121	5.316	5.31e-08	rs16966801
KRTAP3-2	17	40999193	40999906	78	685409	5.286	6.26e-08	rs8070454
KRTAP3-2	17	40999193	40999906	78	685409	5.286	6.26e-08	rs16966801
KRTAP3-3	17	142825	143528	83	685537	5.036	2.38e-07	rs8070454
KRTAP3-3	17	142825	143528	83	685537	5.036	2.38e-07	rs16966801
KRTAP4-1	17	41184100	41184911	132	683157	4.649	1.67e-06	rs16966801
KRTAP4-11	17	266931	268110	118	680921	4.673	1.48e-06	rs16966801
KRTAP4-12	17	272827	273903	120	681108	4.68	1.43e-06	rs16966801
KRTAP4-2	17	41177446	41178221	137	682516	4.977	3.22e-07	rs16966801
KRTAP4-3	17	41167231	41168221	138	681796	5.024	2.53e-07	rs16966801
KRTAP4-4	17	41159649	41160748	137	681717	5.005	2.79e-07	rs16966801
KRTAP4-5	17	41148924	41149825	128	681418	4.825	7.02e-07	rs16966801
KRTAP4-6	17	41139433	41140544	128	681418	4.825	7.02e-07	rs16966801
KRTAP4-7	17	41084150	41085144	102	681166	4.846	6.29e-07	rs16966801
KRTAP4-8	17	246639	247812	109	681738	4.817	7.27e-07	rs16966801
KRTAP4-9	17	41105389	41106488	110	681835	4.784	8.6e-07	rs16966801
KRTAP9-1	17	41189887	41190639	140	684384	4.914	4.47e-07	rs16966801
KRTAP9-2	17	41226648	41227652	163	687650	5.371	3.91e-08	rs16966801
KRTAP9-3	17	63335	64326	164	687744	5.204	9.73e-08	rs16966801
KRTAP9-4	17	56457	57423	167	689472	5.074	1.95e-07	rs16966801
KRTAP9-6	17	41265378	41265860	167	690899	5	2.87e-07	rs16966801
KRTAP9-7	17	30413	31451	153	691005	5.464	2.33e-08	rs16966801
KRTAP9-8	17	41237999	41239004	168	688814	5.197	1.01e-07	rs16966801
KRTAP9-9	17	50746	51726	168	690508	5.033	2.42e-07	rs16966801
KSR2	12	117453012	117968990	779	678629	5.647	8.15e-09	rs884282
L1TD1	1	62194849	62212328	243	685517	5.806	3.2e-09	rs2481665
L3MBTL2	22	41205282	41231271	122	688529	5.26	7.19e-08	rs4820408
L3MBTL3	6	130013699	130141449	362	690679	5.713	5.56e-09	rs6569648
LACTBL1	1	22953043	22972866	68	675522	6.109	5e-10	rs967605
LAMA1	18	6941742	7117797	404	676494	5.391	3.51e-08	rs1241986
LAMA2	6	128883138	129516566	832	682012	4.719	1.18e-06	rs6569648
LAT	16	28984826	28990784	37	698832	6.109	5e-10	rs7187776
LBR	1	225401502	225428925	202	687977	4.991	3.01e-07	rs10915840
LCN2	9	128149071	128153453	102	679334	4.584	2.28e-06	rs7871866
LCTL	15	66547179	66565998	182	688512	6.97	1.59e-12	rs11629783
LDB2	4	16501541	16898678	534	681661	6.353	1.06e-10	rs6818414
LEMD2	6	33771202	33789130	360	688309	7.24	2.24e-13	rs2814992
LEMD2	6	33771202	33789130	360	688309	7.24	2.24e-13	rs419261
LENEP	1	154993586	154994315	82	680751	5.238	8.13e-08	rs905938
LEO1	15	51938025	51971778	117	688989	5.999	9.95e-10	rs3736485
LEPR	1	65420652	65641559	445	685666	4.899	4.81e-07	rs11208662
LEPROT	1	65420587	65436007	447	685677	4.902	4.74e-07	rs11208662
LGI2	4	24998847	25030946	275	683876	4.904	4.71e-07	rs9291467
LGR4	11	27365961	27472790	191	716406	6.109	5e-10	rs6265
LHX9	1	197911902	197935478	174	688882	5.032	2.43e-07	rs10754210
LIMD2	17	63695888	63701172	77	694664	6.955	1.76e-12	rs8075273
LIME1	20	63736283	63739103	151	693136	4.74	1.07e-06	rs6011457
LIN7C	11	27494418	27506769	109	748405	7.63	1.18e-14	rs6265
LINC02693	17	21428263	21574517	74	668826	6.109	5e-10	rs4986044
LINGO2	9	27937617	29213601	1985	689801	8.345	3.56e-17	rs1412235
LIPH	3	185506262	185552588	116	697103	4.814	7.4e-07	rs9816226
LMBR1L	12	49097136	49110900	55	682832	5.097	1.73e-07	rs7138803
LMBRD1	6	69672757	69867236	426	684182	4.917	4.4e-07	rs6922214
LMO1	11	8224309	8268716	291	681741	5.497	1.93e-08	rs12575252
LMOD1	1	201896456	201946588	162	683094	6.109	5e-10	rs2820311
LMX1B	9	126613928	126701032	198	684928	7.31	1.34e-13	rs3902840
LNX2	13	27545913	27620529	303	686431	7.448	4.75e-14	rs1218822
LONRF2	2	100271875	100322501	306	680343	7.172	3.69e-13	rs4303732
LOXL4	10	98247690	98268194	176	683602	7.053	8.78e-13	rs577525
LPA	6	160531482	160664275	253	709353	4.668	1.52e-06	rs487060
LPPR1	9	101028727	101325135	616	684936	4.789	8.36e-07	rs10118701
LPPR1	9	101028727	101325135	616	684936	4.789	8.36e-07	rs10989568
LRFN2	6	40391591	40587364	585	684410	6.315	1.35e-10	rs2033529
LRG1	19	4536402	4540036	83	654041	4.602	2.1e-06	rs895330
LRP1B	2	140231423	142131016	2703	684083	8.932	2.09e-19	rs2890652
LRP4	11	46856717	46918642	103	757685	4.618	1.94e-06	rs7124681
LRRC1	6	53794497	53924125	400	690179	5.762	4.15e-09	rs1503139
LRRC25	19	18391137	18397622	96	683949	4.554	2.64e-06	rs17724992
LRRC3C	17	39927732	39944999	134	706234	4.679	1.44e-06	rs8070454
LRRC4	7	128027071	128032107	107	690635	5.115	1.57e-07	rs2283093
LRRC43	12	122167738	122203471	88	686842	7.575	1.8e-14	rs3887080
LRRC46	17	47831634	47837719	148	688948	4.573	2.4e-06	rs208015
LRRC66	4	51993652	52020363	108	681686	5.69	6.34e-09	rs711347
LSM12	17	44034328	44067619	109	701666	4.78	8.75e-07	rs8069296
LSM2	6	3130007	3139596	51	734859	5.125	1.49e-07	rs498240
LSM4	19	18306236	18323112	132	683801	5.623	9.41e-09	rs17724992
LSM5	7	32485338	32495283	234	688558	5.895	1.87e-09	rs215632
LSMEM2	3	50279087	50288114	48	694306	6.967	1.62e-12	rs2230590
LTBP2	11	65538559	65558930	61	690817	5.145	1.34e-07	rs524281
LTK	15	41503637	41513887	75	685639	5.185	1.08e-07	rs316611
LTO1	11	69653076	69675416	141	675512	7.291	1.53e-13	rs587230
LUC7L	16	188969	229463	93	683709	7.266	1.86e-13	rs11866815
LURAP1	1	46203334	46221256	79	685491	6.219	2.5e-10	rs2275426
LUZP1	1	23084030	23177808	104	690961	7.031	1.02e-12	rs967605
LY6G5B	6	3010990	3015418	53	699715	5.234	8.29e-08	rs498240
LY6G5C	6	2924456	2931813	40	696588	5.166	1.2e-07	rs498240
LY6G6C	6	3017944	3021141	28	714881	4.829	6.85e-07	rs498240
LY6G6F	6	3014652	3017100	28	714881	4.829	6.85e-07	rs498240
LY6G6F	6	31706866	31710679	26	712756	4.72	1.18e-06	rs498240
LYRM2	6	89568144	89638749	170	688704	4.865	5.73e-07	rs9362662
LYSMD1	1	151159748	151165948	60	689510	7.246	2.14e-13	rs6587552
LYSMD2	15	51723011	51751585	188	686276	6.597	2.11e-11	rs3736485
LYZ	12	69348381	69354234	200	682204	6.025	8.45e-10	rs10878946
LYZL4	3	42397083	42410610	251	674026	6.822	4.49e-12	rs10460960
MACF1	1	39081316	39487177	296	692374	7.013	1.16e-12	rs2282231
MACF1	1	39081316	39487177	80	695392	6.219	2.5e-10	rs2282231
MACROD1	11	63998558	64166113	197	683234	6.216	2.55e-10	rs11600990
MACROD2	20	13995369	16053197	2815	681033	7.152	4.29e-13	rs8123881
MAD1L1	7	1815793	2233243	407	682801	5.686	6.49e-09	rs6461115
MAD1L1	7	1815793	2233243	407	682801	5.686	6.49e-09	rs4722398
MADD	11	47269161	47330031	181	753881	7.037	9.8e-13	rs7124681
MAGI2	7	78017055	79453667	2066	683641	9.033	8.38e-20	rs7805441
MALRD1	10	19048801	19790401	1271	683962	4.569	2.45e-06	rs12776880
MAML3	4	139716753	140154184	524	680247	6.109	5e-10	rs769674
MANBA	4	102630770	102760994	241	682926	4.598	2.14e-06	rs13107325
MAP1LC3A	20	34546854	34560345	65	702965	5.358	4.21e-08	rs6060151
MAP1LC3B2	12	116548105	116576606	179	672682	4.644	1.71e-06	rs884282
MAP2K1	15	66386837	66491656	189	691143	6.789	5.65e-12	rs11629783
MAP2K2	19	4090321	4124122	96	649443	7.956	8.88e-16	rs895330
MAP2K3	17	21284672	21315232	111	680594	6.109	5e-10	rs4986044
MAP2K5	15	67542703	67807117	348	751029	6.109	5e-10	rs13329567
MAP3K12	12	53479669	53500063	83	692406	5.127	1.47e-07	rs4759073
MAP3K3	17	63622415	63696305	94	694328	7.353	9.7e-14	rs8075273
MAP4K2	11	64784918	64803241	88	671413	5.12	1.53e-07	rs11600990
MAP4K4	2	101696850	101894690	256	690664	4.738	1.08e-06	rs12615778
MAP6D1	3	183815922	183825594	160	688381	5.68	6.72e-09	rs2293605
MAPK6	15	51952106	52067375	123	687533	6.154	3.78e-10	rs3736485
MAPKAPK3	3	50611520	50649291	98	685111	5.801	3.29e-09	rs2230590
MAPKBP1	15	41774434	41827855	174	690012	5.627	9.15e-09	rs316611
MARK3	14	103385377	103503831	207	690224	7.422	5.77e-14	rs3803286
MARS2	2	197705369	197708395	76	692439	6.443	5.84e-11	rs10497807
MASP2	1	11022009	11047239	106	675936	6.534	3.2e-11	rs10779751
MAST1	19	12833951	12874952	66	679426	6.011	9.25e-10	rs12609744
MAST2	1	45786987	46036122	239	689341	6.732	8.37e-12	rs2275426
MAST3	19	18097778	18151692	128	677654	6.109	5e-10	rs17724992
MAST4	5	66596380	67169593	826	682424	4.753	1e-06	rs25832
MASTL	10	27154824	27187953	225	684113	5.313	5.38e-08	rs3781099
MAU2	19	19320829	19358754	111	753419	6.143	4.05e-10	rs17724992
MAZ	16	29806106	29811164	24	669645	6.109	5e-10	rs7187776
MBD2	18	54151606	54224669	242	686701	5.299	5.84e-08	rs1498139
MBNL2	13	97221434	97394120	318	682659	5.177	1.13e-07	rs1927790
MC4R	18	60371062	60372775	192	717843	7.377	8.07e-14	rs2229616
MCM2	3	157146508	157160760	146	688825	6.413	7.15e-11	rs6767619
MDGA2	14	46839629	47675605	1077	686795	7.126	5.15e-13	rs12587412
MDH1	2	63588609	63607197	145	685841	5.076	1.93e-07	rs13417156
MDH2	7	76048051	76067508	98	687638	4.748	1.03e-06	rs17207196
MDN1	6	89642498	89819794	308	684194	4.778	8.84e-07	rs9362662
MED20	6	41905354	41921139	102	690722	4.836	6.61e-07	rs9349239
MED23	6	131573966	131628242	219	679803	6	9.85e-10	rs2781668
MED24	17	40019097	40061215	127	683406	5.198	1.01e-07	rs8070454
MED27	9	131852928	132079867	319	682307	5.181	1.1e-07	rs4740383
MEF2B	19	19145567	19192131	107	704111	6.106	5.1e-10	rs17724992
MEF2C	5	88717117	88904257	208	684228	6.109	5e-10	rs7444298
MEGF11	15	65895079	66253756	421	681864	5.991	1.04e-09	rs11629783
MEIOSIN	19	45733439	45764541	121	725276	6.109	5e-10	rs11672660
MEN1	11	64803510	64811294	86	671945	4.812	7.47e-07	rs11600990
METAP1D	2	171999943	172082430	134	691935	5.379	3.76e-08	rs6738445
METTL21A	2	207580631	207625928	117	683693	5.02	2.58e-07	rs17203016
MFAP2	1	16974502	16980632	99	692487	5.2	9.96e-08	rs761423
MFAP3	5	154038959	154220478	204	687917	6.109	5e-10	rs7715256
MFHAS1	8	4458913	4565972	453	685545	6.109	5e-10	rs7827182
MGA	15	41621134	41773081	199	691069	6.04	7.69e-10	rs316611
MIGA1	1	77779624	77879540	87	682837	4.909	4.58e-07	rs12035349
MIGA1	1	77779624	77879540	87	682837	4.909	4.58e-07	rs17391694
MINDY1	1	150996549	151008376	99	695631	7.264	1.88e-13	rs6587552
MINK1	17	4833340	4898061	156	674238	6.933	2.06e-12	rs1000940
MIP	12	56449502	56469166	77	682324	4.67	1.51e-06	rs4759228
MIR1915HG	10	21490272	21497260	67	679842	7.941	9.99e-16	rs7084454
MIS12	17	5486285	5490814	251	683809	6.62	1.79e-11	rs1000940
MLIP	6	53929982	54266280	529	686776	6.345	1.11e-10	rs1503139
MLLT10	10	21524646	21743630	103	676094	6.109	5e-10	rs7084454
MLLT11	1	151060397	151069544	100	694032	6.109	5e-10	rs6587552
MLN	6	33794673	33804003	339	687849	7.398	6.91e-14	rs2814992
MLN	6	33794673	33804003	339	687849	7.398	6.91e-14	rs419261
MLXIPL	7	73593194	73624543	81	717754	4.786	8.5e-07	rs7777102
MMACHC	1	45500300	45513382	81	683778	4.584	2.28e-06	rs2275426
MMEL1	1	141829	184177	60	677238	5.843	2.56e-09	rs12044597
MMP16	8	88032011	88328025	412	698872	5.666	7.3e-09	rs1700137
MMS22L	6	97142161	97283217	320	682769	6.4	7.77e-11	rs13203153
MNT	17	2384073	2401104	103	686036	6.55	2.89e-11	rs4516268
MOB4	2	197515571	197553699	65	686844	6.083	5.91e-10	rs10497807
MOCS1	6	39899578	39934551	277	677432	5.003	2.82e-07	rs2033529
MOGAT3	7	101195007	101201038	104	681214	4.631	1.82e-06	rs1048365
MOK	14	102224500	102305190	107	686522	4.771	9.17e-07	rs3803286
MON1A	3	49907160	49930173	72	694816	7.822	2.61e-15	rs2230590
MON1B	16	77190835	77202398	283	683029	4.556	2.61e-06	rs6564360
MPIG6B	6	31718594	31726714	28	714881	4.829	6.85e-07	rs498240
MPND	19	4343527	4360086	93	677887	5.156	1.26e-07	rs895330
MPP2	11	83455012	85628335	2204	683793	7.801	3.07e-15	rs1452134
MPPED2	11	30384493	30586872	424	683980	6.109	5e-10	rs1782507
MPV17L2	19	18193218	18196948	125	686532	6.733	8.31e-12	rs17724992
MRGPRD	11	68980021	68980986	163	684834	5.237	8.15e-08	rs587230
MRGPRF	11	69004395	69013382	177	686286	4.985	3.1e-07	rs587230
MRM1	17	36601583	36608964	139	681325	6.109	5e-10	rs1106908
MRPL10	17	47823272	47831541	149	688962	4.677	1.46e-06	rs208015
MRPL21	11	68891276	68903835	179	686810	5.552	1.41e-08	rs587230
MRPL28	16	366969	371289	101	680971	6.109	5e-10	rs11866815
MRPL38	17	75898644	75905093	88	691675	5.338	4.69e-08	rs7209235
MRPS26	20	3046052	3048250	84	675657	5.126	1.48e-07	rs676749
MRPS9	2	105038069	105099960	249	681391	5.075	1.94e-07	rs1451533
MRTFA	22	40410281	40636719	207	690177	5.85	2.46e-09	rs4820408
MSANTD3	9	100427143	100451734	135	687821	5.356	4.27e-08	rs10118701
MSANTD3-TMEFF1	9	100442271	100577636	286	685111	4.656	1.61e-06	rs10118701
MSH5	6	2995810	3017580	30	716265	4.969	3.36e-07	rs498240
MSI2	17	57255851	57684689	656	680926	7.455	4.51e-14	rs8071182
MSL1	17	40121971	40136917	63	671316	5.543	1.49e-08	rs8070454
MSL2	3	136148917	136197241	86	697149	7.351	9.83e-14	rs6786582
MST1	3	49683947	49689501	63	690254	7.806	2.94e-15	rs2230590
MST1R	3	49887002	49903873	66	692444	6.109	5e-10	rs2230590
MT3	16	56589074	56591088	177	682407	4.622	1.9e-06	rs12448738
MT4	16	56565073	56568957	177	682393	5.493	1.98e-08	rs12448738
MTCH2	11	45141	74973	73	742987	6.109	5e-10	rs7124681
MTIF3	13	27435643	27450591	208	683043	6.109	5e-10	rs1218822
MTMR9	8	2024063	2062035	257	691922	6.109	5e-10	rs4841659
MTOR	1	11106535	11262556	112	684235	6.963	1.66e-12	rs10779751
MTRF1L	6	152987362	153002709	353	688078	6.48	4.58e-11	rs2185027
MUS81	11	65857126	65867653	88	694730	7.237	2.29e-13	rs524281
MVP	16	29820394	29848039	35	674361	6.109	5e-10	rs7187776
MYBPC3	11	47331406	47352702	167	758192	7.56	2.02e-14	rs7124681
MYBPHL	1	109292365	109307011	147	759921	5.764	4.11e-09	rs7550711
MYDGF	16	28499362	28512051	36	724914	7.705	6.55e-15	rs7187776
MYH15	3	108380368	108529322	326	684705	7.217	2.66e-13	rs7640424
MYL11	16	30370934	30377991	27	678976	5.636	8.7e-09	rs1549293
MYL4	17	47200446	47223679	183	693659	5.438	2.7e-08	rs208015
MYL6	12	56158346	56163496	48	689170	5.207	9.6e-08	rs4759228
MYL6B	12	56152256	56159647	49	685641	5.13	1.45e-07	rs4759228
MYLK	3	123610049	123884332	292	684332	4.924	4.25e-07	rs2124499
MYO19	17	36495636	36543435	87	689652	7.585	1.67e-14	rs1106908
MYO9A	15	71822291	72118577	250	680504	4.572	2.42e-06	rs7164727
MYPOP	19	45890023	45902613	112	707609	6.095	5.46e-10	rs11672660
N4BP2L1	13	32400723	32428311	169	685367	6.109	5e-10	rs9595908
N4BP2L2	13	32432417	32538885	171	689685	7.584	1.68e-14	rs9595908
NAA80	3	50296402	50299416	52	694919	5.344	4.54e-08	rs2230590
NACC1	19	13116862	13141147	59	664703	4.563	2.52e-06	rs12609744
NADK	1	1751232	1780457	39	662617	6.109	5e-10	rs12044597
NANOS2	19	45913214	45914778	108	702134	6.17	3.41e-10	rs11672660
NANP	20	25612935	25624014	124	680432	4.611	2.01e-06	rs6138482
NARS2	11	78435620	78575194	235	686950	5.007	2.76e-07	rs7117238
NASP	1	45583846	45618904	114	686563	6.487	4.39e-11	rs2275426
NAT16	7	101170496	101180293	106	679932	4.671	1.5e-06	rs1048365
NATD1	17	21238870	21253410	100	684731	6.709	9.79e-12	rs4986044
NAV1	1	201539127	201826969	382	682865	6.109	5e-10	rs2820311
NBEAL1	2	203014608	203226378	144	764243	5.309	5.53e-08	rs7564679
NCAM1	11	112961247	113278436	631	682474	6.062	6.7e-10	rs719802
NCAN	19	19211958	19252233	122	723792	6.609	1.93e-11	rs17724992
NCF1	7	74774011	74789315	21	681174	7.053	8.78e-13	rs13227433
NCF1	7	74774011	74789315	21	681174	7.053	8.78e-13	rs17207196
NCK1	3	136862208	136951606	168	686730	7.106	5.98e-13	rs6786582
NCKAP5L	12	49791146	49828750	146	708519	7.255	2e-13	rs7138803
NCOA1	2	24491254	24770702	289	688110	7.319	1.25e-13	rs10182181
NCOA7	6	125781161	125932034	220	684924	5.329	4.94e-08	rs13209968
NCOR1	17	16029065	16218185	150	688545	6.567	2.56e-11	rs1075901
NCR3LG1	11	17351800	17377341	199	705861	4.889	5.08e-07	rs10832778
NDUFS3	11	47565336	47584562	59	755043	7.571	1.85e-14	rs7124681
NDUFS5	1	39026318	39034636	105	682647	4.792	8.26e-07	rs2282231
NECTIN2	19	44846175	44889223	120	675077	7.249	2.1e-13	rs11672660
NEGR1	1	71395943	72282539	716	703868	7.637	1.11e-14	rs7531118
NEIL2	8	11769639	11787345	259	685945	6.109	5e-10	rs4841659
NEK6	9	124257606	124353307	269	683709	6.482	4.52e-11	rs10818938
NELFE	6	3294123	3301128	68	731690	6.109	5e-10	rs498240
NEO1	15	73051710	73305205	336	689121	6.578	2.39e-11	rs7164727
NEU1	6	3199729	3204976	69	733977	7.596	1.53e-14	rs498240
NEXN	1	77888513	77943895	82	685593	5.939	1.44e-09	rs12035349
NEXN	1	77888513	77943895	82	685593	5.939	1.44e-09	rs17391694
NFATC2IP	16	28950807	28967092	49	714851	6.109	5e-10	rs7187776
NFE2	12	54292111	54301015	66	682240	6.299	1.5e-10	rs4759073
NFE2L1	17	48048329	48061545	159	693632	7.32	1.24e-13	rs208015
NFIB	9	14081843	14398983	581	675178	5.18	1.11e-07	rs11790280
NFIX	19	12995475	13098796	70	667642	5.141	1.36e-07	rs12609744
NFKB2	10	102394110	102402524	95	722755	4.973	3.3e-07	rs12411886
NFKBIA	14	35401079	35404749	157	687859	4.656	1.61e-06	rs9806058
NFU1	2	69396113	69437628	127	686215	4.945	3.81e-07	rs7607351
NFYA	6	41072974	41102403	202	681567	5.482	2.1e-08	rs2033529
NHETF12	16	2025356	2039026	72	661277	7.046	9.19e-13	rs2516739
NHETF14	11	119185457	119190223	68	683318	5.046	2.26e-07	rs1003081
NHSL3	1	32741830	32774970	92	687359	6.034	8.01e-10	rs785278
NICN1	3	49422333	49429326	67	694174	7.247	2.13e-13	rs2230590
NIM1K	5	43192071	43280850	184	683494	5.8	3.33e-09	rs7730004
NINL	20	25451594	25585531	219	688168	5.859	2.33e-09	rs6138482
NKAIN2	6	123803865	124825640	1408	678673	6.033	8.04e-10	rs2875762
NKAIN2	6	123803865	124825640	1408	678673	6.033	8.04e-10	rs13209968
NKAPL	6	28259297	28260958	200	708804	5.32	5.2e-08	rs853679
NLGN1	3	173396284	174294372	1109	680687	7.448	4.76e-14	rs39654
NLRC3	16	3539033	3577403	117	679628	7.421	5.83e-14	rs12448257
NLRP1	17	5499415	5619424	372	685046	5.251	7.57e-08	rs1000940
NLRX1	11	119166568	119184016	82	679530	6.564	2.62e-11	rs1003081
NME4	16	396725	410367	102	681388	7.228	2.45e-13	rs11866815
NMRK2	19	3933069	3942416	92	660665	6.305	1.45e-10	rs895330
NOL11	17	67717931	67744531	107	681229	6.095	5.48e-10	rs12602912
NOL9	1	6521347	6554513	104	687296	5.907	1.74e-09	rs6577584
NOS1	12	117208142	117452170	328	684074	5.559	1.36e-08	rs884282
NOS3	7	150991017	151014588	120	726774	7.852	2.05e-15	rs4725984
NOTCH4	6	3499821	3529069	17	732805	6.091	5.62e-10	rs498240
NOVA2	19	45933734	45974044	129	688316	5.442	2.63e-08	rs11672660
NOX4	11	89324353	89498187	259	683752	5.327	5e-08	rs10830452
NOXO1	16	1978917	1984192	107	670351	5.115	1.57e-07	rs2516739
NPAS1	19	47019837	47045775	65	679176	7.56	2.02e-14	rs3810291
NPAS3	14	32934396	33820863	1331	679387	7.313	1.3e-13	rs17522122
NPC1	18	23506184	23586506	139	691695	7.417	6.01e-14	rs12964689
NPC1L1	7	44512535	44541330	156	742208	5.063	2.07e-07	rs799449
NPFF	12	53506688	53507484	84	695310	4.569	2.45e-06	rs4759073
NPIPA1	16	717613	744304	21	688080	6.249	2.06e-10	rs4985155
NPIPB6	16	28342517	28363508	38	669610	7.791	3.33e-15	rs7187776
NPIPB8	16	28637654	28658744	27	726224	6.109	5e-10	rs7187776
NPIPB9	16	28751787	28772864	24	720712	6.109	5e-10	rs7187776
NPTX1	17	80466834	80477843	150	684300	6.995	1.33e-12	rs12939549
NPW	16	2009926	2020755	84	664375	6.894	2.72e-12	rs2516739
NPY	7	24284188	24291862	386	685358	5.951	1.34e-09	rs4307239
NR1D1	17	40092793	40100589	86	675197	5.701	5.94e-09	rs8070454
NR1H3	11	47248300	47269033	147	755237	7.268	1.82e-13	rs7124681
NR1I2	3	119780484	119818487	169	683619	5.478	2.16e-08	rs4624596
NR2C2AP	19	19201409	19203414	103	716800	7.248	2.12e-13	rs17724992
NR5A1	9	124481236	124507420	80	669699	4.765	9.46e-07	rs10818938
NRBF2	10	63133247	63155031	136	696281	6.579	2.36e-11	rs2163188
NRG1	8	31639222	32855666	1390	685147	6.589	2.22e-11	rs1362910
NRG2	5	139846779	140043299	207	686390	5.148	1.32e-07	rs13174863
NRP1	10	33177492	33336262	516	680944	5.213	9.27e-08	rs3851083
NRXN1	2	49918503	51225575	1607	686596	8.698	1.69e-18	rs7598402
NRXN2	11	64606174	64723197	119	682930	6.665	1.32e-11	rs11600990
NRXN3	14	78170373	79868291	1995	685611	7.872	1.75e-15	rs7144011
NSFL1C	20	1442162	1473842	340	679051	5.639	8.56e-09	rs1884389
NSRP1	17	30115521	30186475	137	687203	6.2	2.82e-10	rs1038088
NSRP1	17	30115521	30186475	137	687203	6.2	2.82e-10	rs8067737
NSUN3	3	94062980	94131832	51	676999	7.764	4.11e-15	rs1454687
NT5C1A	1	39651229	39672107	147	686690	6.12	4.68e-10	rs2282231
NT5C2	10	103087185	103277605	196	757456	5.246	7.76e-08	rs12411886
NTAN1	16	15037854	15056079	31	703459	6.719	9.18e-12	rs4985155
NTHL1	16	2039815	2047866	74	660400	7.124	5.26e-13	rs2516739
NTM	11	131370478	132336822	1468	680803	7.669	8.65e-15	rs4936175
NTNG2	1	107140007	107484923	480	682988	6.109	5e-10	rs12035149
NUCB2	11	17208153	17349980	213	722030	4.648	1.68e-06	rs10832778
NUCKS1	1	205712822	205750182	197	685976	5.348	4.46e-08	rs823074
NUDCD3	7	44379119	44490658	214	743206	5.017	2.63e-07	rs799449
NUDT21	16	56429133	56452199	152	689114	5.038	2.35e-07	rs12448738
NUDT22	11	64225941	64230686	85	685878	5.706	5.77e-09	rs11600990
NUDT3	6	34279679	34392669	105	697836	6.109	5e-10	rs2814992
NUDT3	6	34279679	34392669	105	697836	6.109	5e-10	rs419261
NUP160	11	47778087	47848555	107	739344	7.598	1.5e-14	rs7124681
NUP210	3	13316235	13420322	278	681477	6.056	6.97e-10	rs580438
NUP88	17	5359668	5420164	213	685296	6.925	2.18e-12	rs1000940
NUPR1	16	28532708	28539008	39	721058	6.109	5e-10	rs7187776
OARD1	6	41033627	41097787	175	680734	5.374	3.86e-08	rs2033529
OBSL1	2	219550728	219571859	97	666962	4.714	1.22e-06	rs11889536
ODAD2P1	10	27262957	27288824	173	678898	4.607	2.04e-06	rs3781099
OGDH	7	44606572	44709066	165	709796	5.41	3.14e-08	rs799449
OGFOD1	16	56451521	56479104	159	687542	4.974	3.27e-07	rs12448738
OGFR	20	62804835	62814000	193	670506	4.907	4.63e-07	rs6011457
OLA1	2	174072447	174248599	292	685025	7.115	5.6e-13	rs10930641
OLFM4	13	53028813	53052057	273	682519	5.948	1.36e-09	rs12429545
OPA3	19	45527767	45602212	115	676582	7.836	2.33e-15	rs11672660
OPCML	11	132414977	133532501	1501	681572	8.149	1.84e-16	rs4936175
OPCML	11	132414977	133532501	1501	681572	8.149	1.84e-16	rs329651
OPRM1	6	154010496	154246867	568	682247	6.842	3.91e-12	rs2185027
ORAI3	16	30949068	30956461	46	680810	7.75	4.61e-15	rs1549293
ORMDL3	17	39921041	39927601	137	707810	4.6	2.12e-06	rs8070454
OSBPL7	17	47807372	47821834	149	691422	4.844	6.35e-07	rs208015
OTUD7A	15	31475398	31870789	429	685364	5.366	4.04e-08	rs4284600
OTX1	2	63050057	63057836	57	688050	5.647	8.19e-09	rs13417156
OVCA2	17	2042022	2043425	134	679457	6.83	4.26e-12	rs4516268
OVOL1	11	65787063	65797214	103	692621	7.243	2.19e-13	rs524281
OXT	20	3071620	3072517	86	672875	4.736	1.09e-06	rs676749
P2RX4	12	121210065	121234106	223	690328	4.967	3.39e-07	rs3887080
P2RX7	12	121132819	121188032	272	692467	4.746	1.04e-06	rs3887080
PA2G4	12	56104537	56113910	52	683079	5.729	5.04e-09	rs4759228
PABPC4	1	39560709	39576790	111	691290	6.293	1.56e-10	rs2282231
PACRG	6	162727132	163315500	850	684731	6.109	5e-10	rs13191362
PACS1	11	66070272	66244744	166	692182	4.93	4.1e-07	rs524281
PACSIN1	6	34466061	34535229	146	694746	6.109	5e-10	rs2814992
PACSIN1	6	34466061	34535229	146	694746	6.109	5e-10	rs419261
PACSIN3	11	47177522	47186443	124	749596	5.586	1.16e-08	rs7124681
PADI2	1	17066761	17119451	204	684348	5.105	1.66e-07	rs761423
PAGR1	16	29816152	29822489	31	672048	7.839	2.28e-15	rs7187776
PAN3	13	28138506	28295335	249	674060	7.195	3.12e-13	rs1218822
PANK4	1	59723	77790	92	663491	6.54	3.07e-11	rs12044597
PARD3	10	34109560	34815325	772	686117	7.082	7.12e-13	rs3851083
PARD3B	2	204545475	205620162	1059	683604	7.503	3.12e-14	rs12694021
PARD3B	2	204545475	205620162	1059	683604	7.503	3.12e-14	rs972540
PARL	3	183829271	183884933	211	689756	5.738	4.79e-09	rs2293605
PARP6	15	72241181	72272999	119	686189	4.816	7.32e-07	rs7164727
PATJ	1	61742477	62178675	454	682979	7.585	1.67e-14	rs2481665
PAX5	9	36833269	37034268	428	683783	6.109	5e-10	rs13290794
PAX6	11	31784779	31817961	126	683303	5.339	4.68e-08	rs223051
PAX8	2	113215997	113278921	216	683177	4.557	2.59e-06	rs902695
PBX2P1	6	32184733	32190202	21	738927	6.874	3.12e-12	rs498240
PBXIP1	1	154944076	154956123	113	681329	5.078	1.91e-07	rs905938
PCBP2	12	53452102	53481162	81	691908	5.347	4.48e-08	rs4759073
PCCB	3	136250340	136337896	99	696478	6.109	5e-10	rs6786582
PCDH17	13	57631744	57729311	193	688609	6.832	4.18e-12	rs9538141
PCDH7	4	30720369	31146805	518	684370	7.663	9.1e-15	rs1345148
PCDH8	13	52842889	52848641	244	684094	5.382	3.69e-08	rs12429545
PCDH9	13	66302834	67230445	995	685201	6.57	2.52e-11	rs9540493
PCDH9	13	66302834	67230445	995	685201	6.57	2.52e-11	rs9571687
PCDHGA11	5	141421047	141512975	148	685003	4.599	2.13e-06	rs3844598
PCDHGA12	5	141430507	141512975	142	685056	4.626	1.86e-06	rs3844598
PCDHGA2	5	141338760	141512975	228	685126	4.574	2.4e-06	rs3844598
PCDHGA3	5	141343829	141512975	220	685170	4.59	2.22e-06	rs3844598
PCDHGA4	5	141355021	141512975	210	685022	4.614	1.98e-06	rs3844598
PCDHGA5	5	141364162	141512975	206	684997	4.617	1.94e-06	rs3844598
PCDHGA6	5	141373891	141512975	202	684920	4.653	1.64e-06	rs3844598
PCDHGA7	5	141382739	141512975	194	684659	4.583	2.3e-06	rs3844598
PCDHGA8	5	141390157	141512975	191	684606	4.579	2.34e-06	rs3844598
PCDHGB1	5	141350099	141512975	217	685255	4.592	2.2e-06	rs3844598
PCDHGB2	5	141359994	141512975	209	685025	4.616	1.96e-06	rs3844598
PCDHGB3	5	141370242	141512975	202	684920	4.653	1.64e-06	rs3844598
PCDHGB4	5	141387698	141512975	191	684606	4.579	2.34e-06	rs3844598
PCDHGB5	5	141397947	141512975	174	684464	4.562	2.53e-06	rs3844598
PCDHGB7	5	141417645	141512975	154	685030	4.574	2.39e-06	rs3844598
PCDHGC3	5	141475947	141512977	116	687548	4.859	5.91e-07	rs3844598
PCDHGC4	5	141484997	141512975	108	688121	4.885	5.18e-07	rs3844598
PCDHGC5	5	141489081	141512975	103	688270	4.94	3.9e-07	rs3844598
PCED1A	20	2835314	2841190	126	679306	5.139	1.38e-07	rs676749
PCGF5	10	91163012	91284337	249	679302	5.374	3.85e-08	rs2631681
PCSK1	5	96390333	96434143	209	688422	6.109	5e-10	rs2611742
PCSK7	11	117204337	117232525	124	697234	4.746	1.04e-06	rs573455
PCYT1A	3	196214222	196287957	105	682667	5.346	4.5e-08	rs6764533
PDAP1	7	99392048	99408597	72	686287	7.323	1.21e-13	rs13240600
PDE1C	7	31751179	32428131	965	683137	6.109	5e-10	rs215632
PDE4B	1	65792514	66374579	754	682209	7.565	1.94e-14	rs11208662
PDE4C	19	18207965	18248200	147	688108	7.223	2.55e-13	rs17724992
PDE4D	5	58969038	60522120	1536	684797	5.143	1.35e-07	rs6449531
PDE4D	5	58969038	60522120	1536	684797	5.143	1.35e-07	rs6879326
PDIA2	16	283164	287215	95	687960	7.512	2.91e-14	rs11866815
PDILT	16	20359175	20404737	192	677159	6.986	1.42e-12	rs12446632
PDS5B	13	32586452	32778019	223	683780	7.268	1.82e-13	rs9595908
PDX1	13	27920000	27926313	168	683578	5.52	1.7e-08	rs1218822
PDXDC1	16	631355	695082	31	697833	6.723	8.93e-12	rs4985155
PDZK1IP1	1	47183582	47191044	81	688002	6.109	5e-10	rs6700838
PDZRN4	12	41188320	41574745	792	686349	6.109	5e-10	rs2733287
PEAK1	15	77100656	77420144	251	688248	5.089	1.8e-07	rs403656
PEPD	19	33386950	33521823	271	690265	6.248	2.07e-10	rs29938
PEX10	1	2403964	2413797	127	663644	5.338	4.7e-08	rs12044597
PFDN1	5	140245035	140303113	127	687065	5.03	2.45e-07	rs13174863
PFN1	17	4945652	4949061	115	686598	6.661	1.36e-11	rs1000940
PGAP6	16	370788	387113	104	681032	6.109	5e-10	rs11866815
PGBD1	6	28281572	28302549	254	706474	4.865	5.71e-07	rs853679
PGPEP1	19	18340598	18369950	136	685192	5.052	2.18e-07	rs17724992
PHACTR1	6	12716312	13290446	846	727899	5.14	1.37e-07	rs2228213
PHACTR1	6	12716312	13290446	846	727899	5.14	1.37e-07	rs9367368
PHC2	1	33323623	33431095	209	686771	5.363	4.09e-08	rs785278
PHF1	6	33410399	33416453	45	706851	6.214	2.58e-10	rs419261
PHF13	1	6613731	6624030	115	692601	6.649	1.48e-11	rs6577584
PHF2	9	93576584	93679587	347	678273	5.233	8.35e-08	rs4744275
PHKG2	16	30748293	30761176	23	681028	5.223	8.82e-08	rs1549293
PHTF2	7	77798773	77957503	229	684787	5.873	2.13e-09	rs7805441
PI4K2B	4	25160663	25279204	186	683477	6.504	3.91e-11	rs9291467
PIAS4	19	4007736	4039386	90	645345	7.102	6.14e-13	rs895330
PID1	2	228850526	229271287	508	681894	5.071	1.98e-07	rs10211055
PID1	2	228850526	229271287	508	681894	5.071	1.98e-07	rs6720868
PIGF	2	46580937	46617055	287	684551	7.486	3.54e-14	rs17035438
PIGK	1	77088989	77219430	316	681190	5.87	2.17e-09	rs12035349
PIGK	1	77088989	77219430	316	681190	5.87	2.17e-09	rs17391694
PIGL	17	16217191	16351797	109	678311	5.948	1.36e-09	rs1075901
PIGU	20	34560542	34698790	109	705613	5.712	5.57e-09	rs6060151
PIGW	17	36534987	36539310	89	689424	7.598	1.5e-14	rs1106908
PIK3R2	19	18153163	18170532	132	684503	7.172	3.71e-13	rs17724992
PIK3R3	1	46040140	46133036	166	690515	6.976	1.52e-12	rs2275426
PIP5K1A	1	151197949	151249536	74	689076	4.575	2.38e-06	rs6587552
PITPNC1	17	67377281	67697256	289	675894	5.856	2.38e-09	rs12602912
PKD1	16	2088708	2135898	75	666577	7.411	6.27e-14	rs2516739
PKD1L3	16	71929538	72000402	201	727976	5.08	1.89e-07	rs11642001
PKD1L3	16	71929538	72000402	201	727976	5.08	1.89e-07	rs756717
PKD2	4	88007635	88077777	210	684736	5.122	1.51e-07	rs4148155
PKHD1	6	51615299	52087613	701	685903	7.281	1.66e-13	rs1178060
PKM	15	72199029	72231819	99	685747	5.29	6.13e-08	rs7164727
PLA2G15	16	68245304	68261058	106	713446	5.683	6.6e-09	rs2307022
PLA2G4B	15	41837775	41848147	176	688678	4.71	1.24e-06	rs316611
PLAC4	21	41175231	41186788	232	685399	4.946	3.78e-07	rs2838006
PLAGL2	20	32192504	32207743	95	685647	4.663	1.56e-06	rs6061162
PLCB3	11	64251530	64269150	75	686067	6.347	1.1e-10	rs11600990
PLCD4	2	218607855	218637184	130	683847	6.526	3.37e-11	rs11889536
PLCH2	1	2425980	2505532	100	659043	7.527	2.59e-14	rs12044597
PLCL1	2	197804593	198572581	354	688569	6.118	4.74e-10	rs10497807
PLD2	17	4807152	4823434	118	668656	6.658	1.39e-11	rs1000940
PLEKHA5	12	19129669	19376400	333	684746	7.305	1.39e-13	rs621042
PLEKHA5	12	19129669	19376400	333	684746	7.305	1.39e-13	rs7134375
PLEKHG5	1	6467122	6520074	99	686688	5.013	2.68e-07	rs6577584
PLIN4	19	4502192	4518486	97	660087	4.832	6.78e-07	rs895330
PLIN5	19	4522531	4535224	89	655536	4.964	3.46e-07	rs895330
PLOD3	7	101205977	101218420	103	680500	4.664	1.55e-06	rs1048365
PLXDC2	10	19816239	20289856	855	684980	4.936	3.98e-07	rs12776880
PLXNA4	7	132123340	132648688	762	683312	5.501	1.89e-08	rs874454
PM20D1	1	205828025	205850132	190	683137	5.007	2.77e-07	rs823074
PMAIP1	18	59899996	59904305	194	683703	4.583	2.29e-06	rs2229616
PMEL	12	55954105	55973317	61	677678	6.084	5.86e-10	rs4759228
PMFBP1	16	72112157	72176878	220	706225	5.677	6.84e-09	rs11642001
PMFBP1	16	72112157	72176878	220	706225	5.677	6.84e-09	rs756717
PMVK	1	154924740	154936719	136	681722	5.081	1.88e-07	rs905938
PNOC	8	28316986	28343355	245	679310	6.619	1.81e-11	rs2100814
PNPO	17	47941506	47949308	135	692315	5.998	9.97e-10	rs208015
POC1B	12	89419718	89526047	245	724744	7.637	1.11e-14	rs2731222
POC1B-GALNT4	12	89519408	89526262	171	741418	7.161	4.01e-13	rs2731222
POC5	5	75674124	75717448	213	749780	6.109	5e-10	rs2307111
POFUT1	20	32207855	32238658	99	682654	4.941	3.88e-07	rs6061162
POFUT2	21	45263928	45287898	235	678800	6.849	3.71e-12	rs427943
POLK	5	75511845	75609991	194	743908	6.109	5e-10	rs2307111
POLR2H	3	184361710	184368596	119	677287	5.16	1.24e-07	rs2293605
POM121C	7	75416786	75486299	49	666113	6.109	5e-10	rs13227433
POM121C	7	75416786	75486299	49	666113	6.109	5e-10	rs17207196
POMC	2	25160853	25168903	112	692536	6.109	5e-10	rs10182181
POMGNT1	1	46188683	46220305	84	685835	6.355	1.04e-10	rs2275426
POR	7	75899200	75986855	106	685773	5.151	1.29e-07	rs17207196
POU2F1	1	167220876	167427345	392	674190	5.513	1.76e-08	rs10733051
POU2F2	19	42086110	42196585	37	675561	5.576	1.23e-08	rs3826705
POU3F3	2	104853287	104858574	141	683645	7.654	9.77e-15	rs1451533
POU4F1	13	78598362	78603552	158	683827	4.552	2.66e-06	rs1668633
POU4F1	13	78598362	78603552	158	683827	4.552	2.66e-06	rs9530843
POU5F1	6	2422370	2428743	104	711410	5.225	8.71e-08	rs498240
POU6F2	7	38977909	39493095	708	686126	7.154	4.22e-13	rs1229057
PP2D1	3	19979961	20012267	181	680349	4.691	1.36e-06	rs4858193
PPARD	6	35342558	35428191	194	693443	6.261	1.91e-10	rs2814992
PPARG	3	12287368	12434356	297	716263	5.868	2.2e-09	rs580438
PPIA	7	44796680	44824564	83	689000	4.918	4.38e-07	rs799449
PPM1K	4	88257620	88284769	130	672400	5.16	1.23e-07	rs4148155
PPP1CB	2	28751640	28802940	115	691984	7.054	8.69e-13	rs4372836
PPP1R13B	14	103733195	103847575	170	681191	6.457	5.34e-11	rs3803286
PPP1R14B	11	64244479	64246943	73	685695	5.986	1.08e-09	rs11600990
PPP1R2	3	195514428	195543386	17	671592	6.407	7.43e-11	rs6764533
PPP1R3A	7	113876777	114075920	124	679078	7.594	1.55e-14	rs13227658
PPP1R3B	8	4200055	4215375	287	685745	6.109	5e-10	rs7827182
PPP2R3A	3	135965728	136147894	198	688019	6.542	3.03e-11	rs6786582
PPP2R3C	14	35085467	35122517	149	691935	5.299	5.82e-08	rs9806058
PPP2R5C	14	101761709	101927989	199	684025	5.601	1.07e-08	rs3803286
PPP3CA	4	101023409	101348278	376	686258	6.884	2.92e-12	rs13107325
PPP3R2	9	101591604	101595021	277	688084	5.566	1.31e-08	rs10989568
PPP6R3	11	68460731	68615334	187	678520	5.042	2.3e-07	rs587230
PPT2	6	3495456	3513999	47	724674	7.021	1.1e-12	rs498240
PPTC7	12	110533245	110583318	49	724958	6.61	1.92e-11	rs6490055
PRAC1	17	48721719	48722518	138	687770	6.855	3.58e-12	rs208015
PRAC2	17	48723185	48724758	136	688143	6.918	2.29e-12	rs208015
PRDM4	12	107732871	107761272	155	686513	5.55	1.43e-08	rs11611496
PRDX1	1	45510914	45542732	98	684687	5.788	3.56e-09	rs2275426
PRDX2	19	12796820	12801800	56	676748	6.098	5.37e-10	rs12609744
PRDX5	11	64318121	64321811	80	681457	6.287	1.62e-10	rs11600990
PREX1	20	48624252	48827999	495	687207	6.316	1.34e-10	rs6019482
PRICKLE1	12	42456757	42590355	327	685905	4.956	3.61e-07	rs2733287
PRKAG1	12	49002274	49018807	76	677499	5.15	1.31e-07	rs7138803
PRKAG3	2	218822308	218832086	75	683495	6.338	1.16e-10	rs11889536
PRKCB	16	23835983	24220611	534	681851	5.245	7.83e-08	rs7195386
PRKG1	10	50990888	52298423	1604	682064	7.473	3.94e-14	rs1937684
PRKN	6	161347417	162727775	1857	682901	6.375	9.14e-11	rs487060
PRKN	6	161347417	162727775	1857	682901	6.375	9.14e-11	rs13191362
PRMT7	16	68310951	68360852	167	696843	6.637	1.6e-11	rs2307022
PRORP	14	35121846	35277622	273	690587	5.542	1.5e-08	rs9806058
PROS1	3	93873051	93980003	58	685431	7.7	6.83e-15	rs1454687
PRPH2	6	42696598	42722597	136	688217	6.794	5.45e-12	rs9349239
PRR13	12	53441678	53446645	66	692385	5.469	2.26e-08	rs4759073
PRR14	16	30650717	30656413	18	691168	5.141	1.36e-07	rs1549293
PRR15L	17	47951967	47957883	135	692448	6.043	7.55e-10	rs208015
PRRT1	6	3490374	3496388	51	721632	7.018	1.13e-12	rs498240
PRRT2	16	29811382	29815892	28	669931	7.906	1.33e-15	rs7187776
PRSS3	9	33750679	33799231	199	680472	6.285	1.64e-10	rs10971712
PRSS36	16	31138926	31150083	44	722675	7.656	9.6e-15	rs1549293
PRSS53	16	31083437	31089628	53	714179	7.738	5.05e-15	rs1549293
PRSS8	16	31131433	31135727	44	720287	7.655	9.66e-15	rs1549293
PRUNE1	1	151008420	151035713	105	695395	6.109	5e-10	rs6587552
PRXL2B	1	2586491	2591469	63	678903	5.893	1.9e-09	rs12044597
PSD	10	102402617	102421539	109	728987	4.739	1.08e-06	rs12411886
PSD2	5	139795808	139844466	106	684811	5.816	3.02e-09	rs13174863
PSIP1	9	15464066	15510995	159	683371	7.351	9.88e-14	rs11790280
PSIP1	9	15464066	15510995	159	683371	7.351	9.88e-14	rs6474945
PSMA5	1	109399042	109426448	119	748410	5.667	7.27e-09	rs7550711
PSMA6	14	35278633	35317493	200	690901	5.673	7.03e-09	rs9806058
PSMB6	17	4796144	4798502	112	663727	6.672	1.27e-11	rs1000940
PSMB7	9	124353465	124415444	169	680402	6.384	8.62e-11	rs10818938
PSMC3	11	47418769	47426473	130	768289	6.109	5e-10	rs7124681
PSMC5	17	63827152	63832026	101	691229	5.321	5.15e-08	rs8075273
PSMD12	17	67337916	67366605	77	680036	5.118	1.54e-07	rs12602912
PSMD2	3	184299198	184309050	87	674009	5.382	3.68e-08	rs2293605
PSMD3	17	39980807	39997959	123	697013	4.825	7e-07	rs8070454
PSMD9	12	121888732	121918297	110	686642	4.789	8.39e-07	rs3887080
PSMG1	21	39174769	39183488	369	685471	6.065	6.62e-10	rs2836961
PSORS1C1	6	2372749	2398063	99	710590	5.267	6.94e-08	rs498240
PSORS1C2	6	2395562	2397376	99	710590	5.267	6.94e-08	rs498240
PSRC1	1	109279556	109283186	156	757572	6.132	4.34e-10	rs7550711
PTBP2	1	96721665	96823738	167	690448	6.109	5e-10	rs1973993
PTCD1	7	99416739	99466163	69	687803	6.109	5e-10	rs13240600
PTCHD3	10	27397121	27414368	159	676796	4.953	3.65e-07	rs3781099
PTGFR	1	78303884	78540701	158	674805	6.844	3.85e-12	rs17391694
PTK2B	8	27311482	27459391	390	687108	5.888	1.96e-09	rs2100814
PTPMT1	11	47565430	47573461	57	760220	6.109	5e-10	rs7124681
PTPN12	7	77537295	77640069	157	689727	5.175	1.14e-07	rs7805441
PTPN7	1	202147013	202161588	175	676567	5.194	1.03e-07	rs2820311
PTPRA	20	2873420	3039076	184	678819	5.371	3.91e-08	rs676749
PTPRD	9	8314246	10613002	4148	680498	8.889	3.08e-19	rs1865341
PTPRG	3	61561569	62297609	962	684320	5.189	1.06e-07	rs2365389
PTPRG	3	61561569	62297609	962	684320	5.189	1.06e-07	rs1452075
PTPRJ	11	47980425	48170839	218	714789	4.719	1.19e-06	rs7124681
PTPRM	18	7566782	8406861	1014	680244	4.832	6.74e-07	rs1241986
PTPRN	2	219289623	219309648	110	678123	7.59	1.6e-14	rs11889536
PTRHD1	2	24789728	24793391	151	689856	7.458	4.41e-14	rs10182181
PURA	5	140107777	140125619	101	688881	4.979	3.2e-07	rs13174863
PURG	8	30995802	31033715	192	683639	6.19	3.01e-10	rs1362910
PWP1	12	107685799	107713162	150	686142	4.96	3.53e-07	rs11611496
PYCARD	16	31201486	31203450	46	711721	6.109	5e-10	rs1549293
PYDC1	16	31215962	31217135	44	703502	6.109	5e-10	rs1549293
PYGB	20	25248085	25298012	155	683329	6.189	3.03e-10	rs6138482
PYGM	11	64746389	64759974	80	673732	6.901	2.58e-12	rs11600990
PYGO2	1	154957026	154963853	103	681471	5.198	1.01e-07	rs905938
PYM1	12	55901413	55932618	71	673645	6.176	3.29e-10	rs4759228
QKI	6	163414000	163578592	414	686539	5.689	6.39e-09	rs13191362
QPCTL	19	45692403	45703989	87	715320	7.465	4.17e-14	rs11672660
QPRT	16	29663279	29698699	31	681454	5.096	1.74e-07	rs7187776
R3HCC1L	10	98134624	98244897	243	685336	7.042	9.51e-13	rs577525
RAB11FIP3	16	425649	523011	131	685226	5.987	1.07e-09	rs11866815
RAB18	10	27504174	27543207	273	686151	5.152	1.29e-07	rs3781099
RAB26	16	2140803	2154165	52	670810	5.609	1.02e-08	rs2516739
RAB27B	18	54717860	54895516	229	687579	7.182	3.44e-13	rs1498139
RAB27B	18	54717860	54895516	229	687579	7.182	3.44e-13	rs11659764
RAB29	1	205767986	205775482	162	685514	5.3	5.8e-08	rs823074
RAB3A	19	18196784	18204042	125	687793	6.696	1.07e-11	rs17724992
RAB5B	12	55973913	55996683	65	683047	6.837	4.05e-12	rs4759228
RABEP1	17	5282265	5386340	221	686971	6.528	3.33e-11	rs1000940
RABEP2	16	28904421	28936526	62	711657	6.109	5e-10	rs7187776
RAC1	7	6374527	6403967	144	678942	5.292	6.06e-08	rs7784465
RACGAP1	12	49976923	50033136	121	680925	4.834	6.7e-07	rs7138803
RAD23A	19	12945855	12953642	56	679517	6.247	2.09e-10	rs12609744
RAD52	12	911736	990053	183	688457	6.109	5e-10	rs11611246
RAD54B	8	94371960	94475115	250	677461	6.373	9.28e-11	rs12680842
RAD9B	12	110501655	110533556	43	724331	6.586	2.27e-11	rs6490055
RALY	20	33993646	34108308	158	692990	7.148	4.4e-13	rs6060151
RALYL	8	84182787	84921844	615	684023	6.109	5e-10	rs733594
RAMP3	7	45157791	45186302	331	684415	4.584	2.28e-06	rs799449
RANBP17	5	170861870	171300015	462	682507	7.425	5.66e-14	rs7730898
RAP1A	1	111542218	111716691	291	685865	6.95	1.82e-12	rs12033257
RAPH1	2	203394345	203535335	166	744281	4.949	3.74e-07	rs7564679
RAPSN	11	47437764	47449143	120	762781	7.47	4.01e-14	rs7124681
RARB	3	24687887	25597932	759	681569	7.069	7.79e-13	rs6804842
RASA2	3	141487027	141615344	237	682320	6.356	1.03e-10	rs16851483
RASGRF1	15	78959906	79090780	243	684941	7.443	4.94e-14	rs12595749
RASGRP2	11	64726911	64745456	77	674974	6.952	1.81e-12	rs11600990
RASL11A	13	27270830	27275192	169	682306	5.299	5.83e-08	rs1218822
RBBP6	16	24537693	24572863	160	672342	5.46	2.38e-08	rs7195386
RBFOX1	16	5239802	7713340	4626	680530	10.573	2e-26	rs2534760
RBL2	16	53433977	53491648	136	699382	4.551	2.67e-06	rs12443621
RBL2	16	53433977	53491648	136	699382	4.551	2.67e-06	rs9931164
RBM19	12	113816738	113966325	449	686956	5.507	1.82e-08	rs4766710
RBM5	3	50088919	50119021	97	694961	7.822	2.61e-15	rs2230590
RBM6	3	49940007	50100045	135	694137	6.109	5e-10	rs2230590
RBMS2	12	56521820	56596193	113	681723	4.949	3.74e-07	rs4759228
RBMS3	3	28574791	30010391	1134	683625	5.189	1.06e-07	rs6786125
RC3H1	1	173931084	174022357	93	687874	5.757	4.27e-09	rs912768
RCC1L	7	75027122	75074228	1	580759	6.232	2.3e-10	rs13227433
RCC1L	7	75027122	75074228	1	580759	6.232	2.3e-10	rs17207196
RCOR1	14	102592649	102730561	157	692201	6.311	1.38e-10	rs3803286
RCVRN	17	9896320	9905271	248	674767	5.634	8.81e-09	rs17681708
REC114	15	73443164	73560013	140	685474	4.975	3.27e-07	rs7164727
REEP3	10	63521401	63625128	263	688613	6.825	4.4e-12	rs2163188
RELB	19	45001461	45038192	101	678610	5.133	1.43e-07	rs11672660
RELL2	5	141636950	141641064	145	680387	5.168	1.18e-07	rs3844598
RELN	7	103471381	103989658	902	685190	7.119	5.45e-13	rs11496125
RER1	1	2391775	2405442	136	663417	5.111	1.6e-07	rs12044597
RERE	1	8352397	8848921	358	684620	5.457	2.43e-08	rs7556169
RESP18	2	219327407	219333177	102	680802	7.845	2.16e-15	rs11889536
RETNLB	3	108743424	108757410	165	683801	5.4	3.33e-08	rs7640424
RETREG2	2	219176225	219185475	130	685692	4.651	1.65e-06	rs11889536
REX1BD	19	18588685	18592337	89	682994	4.823	7.07e-07	rs17724992
RFC5	12	118013588	118033130	122	676103	5.697	6.11e-09	rs884282
RFTN2	2	197568224	197676045	102	689080	6.36	1.01e-10	rs10497807
RFXANK	19	19192229	19201869	108	715720	7.089	6.75e-13	rs17724992
RGS11	16	268301	275980	91	690733	7.973	7.77e-16	rs11866815
RGS17	6	153004459	153131282	429	687722	6.927	2.15e-12	rs2185027
RGS6	14	71932429	72566530	1267	684524	5.032	2.42e-07	rs1205106
RGS7BP	5	64506015	64612319	255	683301	5.994	1.03e-09	rs6888159
RHEBL1	12	49064676	49070025	54	679868	5.29	6.11e-08	rs7138803
RHOA	3	49359139	49412998	77	694501	6.844	3.85e-12	rs2230590
RHOF	12	121777754	121803403	101	690041	4.827	6.94e-07	rs3887080
RHOQ	2	46541806	46584688	280	684154	6.849	3.71e-12	rs17035438
RILPL1	12	123470054	123533719	75	683516	4.934	4.02e-07	rs7133378
RIOK3	18	23453287	23486603	122	695133	6.109	5e-10	rs12964689
RIPOR2	6	24804282	25042170	350	682526	4.971	3.33e-07	rs6900723
RIT1	1	155897808	155911404	64	685248	5.09	1.79e-07	rs905938
RIT2	18	42743227	43115691	502	684372	7.201	2.98e-13	rs555267
RMC1	18	23503470	23531822	128	693440	6.109	5e-10	rs12964689
RMDN1	8	86468257	86514357	191	688059	5.65	8.04e-09	rs7006629
RNASEH2A	19	12806584	12813640	56	678067	6.053	7.09e-10	rs12609744
RNASEH2C	11	65714005	65720818	99	691109	4.873	5.49e-07	rs524281
RND3	2	150468195	150539011	178	678977	5.22	8.96e-08	rs16828086
RNF103	2	86603398	86623866	84	680352	7.706	6.49e-15	rs7557796
RNF103-CHMP3	2	86505668	86721122	167	684416	7.019	1.11e-12	rs7557796
RNF123	3	49689538	49721529	66	692695	7.734	5.22e-15	rs2230590
RNF167	17	4940008	4945222	115	686598	6.661	1.36e-11	rs1000940
RNF168	3	196468783	196503768	78	681306	5.403	3.27e-08	rs6764533
RNF19B	1	32936445	32964809	92	684201	5.139	1.38e-07	rs785278
RNF20	9	101533853	101563344	265	687055	5.067	2.03e-07	rs10989568
RNF25	2	218663892	218672002	130	685183	6.599	2.07e-11	rs11889536
RNF40	16	30761745	30776307	24	681475	5.442	2.63e-08	rs1549293
RNF5	6	3401555	3403994	28	734905	6.835	4.1e-12	rs498240
RNPEP	1	201982372	202006147	152	680026	7.465	4.17e-14	rs2820311
ROBO2	3	75906695	77649964	1653	682215	8.435	1.66e-17	rs775731
RORA	15	60488284	61229302	1070	682870	8.144	1.91e-16	rs12595158
RPA1	17	1829702	1900082	182	675826	7.435	5.23e-14	rs4516268
RPAIN	17	5419641	5432877	220	684250	7.059	8.38e-13	rs1000940
RPAP1	15	41517176	41544269	84	687023	5.665	7.34e-09	rs316611
RPAP2	1	92299059	92402056	111	691337	4.81	7.56e-07	rs6690764
RPGRIP1L	16	53598153	53703938	229	732742	7.639	1.1e-14	rs9931164
RPL10A	6	35468401	35470785	144	691277	6.109	5e-10	rs2814992
RPL10L	14	46651010	46651781	157	679775	5.487	2.04e-08	rs12587412
RPL22L1	3	170864875	170870208	107	741914	6.109	5e-10	rs13085472
RPL27A	11	8682788	8714759	138	711882	6.109	5e-10	rs12575252
RPL32	3	12834485	12841582	137	690718	5.401	3.31e-08	rs580438
RPL4	15	66498015	66524532	175	692974	7.086	6.89e-13	rs11629783
RPL41	12	56116590	56117967	48	682979	5.619	9.59e-09	rs4759228
RPL5	1	92832013	92841924	99	693906	5.804	3.25e-09	rs6690764
RPP25L	9	34610486	34612104	130	688360	4.814	7.39e-07	rs10971712
RPS10	6	34417454	34426069	88	691942	7.621	1.25e-14	rs2814992
RPS10	6	34417454	34426069	88	691942	7.621	1.25e-14	rs419261
RPS10-NUDT3	6	34284887	34426071	127	694937	7.146	4.46e-13	rs2814992
RPS10-NUDT3	6	34284887	34426071	127	694937	7.146	4.46e-13	rs419261
RPS25	11	119015712	119018691	107	679900	6.758	7.01e-12	rs1003081
RPS26	12	56041351	56044697	67	683229	6.683	1.17e-11	rs4759228
RPS6KA4	11	64359148	64372215	95	678175	5.18	1.11e-07	rs11600990
RPS6KA5	14	90847861	91060641	251	684865	6.9	2.6e-12	rs1951455
RPTOR	17	80544819	80966371	651	684397	6.109	5e-10	rs12939549
RRAGD	6	89364616	89412273	190	682229	5.515	1.74e-08	rs9362662
RRN3	16	575359	609658	31	703459	6.719	9.18e-12	rs4985155
RSBN1L	7	77696459	77783022	128	691455	5.02	2.58e-07	rs7805441
RSPH10B2	7	6754103	6799365	57	670266	5.33	4.9e-08	rs7784465
RSPH6A	19	45795713	45815308	115	725666	5.727	5.11e-09	rs11672660
RSRC1	3	158105855	158545730	464	684010	7.28	1.67e-13	rs6767619
RSRC1	3	158105855	158545730	464	684010	7.28	1.67e-13	rs827092
RSU1	10	16590611	16817463	436	679431	5.676	6.91e-09	rs7893571
RTBDN	19	12825478	12835428	61	679084	6.049	7.27e-10	rs12609744
RTF1	15	41408408	41483563	93	685093	4.903	4.72e-07	rs316611
RTN4	2	54972187	55112621	394	688650	6.303	1.46e-10	rs7601895
RTN4RL1	17	1934677	2025334	189	672901	7.12	5.38e-13	rs4516268
RUNDC3A	17	44308413	44318670	62	681500	4.813	7.45e-07	rs8069296
RXFP4	1	155941638	155943087	71	687125	5.531	1.59e-08	rs905938
S100PBP	1	32816767	32858875	80	685057	6.456	5.39e-11	rs785278
SAE1	19	47113274	47210636	72	667394	7.191	3.21e-13	rs3810291
SALL4	20	51782331	51802521	238	683677	6.182	3.17e-10	rs17806379
SAMD8	10	75099586	75182123	159	689785	5.089	1.8e-07	rs12098284
SAPCD1	6	31762656	31764850	30	716265	4.969	3.36e-07	rs498240
SAR1B	5	134601149	134649271	91	687393	7.113	5.69e-13	rs329124
SARS1	1	109213918	109238182	169	749188	5.648	8.11e-09	rs7550711
SART1	11	65961728	65980137	98	688655	6.216	2.55e-10	rs524281
SAYSD1	6	39104063	39115193	334	685046	4.587	2.25e-06	rs17757975
SCAMP1	5	78360611	78480739	298	688322	4.958	3.56e-07	rs368863
SCG3	15	51681492	51721026	208	686889	6.109	5e-10	rs3736485
SCN4A	17	63938554	63972918	132	683964	5.158	1.25e-07	rs8075273
SCNM1	1	151156664	151170296	58	689923	7.059	8.36e-13	rs6587552
SCYL1	11	65525077	65538704	58	692331	5.135	1.41e-07	rs524281
SDCBP2	20	1309909	1329139	288	676528	4.945	3.82e-07	rs1884389
SDCCAG8	1	268164	512199	207	682314	6.105	5.16e-10	rs3753549
SDHB	1	17018722	17054032	142	689865	5.283	6.37e-08	rs761423
SDK1	7	3301252	4269000	1418	684819	4.836	6.63e-07	rs4722398
SEC16B	1	177923956	177984303	283	727011	7.538	2.39e-14	rs543874
SEC22C	3	42547969	42601080	171	676757	5.165	1.2e-07	rs10460960
SEC24A	5	134648785	134727909	72	685067	4.671	1.5e-06	rs329124
SEC61B	9	99222064	99230615	216	683567	4.918	4.38e-07	rs450231
SEMA3B	3	50267558	50277546	49	694350	7.717	5.94e-15	rs2230590
SEMA3F	3	50155045	50189075	84	694050	6.109	5e-10	rs2230590
SEMA4D	9	89360787	89498130	246	683289	6.109	5e-10	rs10797115
SEMA6B	19	4542593	4581776	95	654690	4.667	1.53e-06	rs895330
SEMA6C	1	151131685	151146631	71	689887	7.727	5.5e-15	rs6587552
SEMA6D	15	47184101	47774228	940	685068	6.495	4.14e-11	rs12439798
SENP2	3	185582496	185633551	98	712308	4.96	3.52e-07	rs9816226
SENP8	15	72114258	72143692	71	677170	4.766	9.39e-07	rs7164727
SEPHS2	16	30443631	30445874	56	716929	7.208	2.85e-13	rs1549293
SEPSECS	4	25120014	25160550	197	687103	6.123	4.6e-10	rs9291467
SEPT1	16	30378135	30395991	35	698096	6.507	3.83e-11	rs1549293
SERPINC1	1	173903800	173917327	76	686837	5.73	5.03e-09	rs912768
SERTAD4	1	210232796	210246631	135	685034	5.108	1.63e-07	rs17014375
SETBP1	18	44680173	45068510	507	684658	6.013	9.11e-10	rs954018
SETD1A	16	30957754	30984664	56	694727	7.65	1e-14	rs1549293
SETD1B	12	121804009	121832656	114	690542	5.381	3.71e-08	rs3887080
SETD5	3	9397615	9479240	175	677697	5.519	1.71e-08	rs3915844
SETDB1	1	150926263	150964744	106	692683	5.518	1.72e-08	rs6587552
SF1	11	64764606	64778786	82	673028	6.372	9.36e-11	rs11600990
SF3B1	2	197388515	197435079	87	687991	4.645	1.7e-06	rs10497807
SF3B2	11	66050729	66069308	112	690026	5.162	1.22e-07	rs524281
SFXN2	10	102714538	102743492	177	757567	7.517	2.8e-14	rs12411886
SGCB	4	52020706	52038299	111	682864	5.504	1.85e-08	rs711347
SGCZ	8	14084845	15238431	2188	683319	9.958	1.17e-23	rs2543132
SGF29	16	28553915	28591790	39	721058	6.109	5e-10	rs7187776
SGK223	8	8317736	8386439	308	689130	7.621	1.25e-14	rs7827182
SGSM2	17	2337498	2381058	117	688632	6.73	8.51e-12	rs4516268
SGSM3	22	40370591	40410289	108	693678	7.242	2.21e-13	rs4820408
SH2B1	16	28846600	28874212	50	718083	7.006	1.23e-12	rs7187776
SH3GL1	19	4360370	4400547	98	678269	5.169	1.18e-07	rs895330
SH3PXD2A	10	103594027	103855584	345	687586	4.71	1.24e-06	rs12411886
SH3YL1	2	217730	266398	206	681093	6.705	1.01e-11	rs13021737
SHC1	1	154962298	154974395	97	681737	5.16	1.24e-07	rs905938
SHISA4	1	201888680	201892587	127	685342	6.109	5e-10	rs2820311
SHISAL2B	5	64690442	64718190	186	681489	6.109	5e-10	rs6888159
SHOX2	3	158095905	158106420	128	682696	7.347	1.01e-13	rs6767619
SHOX2	3	158095905	158106420	128	682696	7.347	1.01e-13	rs827092
SHTN1	10	116881477	117126586	220	683219	7.709	6.33e-15	rs10886017
SIDT2	11	117178736	117197445	121	699939	4.658	1.6e-06	rs573455
SIGMAR1	9	34634722	34637844	138	688373	4.656	1.62e-06	rs10971712
SIK3	11	116843402	117098437	376	706272	4.854	6.04e-07	rs573455
SIRPG	20	1470741	1491587	300	682204	5.705	5.8e-09	rs1884389
SIRT6	19	4174109	4182566	100	648120	7.265	1.86e-13	rs895330
SIX5	19	45764785	45769252	103	729352	8.292	5.55e-17	rs11672660
SKAP1	17	48133442	48430275	397	693405	7.252	2.06e-13	rs208015
SKIC2	6	31959116	31969818	78	729321	8.027	5e-16	rs498240
SKIDA1	10	21513475	21526368	61	679584	7.592	1.58e-14	rs7084454
SKOR1	15	67819704	67834582	207	746836	7.207	2.86e-13	rs13329567
SLAIN1	13	77697687	77764242	239	681741	5.512	1.78e-08	rs1668633
SLC10A7	4	146253975	146522372	349	683305	5.94	1.42e-09	rs11736228
SLC11A1	2	218382029	218396894	77	686311	6.703	1.02e-11	rs11889536
SLC14A2	18	45212995	45683688	912	688397	5.896	1.86e-09	rs954018
SLC17A9	20	62952707	62969585	166	674405	6.305	1.44e-10	rs6011457
SLC22A11	11	64555690	64572875	113	680561	5.461	2.36e-08	rs11600990
SLC22A12	11	64590641	64602353	100	680026	6.674	1.24e-11	rs11600990
SLC22A18	11	2899721	2925246	207	721617	4.644	1.71e-06	rs10840606
SLC22A18AS	11	119991	135956	193	723297	4.66	1.58e-06	rs10840606
SLC22A2	6	160171061	160277638	351	714719	5.873	2.15e-09	rs487060
SLC22A3	6	160348378	160452577	387	736175	6.477	4.67e-11	rs487060
SLC24A1	15	65611366	65660995	110	681641	4.66	1.58e-06	rs11629783
SLC25A11	17	4937130	4940053	117	686066	6.768	6.53e-12	rs1000940
SLC25A12	2	171783405	171999859	138	687948	6.845	3.83e-12	rs6738445
SLC25A37	8	23528956	23575463	293	693192	5.125	1.49e-07	rs11781222
SLC27A4	9	128340527	128361470	68	684526	6.86	3.43e-12	rs7871866
SLC2A2	3	170996347	171026743	130	735877	7.626	1.22e-14	rs13085472
SLC2A4RG	20	63739776	63744050	151	692410	4.695	1.33e-06	rs6011457
SLC35C2	20	46345980	46364458	153	678686	5.517	1.72e-08	rs2425857
SLC35E2A	1	1734690	1739557	24	667168	7.644	1.05e-14	rs12044597
SLC35E2A	1	1734690	1739557	24	667168	7.644	1.05e-14	rs12044597
SLC35E2AB	1	1659529	1692795	14	698901	6.059	6.84e-10	rs12044597
SLC35G2	3	136818647	136855888	118	686590	7.346	1.02e-13	rs6786582
SLC35G5	8	11331012	11332360	231	690555	7.2	3.02e-13	rs4841659
SLC37A4	11	119023751	119030906	101	681151	6.914	2.36e-12	rs1003081
SLC38A3	3	50205246	50221486	68	694546	7.636	1.12e-14	rs2230590
SLC39A13	11	47407132	47416496	133	767746	7.613	1.34e-14	rs7124681
SLC39A8	4	102251080	102431258	277	715966	7.45	4.65e-14	rs13107325
SLC41A1	1	205789094	205813748	153	685255	5.293	6.02e-08	rs823074
SLC44A4	6	3168408	3168651	67	735342	7.534	2.45e-14	rs498240
SLC45A3	1	205657851	205680509	197	688180	4.667	1.53e-06	rs823074
SLC4A1	17	44248390	44268141	71	680154	6.432	6.32e-11	rs8069296
SLC4A2	7	151057210	151076526	99	703042	6.93	2.11e-12	rs4725984
SLC4A9	5	140360194	140375141	76	687404	5.764	4.12e-09	rs13174863
SLC51A	3	196211487	196243178	96	681830	4.923	4.27e-07	rs6764533
SLC52A1	17	5032600	5052009	121	686273	6.664	1.34e-11	rs1000940
SLC5A11	16	24845841	24911628	160	687114	6.779	6.05e-12	rs7195386
SLC6A17	1	110150494	110202202	171	685675	5.004	2.8e-07	rs7550711
SLC6A4	17	30194319	30236002	117	689312	6.096	5.45e-10	rs1038088
SLC6A4	17	30194319	30236002	117	689312	6.096	5.45e-10	rs8067737
SLC7A13	8	86214063	86321146	216	688829	4.625	1.87e-06	rs7006629
SLC7A6	16	68264516	68301823	140	706719	6.1	5.31e-10	rs2307022
SLC7A6OS	16	68284503	68310946	143	702177	6.245	2.11e-10	rs2307022
SLC8A1	2	40097270	40611053	828	701757	5.217	9.1e-08	rs6713781
SLC9B1	4	102885048	103019719	167	689521	5.27	6.82e-08	rs13107325
SLC9B2	4	103019868	103085829	129	684394	5.565	1.31e-08	rs13107325
SLIT1	10	96998038	97185959	318	683843	5.064	2.06e-07	rs577525
SLIT2	4	20251905	20620561	465	681919	5.849	2.48e-09	rs1323068
SLIT3	5	168661733	169301139	952	681595	5.728	5.07e-09	rs248139
SLX1A	16	30193875	30197561	15	679577	7.01	1.19e-12	rs1549293
SLX4	16	3581181	3611606	101	679342	7.236	2.31e-13	rs12448257
SMAD3	15	67063763	67195173	326	709726	6.322	1.29e-10	rs11629783
SMAD3	15	67063763	67195173	326	709726	6.322	1.29e-10	rs13329567
SMARCC1	3	47585269	47782106	94	698826	6.532	3.25e-11	rs6442021
SMARCC2	12	56162359	56189567	58	694362	5.355	4.27e-08	rs4759228
SMARCD2	17	63832081	63843065	104	689831	5.285	6.27e-08	rs8075273
SMCO1	3	196506879	196515346	77	680398	5.216	9.14e-08	rs6764533
SMCO4	11	93478472	93543391	266	684117	4.934	4.02e-07	rs2605603
SMG6	17	2059839	2303785	288	684783	6.295	1.54e-10	rs4516268
SMIM21	18	75409476	75427703	275	683902	5.785	3.62e-09	rs11150911
SMIM29	6	34246381	34249108	74	683691	7.636	1.12e-14	rs2814992
SMIM29	6	34246381	34249108	74	683691	7.636	1.12e-14	rs419261
SMIM295	6	2369222	2370558	99	710590	5.267	6.94e-08	rs498240
SMPD3	16	68358327	68448508	226	688623	6.3	1.49e-10	rs2307022
SMUG1	12	54121277	54189008	91	684784	5.836	2.68e-09	rs4759073
SMYD4	17	1779485	1830634	153	675195	4.717	1.19e-06	rs4516268
SNAPC3	9	15422734	15465953	183	686406	6.128	4.45e-10	rs11790280
SNAPC3	9	15422734	15465953	183	686406	6.128	4.45e-10	rs6474945
SNAPC5	15	66490135	66497780	157	692518	7.369	8.62e-14	rs11629783
SND1	7	127652194	128092609	363	688046	5.092	1.77e-07	rs2283093
SNF8	17	48929316	48944842	114	692619	7.71	6.27e-15	rs208015
SNHG32	6	31834608	31839766	63	734527	6.424	6.64e-11	rs498240
SNRNP35	12	123458088	123473154	15	671500	5.995	1.02e-09	rs7133378
SNRPC	6	34757505	34773857	124	696676	6.109	5e-10	rs2814992
SNRPD2	19	45687460	45692569	86	711906	6.109	5e-10	rs11672660
SNTG2	2	1089	50794	527	685051	4.87	5.57e-07	rs13021737
SNX11	17	48103357	48123601	156	697021	7.528	2.57e-14	rs208015
SNX14	6	85504776	85594156	195	690675	4.826	6.95e-07	rs13209753
SNX32	11	65833834	65856896	89	695152	7.532	2.49e-14	rs524281
SOCS5	2	46698952	46780245	325	684256	6.109	5e-10	rs17035438
SORCS2	4	7192538	7742836	954	674448	4.771	9.15e-07	rs4524456
SORT1	1	109309568	109397918	165	759260	5.832	2.73e-09	rs7550711
SOX5	12	23529504	24562544	1338	683277	8.499	9.54e-18	rs10842240
SP1	12	53380176	53416446	64	694537	5.59	1.14e-08	rs4759073
SP2	17	47896150	47928957	174	691140	4.914	4.46e-07	rs208015
SP4	7	21428043	21514822	302	686326	4.829	6.86e-07	rs40245
SP6	17	47844908	47855874	159	689988	4.857	5.95e-07	rs208015
SP7	12	53326575	53345315	71	684663	5.012	2.69e-07	rs4759073
SPAG7	17	4959226	4967817	113	684919	6.582	2.32e-11	rs1000940
SPATA18	4	52051304	52097299	147	682048	4.664	1.55e-06	rs711347
SPATA19	11	133840631	133845538	194	683890	6.819	4.6e-12	rs329651
SPDEF	6	34537802	34556333	140	697196	7.481	3.7e-14	rs2814992
SPDEF	6	34537802	34556333	140	697196	7.481	3.7e-14	rs419261
SPDYA	2	28782517	28850611	136	692927	6.114	4.85e-10	rs4372836
SPDYE5	7	75492320	75504316	56	673387	6.109	5e-10	rs13227433
SPDYE5	7	75492320	75504316	56	673387	6.109	5e-10	rs17207196
SPEG	2	219434843	219493629	117	675366	6.029	8.24e-10	rs11889536
SPHKAP	2	227979955	228181687	405	684755	6.109	5e-10	rs10211055
SPI1	11	47354860	47378547	157	760435	7.612	1.35e-14	rs7124681
SPN	16	29662979	29670876	31	681454	5.096	1.74e-07	rs7187776
SPNS1	16	28974221	28984548	40	704567	6.109	5e-10	rs7187776
SPOCK1	5	136975298	137598379	759	681867	4.845	6.34e-07	rs13163306
SPRY4	5	142310427	142326455	156	685418	6.055	7.02e-10	rs3844598
SPRYD4	12	56468578	56479708	81	678581	4.911	4.53e-07	rs4759228
SRCAP	16	30698209	30741409	28	696074	5.636	8.68e-09	rs1549293
SREK1IP1	5	64718148	64768691	203	682024	7.25	2.09e-13	rs6888159
SRM	1	11054584	11060020	78	679294	6.663	1.34e-11	rs10779751
SRR	17	2303383	2325260	130	689921	6.624	1.75e-11	rs4516268
SRSF1	17	58000919	58007346	107	669014	4.996	2.92e-07	rs8071182
SS18	18	26016253	26091217	228	685309	4.821	7.16e-07	rs273697
SSBP2	5	81412804	81751797	398	678225	6.109	5e-10	rs12514473
SSH2	17	29625938	29930276	144	697740	6.221	2.47e-10	rs1038088
SSR2	1	156009048	156020951	72	681460	5.898	1.84e-09	rs905938
SSR3	3	156539553	156555149	297	683025	5.919	1.62e-09	rs6767619
STAG1	3	136336236	136752403	219	692475	7.669	8.66e-15	rs6786582
STAP2	19	4324043	4342786	92	674501	5.059	2.11e-07	rs895330
STAU1	20	49113339	49188367	181	687795	6.086	5.77e-10	rs6019482
STAU2	8	73420369	73747708	468	688968	5.176	1.14e-07	rs1431659
STAU2	8	73420369	73747708	468	688968	5.176	1.14e-07	rs2170382
STIL	1	47250139	47314892	118	690962	6.799	5.28e-12	rs6700838
STIP1	11	64185272	64204543	126	688110	5.179	1.12e-07	rs11600990
STK16	2	219245455	219250337	106	680581	7.251	2.07e-13	rs11889536
STK19	6	3218950	3230594	80	722295	6.109	5e-10	rs498240
STK24	13	98445185	98577940	456	683675	6.859	3.46e-12	rs7334078
STK33	11	8391868	8594289	369	720567	6.109	5e-10	rs12575252
STK36	2	218672069	218702716	131	685266	6.603	2.01e-11	rs11889536
STPG4	2	47045538	47155308	352	682858	4.868	5.64e-07	rs17035438
STRADA	17	63682336	63741986	110	692408	6.729	8.54e-12	rs8075273
STX17	9	99906654	99974534	143	680818	5.572	1.26e-08	rs10118701
STX19	3	94014365	94028597	49	684985	7.398	6.89e-14	rs1454687
STX1B	16	30989256	31010638	56	698488	7.472	3.96e-14	rs1549293
STX4	16	31032889	31042975	58	713071	7.609	1.38e-14	rs1549293
STYXL1	7	75996338	76048004	101	686282	4.828	6.89e-07	rs17207196
SUFU	10	102503972	102633535	209	753417	5.753	4.38e-09	rs12411886
SUGP1	19	19276018	19320509	112	740480	6.126	4.51e-10	rs17724992
SULT1A1	16	28605196	28614279	35	727327	7.712	6.22e-15	rs7187776
SULT1A2	16	28591943	28597050	38	719247	6.109	5e-10	rs7187776
SULT1A3	16	30199228	30204310	15	679577	7.01	1.19e-12	rs1549293
SUOX	12	55997180	56006641	62	687687	7.154	4.21e-13	rs4759228
SWI5	9	128275379	128316123	80	686356	7.557	2.07e-14	rs7871866
SYCE2	19	12898786	12919293	70	682182	5.962	1.24e-09	rs12609744
SYMPK	19	45815410	45863194	126	720142	5.02	2.58e-07	rs11672660
SYNCRIP	6	85607779	85644063	106	692841	4.803	7.82e-07	rs13209753
SYNDIG1	20	24469629	24666616	450	682388	6.927	2.15e-12	rs6138482
SYNGAP1	6	4868795	4902412	68	697771	6.527	3.36e-11	rs419261
SYNGR3	16	1989660	1994275	107	669527	5.394	3.45e-08	rs2516739
SYPL2	1	109466546	109482134	115	729199	6.362	9.93e-11	rs7550711
SYT11	1	155859567	155885199	64	684940	4.968	3.38e-07	rs905938
SYT14	1	209900923	210171389	228	690203	6.049	7.28e-10	rs17014375
SYT16	14	61811974	62112550	429	686621	6.524	3.43e-11	rs217671
SYT2	1	202590596	202710454	191	684358	4.563	2.52e-06	rs2820311
SYT4	18	43267892	43277535	165	687375	7.285	1.6e-13	rs555267
TACO1	17	63600882	63608365	68	690621	7.37	8.51e-14	rs8075273
TAF11	6	34877462	34889192	144	692903	6.109	5e-10	rs2814992
TAF4B	18	26226445	26391685	241	675377	4.884	5.2e-07	rs273697
TAFA5	22	48489553	48850912	727	674744	6.013	9.13e-10	rs9615905
TAGLN	11	117199370	117207464	109	697420	4.663	1.56e-06	rs573455
TAL1	1	47216290	47232225	84	689959	7.569	1.88e-14	rs6700838
TARBP2	12	53500921	53506431	83	693541	4.659	1.59e-06	rs4759073
TARDBP	1	11012344	11030528	114	677037	6.36	1.01e-10	rs10779751
TAS1R1	1	6555307	6579755	113	687686	6.518	3.56e-11	rs6577584
TBC1D10B	16	30357102	30370494	23	677207	4.739	1.07e-06	rs1549293
TBC1D29P	17	30553502	30562917	72	686341	4.716	1.2e-06	rs1038088
TBC1D29P	17	30553502	30562917	72	686341	4.716	1.2e-06	rs8067737
TBC1D3H	17	612435	623327	15	689477	7.729	5.44e-15	rs1106908
TBCC	6	42744498	42746103	116	688871	6.42	6.82e-11	rs9349239
[truncated: 317 more rows]

## Sheet: Table S3
Table S3. Genes prioritzied by the Mutation Significant Cutoff (MSC) approach that reach a 'high' predicted impact.
r2: linkage disequilibrium between the SNP with high MSC CADD prediction and the lead BMI-associated SNP.
SNP	Chr	Position (GRCh38)	Reference Allele	Alternative Allele	Alternative Allele Freq (%) gnomAD Non-Finnish Europeans	Gene	CADD Score	MSC CADD Score	MSC CADD Impact Prediction	Lead BMI-associated SNP	r2	Function	Amino acid change
rs7308320	12	784447	T	C	0.254023	WNK1	5.282	0.002	high	rs11611246	0.80957	intronic	-
rs11611246	12	830314	G	T	0.221341	WNK1	7.67	0.002	high	rs11611246	1	intronic	-
rs11613704	12	871759	C	A	0.207096	WNK1	0.605	0.002	high	rs11611246	0.912654	intronic	-
rs55726687	12	882140	G	A	0.219854	WNK1	3.876	0.002	high	rs11611246	0.967146	intronic	-
rs2286028	12	906303	G	C	0.206337	WNK1	18.38	0.002	high	rs11611246	0.906112	intronic	-
rs7407	1	1753033	C	T	0.530147	NADK	14.92	8.931	high	rs12044597	0.835113	exonic	Pro404Pro
rs7529918	1	1771864	G	A	0.515341	NADK	16.57	8.931	high	rs12044597	0.999195	intronic	-
rs1419789443	1	1919188	CAGCGGCAGG	C	0.4103	TMEM52	11.49	11.117	high	rs12044597	0.869647	exonic
rs2803295	1	1930143	C	T	0.510677	CFAP74	14.69	10.573	high	rs12044597	0.864835	exonic	Gly1069Arg
rs723672	12	2052395	C	T	0.438935	CACNA1C	13.98	8.495	high	rs2429150	0.870648	intronic	-
rs632080	20	2862407	A	G	0.527763	VPS16	9.815	9.689	high	rs676749	0.875032	intronic	-
rs7199766	16	3587428	G	A	0.202847	SLX4	5.738	0.001	high	rs12448257	0.846815	intronic	-
rs8061528	16	3606481	C	T	0.205985	SLX4	11.39	0.001	high	rs12448257	0.842656	exonic	Ala251Ala
rs12600578	17	5396630	T	C	0.314723	NUP88	12.11	10.573	high	rs1000940	0.995242	intronic	-
rs2294532	1	6634867	C	T	0.336043	THAP3	8.993	8.931	high	rs6577584	0.949286	UTR3	-
rs503291	18	6885243	T	G	0.855511	ARHGAP28	17.71	8.931	high	rs1241986	0.892103	intronic	-
rs2116256	18	6911650	G	A	0.857498	ARHGAP28	9.12	8.931	high	rs1241986	0.825693	intronic	-
rs1056408	18	6912144	A	C	0.858127	ARHGAP28	11.84	8.931	high	rs1241986	0.824039	exonic	Gln727Leu
rs1060027	18	6915640	T	C	0.858191	ARHGAP28	9.934	8.931	high	rs1241986	0.822959	UTR3	-
rs7019108	9	6953554	T	C	0.314512	KDM4C	18.76	8.931	high	rs7042372	0.844613	ncRNA_intronic	-
rs7042372	9	6959840	A	G	0.33509	KDM4C	10.44	8.931	high	rs7042372	1	ncRNA_intronic	-
rs10815491	9	6962695	T	G	0.31749	KDM4C	11.6	8.931	high	rs7042372	0.884505	ncRNA_intronic	-
rs7527389	1	8496485	A	G	0.626321	RERE	11.77	11.125	high	rs7556169	0.819267	intronic	-
rs4929924	11	8617778	G	A	0.634528	TRIM66	15.29	10.596	high	rs12575252	0.939456	UTR3	-
rs11042018	11	8628160	A	C	0.654767	TRIM66	11.38	10.596	high	rs12575252	0.98622	intronic	-
rs4929927	11	8636938	A	G	0.65279	TRIM66	10.83	10.596	high	rs12575252	0.986467	intronic	-
rs11042023	11	8640969	T	C	0.654853	TRIM66	23.1	10.596	high	rs12575252	0.983986	exonic	His469Arg
rs10769939	11	8662092	C	T	0.34715	TRIM66	16.26	10.596	high	rs12575252	0.996144	intronic	-
rs7554486	1	8702298	G	A	0.625098	RERE	12.16	11.125	high	rs7556169	0.837156	intronic	-
rs17743050	17	9868944	A	G	0.310578	GLP2R	15.39	8.931	high	rs17681708	0.953329	intronic	-
rs17810279	17	9870740	T	G	0.310618	GLP2R	10.03	8.931	high	rs17681708	0.953599	intronic	-
rs55660558	17	9890494	C	T	0.29254	GLP2R	9.266	8.931	high	rs17681708	0.932564	UTR3	-
rs10108075	8	11974570	A	G	0.5078	DEFB136	13.14	8.931	high	rs4841659	0.84317	exonic	Phe10Leu
rs2228209	6	12120355	C	T	0.349773	HIVEP1	20.8	8.931	high	rs2228213	0.965229	exonic	Thr187Met
rs1998528	6	12151377	G	A	0.345458	HIVEP1	9.91	8.931	high	rs2228213	0.998017	intronic	-
rs3777755	6	12159466	C	T	0.300182	HIVEP1	11.38	8.931	high	rs2228213	0.835896	intronic	-
rs2242516	19	12872658	C	T	0.290074	HOOK2	19.65	9.502	high	rs12609744	0.857675	intronic	-
rs72867447	11	13280328	C	G	0.554805	BMAL1	12.82	10.811	high	rs900144	0.982584	intronic	-
rs1135999	16	15038105	A	G	0.309273	PDXDC1	13.34	11.113	high	rs4985155	0.825448	exonic	Ser287Ala
rs14347	16	15040032	T	G	0.309121	PDXDC1	13.53	11.113	high	rs4985155	0.825194	exonic	Ala192Ala
rs10810398	9	15556752	T	C	0.431655	CCDC171	9.673	8.931	high	rs6474945	0.973603	intronic	-
rs7860623	9	15559695	C	G	0.441276	CCDC171	10.98	8.931	high	rs6474945	0.974627	intronic	-
rs10810399	9	15562881	G	A	0.441725	CCDC171	19.63	8.931	high	rs6474945	0.973899	intronic	-
rs276455	9	15584811	G	C	0.487441	CCDC171	10.12	8.931	high	rs6474945	0.833478	intronic	-
rs10810402	9	15586536	C	T	0.428674	CCDC171	12.08	8.931	high	rs6474945	0.940639	intronic	-
rs4741510	9	15591374	T	A	0.408039	CCDC171	12.81	8.931	high	rs6474945	0.888682	exonic	Ser121Thr
rs169342	9	15613840	T	A	0.490108	CCDC171	12.75	8.931	high	rs6474945	0.83045	intronic	-
rs442549	9	15616510	T	G	0.490683	CCDC171	10.85	8.931	high	rs6474945	0.829318	intronic	-
rs11792937	9	15638680	A	T	0.511581	CCDC171	10.08	8.931	high	rs6474945	0.83298	intronic	-
rs7049101	9	15640044	T	A	0.422476	CCDC171	17.5	8.931	high	rs6474945	0.960327	intronic	-
rs7032877	9	15640049	C	T	0.422355	CCDC171	15.24	8.931	high	rs6474945	0.960126	intronic	-
rs745862672	9	15646648	CAAAG	C	0.415067	CCDC171	9.252	8.931	high	rs6474945	0.959866	intronic	-
rs7851056	9	15648592	T	C	0.510468	CCDC171	9.4	8.931	high	rs6474945	0.8297	intronic	-
rs7049176	9	15677429	T	C	0.441444	CCDC171	11.91	8.931	high	rs6474945	0.988861	intronic	-
rs7035863	9	15683177	G	C	0.491336	CCDC171	16.39	8.931	high	rs6474945	0.825344	intronic	-
rs954663	9	15695535	C	G	0.509093	CCDC171	15.74	8.931	high	rs6474945	0.825019	intronic	-
rs954664	9	15695884	A	T	0.509471	CCDC171	13.31	8.931	high	rs6474945	0.825485	intronic	-
rs12004358	9	15704529	A	C	0.509997	CCDC171	12.32	8.931	high	rs6474945	0.825979	intronic	-
rs11793900	9	15705720	A	T	0.52073	CCDC171	12.93	8.931	high	rs6474945	0.838307	intronic	-
rs6474951	9	15707225	C	T	0.51019	CCDC171	10.38	8.931	high	rs6474945	0.825064	intronic	-
rs10738406	9	15712638	G	A	0.438555	CCDC171	12.19	8.931	high	rs6474945	0.982142	intronic	-
rs2136355	9	15718991	G	A	0.429706	CCDC171	10.25	8.931	high	rs6474945	0.970169	intronic	-
rs10962125	9	15720792	A	C	0.508778	CCDC171	10.22	8.931	high	rs6474945	0.80918	intronic	-
rs10962126	9	15723338	G	A	0.506173	CCDC171	15.47	8.931	high	rs6474945	0.804535	intronic	-
rs10962142	9	15756096	A	G	0.444097	CCDC171	16.26	8.931	high	rs6474945	0.908264	intronic	-
rs762287189	9	15771572	TTATCA	T	0.440434	CCDC171	10.27	8.931	high	rs6474945	0.912104	intronic	-
rs4146291	9	15783268	C	T	0.443591	CCDC171	10.77	8.931	high	rs6474945	0.911454	intronic	-
rs7860755	9	15795604	C	G	0.4304	CCDC171	10.17	8.931	high	rs6474945	0.885791	intronic	-
rs2105319	9	15804994	T	C	0.442753	CCDC171	16.68	8.931	high	rs6474945	0.913063	intronic	-
rs10733305	9	15866761	G	A	0.431375	CCDC171	16.26	8.931	high	rs6474945	0.89182	intronic	-
rs4740628	9	15888335	A	G	0.431919	CCDC171	9.241	8.931	high	rs6474945	0.859242	intronic	-
rs1079533	17	16046884	G	A	0.534944	NCOR1	17.57	8.931	high	rs1075901	0.895525	intronic	-
rs12945546	17	16051592	T	C	0.535268	NCOR1	14.97	8.931	high	rs1075901	0.895303	intronic	-
rs11657912	17	16052826	G	T	0.534326	NCOR1	10.48	8.931	high	rs1075901	0.896996	intronic	-
rs4792719	17	16055088	A	G	0.535139	NCOR1	11.9	8.931	high	rs1075901	0.896748	intronic	-
rs12942295	17	16070530	A	T	0.535306	NCOR1	18.18	8.931	high	rs1075901	0.894617	intronic	-
rs72833498	17	16092488	T	C	0.532126	NCOR1	9.96	8.931	high	rs1075901	0.872621	intronic	-
rs2285580	17	16101873	T	C	0.564881	NCOR1	19.89	8.931	high	rs1075901	0.990047	intronic	-
rs7222886	17	16109180	A	T	0.564552	NCOR1	9.179	8.931	high	rs1075901	0.986895	intronic	-
rs12449895	17	16118297	A	G	0.512857	NCOR1	9.311	8.931	high	rs1075901	0.808547	intronic	-
rs12150017	17	16120780	T	C	0.531608	NCOR1	11.09	8.931	high	rs1075901	0.872643	intronic	-
rs7216834	17	16129451	C	A	0.530173	NCOR1	11.13	8.931	high	rs1075901	0.870183	intronic	-
rs1989856	17	16140337	T	C	0.530795	NCOR1	9.574	8.931	high	rs1075901	0.869717	intronic	-
rs2285579	17	16143531	A	T	0.564642	NCOR1	10.68	8.931	high	rs1075901	0.987868	intronic	-
rs178653	17	16162163	G	A	0.568916	NCOR1	12.45	8.931	high	rs1075901	0.986695	intronic	-
rs178804	17	16199924	G	T	0.528549	NCOR1	9.96	8.931	high	rs1075901	0.869859	intronic	-
rs178803	17	16200112	C	T	0.520782	NCOR1	14.14	8.931	high	rs1075901	0.871253	intronic	-
rs10795422	10	16717313	A	G	0.698312	RSU1	16.81	15.229	high	rs7893571	0.904231	intronic	-
rs762494358	9	16721922	GCTAAT	G	0.179602	BNC2	9.932	8.931	high	rs10962549	0.984316	intronic	-
rs59234174	9	16730260	C	T	0.163378	BNC2	14.86	8.931	high	rs10962549	0.883582	intronic	-
rs757110	11	17396930	C	A	0.636103	ABCC8	12.32	7.476	high	rs10832778	0.820128	exonic	Ala1369Ser
rs12459965	19	18341385	C	T	0.261146	PGPEP1	10.29	8.931	high	rs17724992	1	intronic	-
rs66978877	19	18344847	T	C	0.261176	PGPEP1	17.2	8.931	high	rs17724992	0.999487	intronic	-
rs1802669	10	21538867	G	A	0.34336	MLLT10	12.91	11.41	high	rs7084454	0.924598	exonic	Pro65Pro
rs506004	1	23084249	A	C	0.845544	LUZP1	8.977	8.931	high	rs967605	0.99487	ncRNA_intronic	-
rs605775	1	23086534	T	C	0.844577	LUZP1	15.21	8.931	high	rs967605	0.990539	ncRNA_intronic	-
rs11458975	1	23089602	CT	C	0.3321	LUZP1	9.024	8.931	high	rs967605	0.975825	intronic	-
rs3051258	1	23090141	T	TAGC	0.865287	LUZP1	9.03	8.931	high	rs967605	0.816834	intronic	-
rs10799790	1	23091660	C	T	0.845509	LUZP1	13.84	8.931	high	rs967605	0.984688	exonic	Asp868Tyr
rs477717	1	23092768	G	A	0.843791	LUZP1	10.08	8.931	high	rs967605	0.983651	exonic	Ser498Arg
rs3765407	1	23092881	G	T	0.843117	LUZP1	15.45	8.931	high	rs967605	0.981514	exonic	Gln461Glu
rs1140458	18	23539813	G	A	0.471709	NPC1	14.28	11.25	high	rs12964689	0.998583	exonic	Asn931Lys
rs1805082	18	23540480	T	C	0.47498	NPC1	20.9	11.25	high	rs12964689	0.998786	exonic	Ile858Phe
rs6138482	20	25078806	C	T	0.187077	VSX1	1.359	0.001	high	rs6138482	1	exonic	-
rs1533133	4	25382683	T	C	0.531307	ANAPC4	14.04	10.596	high	rs9291467	0.842463	intronic	-
rs10027814	4	25384937	G	A	0.53138	ANAPC4	11.71	10.596	high	rs9291467	0.842692	intronic	-
rs10695303	4	25388312	C	CAA	0.529642	ANAPC4	13.67	10.596	high	rs9291467	0.842196	intronic	-
rs908056	4	25392909	G	A	0.531112	ANAPC4	10.67	10.596	high	rs9291467	0.843423	intronic	-
rs17605302	4	25395285	C	T	0.531714	ANAPC4	16.37	10.596	high	rs9291467	0.843254	intronic	-
rs9993416	4	25400113	A	G	0.515079	ANAPC4	17.92	10.596	high	rs9291467	0.926283	intronic	-
rs10016263	4	25400178	G	T	0.514425	ANAPC4	12.01	10.596	high	rs9291467	0.926283	intronic	-
rs35093122	10	26999520	A	G	0.0865497	ANKRD26	11.79	8.931	high	rs3781099	0.983542	intronic	-
rs66520317	10	27019916	C	G	0.0804277	ANKRD26	11.31	8.931	high	rs3781099	1	intronic	-
rs56254415	10	27037782	C	A	0.0805382	ANKRD26	11.44	8.931	high	rs3781099	1	intronic	-
rs12762165	10	27052161	C	T	0.0806808	ANKRD26	10.98	8.931	high	rs3781099	0.998668	intronic	-
rs3737056	10	27100385	C	T	0.0771973	ANKRD26	10.55	8.931	high	rs3781099	0.928618	UTR5	-
rs72807660	10	27150892	C	A	0.0768467	YME1L1	14.41	8.931	high	rs3781099	0.92732	intronic	-
rs11030099	11	27656036	C	A	0.191521	BDNF	11.37	11.359	high	rs6265	0.867147	ncRNA_intronic	-
rs10767664	11	27704439	T	A	0.798923	BDNF	22.4	11.359	high	rs6265	0.855856	ncRNA_intronic	-
rs9468300	6	28159062	C	T	0.123847	ZKSCAN8	16.79	8.931	high	rs853679	0.842828	UTR3	-
rs10456362	6	28254038	A	G	0.864698	ZKSCAN4	13.04	8.931	high	rs853679	0.910538	intronic	-
rs1679709	6	28260564	A	G	0.863973	NKAPL	22.5	8.931	high	rs853679	0.922418	exonic	Glu398Gly
rs6905391	6	28294909	G	A	0.136665	PGBD1	10.99	8.931	high	rs853679	0.995957	intronic	-
rs853679	6	28329086	C	A	0.137833	ZSCAN31	11.38	8.931	high	rs853679	1	intronic	-
rs853678	6	28329536	T	A	0.138687	ZSCAN31	12.47	8.931	high	rs853679	0.998897	exonic	Thr50Ser
rs853676	6	28331910	C	T	0.138842	ZSCAN31	9.374	8.931	high	rs853679	0.994496	intronic	-
rs13285209	9	28410905	T	C	0.337797	LINGO2	9.563	8.931	high	rs1412235	0.999091	intronic	-
rs7873025	9	28412277	T	C	0.339914	LINGO2	12.53	8.931	high	rs1412235	0.987137	intronic	-
rs7499337	16	28861033	G	C	0.398944	SH2B1	10.64	8.522	high	rs7187776	0.980415	intronic	-
rs7198606	16	28863801	T	G	0.399792	SH2B1	15.43	8.522	high	rs7187776	0.983446	UTR5	-
rs11864750	16	28863883	A	T	0.399844	SH2B1	15.97	8.522	high	rs7187776	0.983446	UTR5	-
rs7193733	16	28864161	A	G	0.399055	SH2B1	12.43	8.522	high	rs7187776	0.983446	UTR5	-
rs6505141	17	29671169	T	A	0.510418	SSH2	11.18	8.931	high	rs1038088	0.898922	ncRNA_intronic	-
rs3102562	17	29713385	C	T	0.510144	SSH2	15.85	8.931	high	rs1038088	0.90483	intronic	-
rs58841564	17	29736248	G	GA	0.485044	SSH2	11.54	8.931	high	rs1038088	0.904981	intronic	-
rs2617881	17	29736257	A	T	0.509873	SSH2	13.31	8.931	high	rs1038088	0.803415	intronic	-
rs3214910	17	29745830	A	ACT	0.511149	SSH2	12.32	8.931	high	rs1038088	0.802473	intronic	-
rs2617868	17	29746229	C	T	0.488681	SSH2	9.396	8.931	high	rs1038088	0.910183	intronic	-
rs1038088	17	29747545	T	G	0.515134	SSH2	11.29	8.931	high	rs1038088	1	intronic	-
rs2617876	17	29764144	T	G	0.488645	SSH2	10.71	8.931	high	rs1038088	0.910164	ncRNA_intronic	-
rs2617883	17	29793470	G	A	0.489384	SSH2	12.24	8.931	high	rs1038088	0.909293	intronic	-
rs2617882	17	29793833	A	C	0.487474	SSH2	10.55	8.931	high	rs1038088	0.907945	intronic	-
rs2467334	17	29808490	A	C	0.488362	SSH2	11.36	8.931	high	rs1038088	0.907627	intronic	-
rs10655947	17	29810197	C	CTGAT	0.485094	SSH2	13.09	8.931	high	rs1038088	0.90793	intronic	-
rs2169810	17	29840923	A	G	0.512089	SSH2	9.33	8.931	high	rs1038088	0.906815	intronic	-
rs7209622	17	29929789	C	G	0.503691	SSH2	14.11	8.931	high	rs1038088	0.880892	intronic	-
rs3936006	17	29930642	A	G	0.503132	EFCAB5	9.381	8.931	high	rs1038088	0.879802	intronic	-
rs9897794	17	29969309	T	G	0.483537	EFCAB5	12.25	8.931	high	rs1038088	0.807047	exonic	Leu237Val
rs7225483	17	30014661	T	G	0.515682	EFCAB5	13.95	8.931	high	rs1038088	0.81538	intronic	-
rs7220004	17	30042530	G	T	0.516771	EFCAB5	13.08	8.931	high	rs1038088	0.814418	intronic	-
rs11080115	17	30081052	C	T	0.51684	EFCAB5	11.33	8.931	high	rs1038088	0.81445	intronic	-
rs12103671	17	30081199	C	T	0.516645	EFCAB5	10.98	8.931	high	rs1038088	0.814546	intronic	-
rs12941382	17	30083106	T	C	0.516645	EFCAB5	13.55	8.931	high	rs1038088	0.814539	intronic	-
rs2303223	16	31063854	G	A	0.368479	ZNF668	10.57	8.931	high	rs1549293	0.877547	exonic	Gly202Gly
rs2303222	16	31074149	T	C	0.371996	ZNF668	9.144	8.931	high	rs1549293	0.863515	UTR5	-
rs749670	16	31077304	A	G	0.369068	ZNF646	16.05	8.931	high	rs1549293	0.881248	exonic	-
rs4889619	16	31117294	C	T	0.369606	KAT8	10.9	7.807	high	rs1549293	0.970924	intronic	-
rs12716982	16	31117347	C	A	0.39163	KAT8	11.04	7.807	high	rs1549293	0.970924	intronic	-
rs7994229	13	32586568	C	A	0.382266	PDS5B	10.96	8.931	high	rs9595908	0.982436	UTR5	-
rs11280754	13	32589796	T	TTTTAAG	0.379073	PDS5B	11.37	8.931	high	rs9595908	0.980906	intronic	-
rs9595901	13	32607272	T	C	0.382429	PDS5B	14.98	8.931	high	rs9595908	0.99912	intronic	-
rs6694085	1	32765779	T	G	0.194604	NHSL3	14.4	11.042	high	rs785278	0.987816	exonic	-
rs12022461	1	32766924	G	A	0.193973	NHSL3	13.14	11.042	high	rs785278	0.989898	intronic	-
rs2143975	14	32828192	C	G	0.519901	AKAP6	12.22	8.931	high	rs17522122	0.821107	intronic	-
rs57384847	1	32833770	T	G	0.193701	S100PBP	18.8	8.931	high	rs785278	1	intronic	-
rs785278	1	32842386	T	A	0.19404	S100PBP	15.2	8.931	high	rs785278	1	intronic	-
rs1284365	1	32858487	C	G	0.192832	S100PBP	16.07	8.931	high	rs785278	1	UTR3	-
rs1746662	1	32872031	T	C	0.200273	FNDC5	17.23	14.718	high	rs785278	0.934805	intronic	-
rs11848	9	33921921	T	C	0.138642	UBAP2	11.38	11.03	high	rs10971712	0.961783	UTR3	-
rs72727340	9	33936736	T	C	0.137086	UBAP2	11.52	11.03	high	rs10971712	0.979401	intronic	-
rs781312061	9	33942423	TAAAAC	T	0.137024	UBAP2	11.06	11.03	high	rs10971712	0.978887	intronic	-
rs10971854	9	34020032	C	T	0.136077	UBAP2	13.05	11.03	high	rs10971712	0.976813	intronic	-
rs7769961	6	34792385	G	C	0.336262	BLTP3A	10.91	10.596	high	rs2814992	0.977214	intronic	-
rs9462023	6	34801633	T	G	0.338419	BLTP3A	12.62	10.596	high	rs2814992	0.977207	intronic	-
rs6905393	6	34808849	T	C	0.337624	BLTP3A	12.06	10.596	high	rs2814992	0.976514	intronic	-
rs7774697	6	34823250	A	G	0.337826	BLTP3A	13.07	10.596	high	rs2814992	0.976521	intronic	-
rs4259246	6	34836170	C	T	0.336776	BLTP3A	13.54	10.596	high	rs2814992	0.972322	exonic	Ala285Ala
rs1127886	7	34928886	A	T	0.481472	DPY19L1	11.13	8.931	high	rs329277	0.936301	UTR3	-
rs1649216	7	34942256	A	C	0.495634	DPY19L1	11.2	8.931	high	rs329277	0.877025	intronic	-
rs1649237	7	34964772	G	T	0.495773	DPY19L1	10.42	8.931	high	rs329277	0.870332	intronic	-
rs328932	7	35001618	T	C	0.497206	DPY19L1	16.67	8.931	high	rs329277	0.884126	intronic	-
rs552412105	14	35169696	A	G	0.119623	PRORP	12.18	10.596	high	rs9806058	0.946839	intronic	-
rs10135636	14	35199615	T	C	0.121234	PRORP	12.86	10.596	high	rs9806058	0.998123	intronic	-
rs9806058	14	35204264	A	T	0.120358	PRORP	11.76	10.596	high	rs9806058	1	intronic	-
rs7158019	14	35305912	A	G	0.116074	PRORP	11.98	10.596	high	rs9806058	0.947344	intronic	-
rs1977318	13	35647564	A	T	0.849343	NBEA	8.959	8.931	high	rs9544915	0.892674	intronic	-
rs3765523	13	35649643	T	C	0.147814	NBEA	16.74	8.931	high	rs9544915	0.91591	intronic	-
rs2274550	13	35655736	C	T	0.138464	NBEA	13.9	8.931	high	rs9544915	0.999183	exonic	Asp2783Asp
rs17769661	13	35657878	C	T	0.137066	NBEA	13.27	8.931	high	rs9544915	0.988957	intronic	-
rs2306590	17	36498436	G	A	0.412609	ZNHIT3	8.994	8.931	high	rs1106908	0.818749	exonic	-
rs3736167	17	36544998	A	C	0.411526	GGNBP2	11.18	7.547	high	rs1106908	0.832998	UTR5	-
rs772433023	17	36552537	TATAA	T	0.400274	GGNBP2	11.25	7.547	high	rs1106908	0.849027	intronic	-
rs35751000	17	36557688	G	A	0.420265	GGNBP2	11.04	7.547	high	rs1106908	0.906288	intronic	-
rs12150665	17	36558947	T	C	0.411091	GGNBP2	7.865	7.547	high	rs1106908	0.857664	intronic	-
rs8068351	17	36561039	T	C	0.411241	GGNBP2	7.652	7.547	high	rs1106908	0.85797	intronic	-
rs1106908	17	36586165	G	A	0.444986	GGNBP2	16.76	7.547	high	rs1106908	1	exonic	Lys536Lys
rs1492714	9	37141262	T	C	0.329152	ZCCHC7	11.92	8.931	high	rs13290794	0.973349	intronic	-
rs13297576	9	37142192	A	C	0.330436	ZCCHC7	10.18	8.931	high	rs13290794	0.972503	intronic	-
rs17487601	9	37213644	G	A	0.317714	ZCCHC7	10.49	8.931	high	rs13290794	0.944013	intronic	-
rs13291573	9	37287607	G	A	0.330602	ZCCHC7	11.08	8.931	high	rs13290794	0.98969	intronic	-
rs308498	9	37348487	C	T	0.352209	ZCCHC7	9.59	8.931	high	rs13290794	0.906051	intronic	-
rs41267305	1	37536650	G	C	0.0744846	SNIP1	10.47	8.931	high	rs11583122	0.999353	UTR3	-
rs41267309	1	37559502	T	C	0.0746259	DNALI1	12.52	11.078	high	rs11583122	1	intronic	-
rs41267315	1	37565008	C	T	0.0748379	DNALI1	19.23	11.078	high	rs11583122	1	intronic	-
rs11583122	1	37587857	C	T	0.074504	GNL2	13.64	11.03	high	rs11583122	1	intronic	-
rs36068512	1	37592996	T	C	0.0747373	GNL2	18.45	11.03	high	rs11583122	1	intronic	-
rs4647906	8	38467893	G	A	0.411308	FGFR1	12.82	11.47	high	rs881301	0.955416	UTR5	-
rs4818008	21	39239516	T	A	0.38613	BRWD1	11.76	8.931	high	rs2836961	0.90391	intronic	-
rs2836961	21	39255094	A	C	0.408296	BRWD1	10.46	8.931	high	rs2836961	1	intronic	-
rs11369915	22	40157306	T	TC	0.602366	TNRC6B	15.92	11.03	high	rs4820408	0.994283	intronic	-
rs4642036	22	40158578	T	C	0.602799	TNRC6B	15.05	11.03	high	rs4820408	0.995099	intronic	-
rs7285909	22	40166238	T	G	0.602809	TNRC6B	13.49	11.03	high	rs4820408	0.995709	intronic	-
rs6001821	22	40171577	T	C	0.602406	TNRC6B	16.06	11.03	high	rs4820408	0.99571	intronic	-
rs6001827	22	40178166	T	A	0.602428	TNRC6B	12.66	11.03	high	rs4820408	0.99571	intronic	-
rs7290804	22	40183419	C	T	0.602406	TNRC6B	15.29	11.03	high	rs4820408	0.995708	intronic	-
rs5750929	22	40280982	T	A	0.388672	TNRC6B	11.49	11.03	high	rs4820408	0.98291	intronic	-
rs139915	22	40324959	C	T	0.589725	TNRC6B	16	11.03	high	rs4820408	0.88687	UTR3	-
rs7280091	21	41281507	A	T	0.637343	BACE2	10.56	8.931	high	rs2838006	0.999551	UTR3	-
rs4584644	12	41416063	C	T	0.475958	PDZRN4	14.19	8.931	high	rs2733287	0.89717	ncRNA_intronic	-
rs10785265	12	41419405	G	A	0.477716	PDZRN4	11.53	8.931	high	rs2733287	0.895051	ncRNA_intronic	-
rs2071607	17	41422172	G	T	0.174337	KRT37	22.7	8.931	high	rs16966801	0.849027	exonic	Ala306Gly
rs16966811	17	41422860	G	A	0.173947	KRT37	20.3	8.931	high	rs16966801	0.847907	exonic	Ala217Val
rs78139770	17	41423878	G	A	0.174429	KRT37	9.683	8.931	high	rs16966801	0.849351	ncRNA_exonic	-
rs1458167	12	41436415	C	T	0.470726	PDZRN4	16.55	8.931	high	rs2733287	0.905771	ncRNA_intronic	-
rs996356	12	41436571	G	A	0.470829	PDZRN4	15.79	8.931	high	rs2733287	0.905829	ncRNA_intronic	-
rs2730829	12	41437372	C	T	0.47094	PDZRN4	10.97	8.931	high	rs2733287	0.905829	ncRNA_intronic	-
rs2730828	12	41439360	A	G	0.471479	PDZRN4	13.9	8.931	high	rs2733287	0.906549	ncRNA_intronic	-
rs1458168	12	41439915	G	C	0.471008	PDZRN4	17.41	8.931	high	rs2733287	0.906549	ncRNA_intronic	-
rs2733274	12	41440602	A	G	0.470879	PDZRN4	15.84	8.931	high	rs2733287	0.906549	ncRNA_intronic	-
rs2733293	12	41446408	G	T	0.470907	PDZRN4	15.04	8.931	high	rs2733287	0.906799	ncRNA_intronic	-
rs2446144	12	41452011	C	T	0.471029	PDZRN4	10.77	8.931	high	rs2733287	0.906761	ncRNA_intronic	-
rs1379772	12	41455418	A	G	0.47538	PDZRN4	14.96	8.931	high	rs2733287	0.924626	ncRNA_intronic	-
rs2730824	12	41462817	T	C	0.475837	PDZRN4	12.57	8.931	high	rs2733287	0.924222	ncRNA_intronic	-
rs2730814	12	41477069	A	G	0.478032	PDZRN4	13.39	8.931	high	rs2733287	0.96026	intronic	-
rs11181001	12	41554394	A	G	0.527482	PDZRN4	14.84	8.931	high	rs2733287	0.861369	intronic	-
rs16975663	19	42089564	A	G	0.115627	POU2F2	10.12	9.689	high	rs3826705	0.958768	UTR3	-
rs78183901	19	42134158	T	A	0.11202	POU2F2	10.07	9.689	high	rs3826705	0.998529	ncRNA_intronic	-
rs79839939	19	42146314	C	T	0.112617	POU2F2	15.43	9.689	high	rs3826705	0.997062	intergenic	-
rs113232113	19	42150753	A	T	0.115602	POU2F2	12.92	9.689	high	rs3826705	0.997067	intergenic	-
rs758616210	19	42158905	AAACTGC	A	0.110765	POU2F2	10.07	9.689	high	rs3826705	0.99706	intergenic	-
rs77639874	19	42169998	G	A	0.10553	POU2F2	17.61	9.689	high	rs3826705	0.96194	intergenic	-
rs77265127	19	42178079	T	C	0.0964196	POU2F2	15.64	9.689	high	rs3826705	0.816663	intergenic	-
rs11883412	19	42184535	G	T	0.0957792	POU2F2	12.69	9.689	high	rs3826705	0.81979	intergenic	-
rs78864738	19	42192552	C	A	0.095408	POU2F2	12.5	9.689	high	rs3826705	0.818713	upstream	-
rs58035225	6	42706580	C	CA	0.507086	PRPH2	10.72	8.819	high	rs9349239	0.991791	intronic	-
rs140472480	5	43154623	C	CAT	0.666819	ZNF131	12.24	8.931	high	rs7730004	0.971424	intronic	-
rs10057588	5	43160065	G	A	0.656671	ZNF131	14.14	8.931	high	rs7730004	0.993143	intronic	-
rs6876746	5	43172983	A	T	0.69111	ZNF131	10.84	8.931	high	rs7730004	0.891624	intronic	-
rs7730004	5	43190931	C	T	0.662827	ZNF131	10.28	8.931	high	rs7730004	1	intronic	-
rs10074873	5	43191721	A	G	0.670145	ZNF131	12.77	8.931	high	rs7730004	0.978236	intronic	-
rs10078527	5	43192950	A	G	0.693248	NIM1K	11.31	8.931	high	rs7730004	0.899155	UTR5	-
rs799452	7	44752942	C	T	0.539092	ZMIZ2	13.82	11.556	high	rs799449	0.998169	intronic	-
rs12457805	18	45019272	G	A	0.301691	SETBP1	20.9	16.88	high	rs954018	0.99904	intronic	-
rs11700834	21	45188694	T	C	0.548029	ADARB1	12.54	11.042	high	rs427943	0.814929	intronic	-
rs34783010	19	45677156	G	T	0.214945	GIPR	12.39	11.556	high	rs11672660	0.999055	intronic	-
rs1800437	19	45678134	G	C	0.214527	GIPR	25	11.556	high	rs11672660	0.99937	exonic	Glu354Gln
rs28647556	1	45740727	G	A	0.544229	IPP	19.58	8.774	high	rs2275426	0.84484	intronic	-
rs4457512	1	45852513	C	T	0.440135	MAST2	15.74	11.149	high	rs2275426	0.996088	intronic	-
rs61102033	1	45916769	G	T	0.4404	MAST2	14.07	11.149	high	rs2275426	0.997733	intronic	-
rs11589562	1	46001049	T	C	0.440359	MAST2	14.51	11.149	high	rs2275426	1	intronic	-
rs1707336	1	46027788	T	G	0.440848	MAST2	19.03	11.149	high	rs2275426	0.998558	exonic	Ile659Met
rs1707340	1	46049270	T	C	0.44185	PIK3R3	12.57	11.095	high	rs2275426	0.986231	intronic	-
rs75803325	1	46095367	AAACT	A	0.4141	PIK3R3	11.4	11.095	high	rs2275426	0.980892	intronic
rs1085244	1	46098008	C	A	0.443152	PIK3R3	11.64	11.095	high	rs2275426	0.982751	intronic	-
rs785489	1	46110718	A	G	0.441691	PIK3R3	14.96	11.095	high	rs2275426	0.983177	intronic	-
rs785495	1	46122215	T	C	0.441471	PIK3R3	16.3	11.095	high	rs2275426	0.98336	intronic	-
rs10890383	1	46122831	A	G	0.440442	PIK3R3	12.36	11.095	high	rs2275426	0.980278	intronic	-
rs2425855	20	46282460	A	T	0.535524	CDH22	20.7	8.931	high	rs2425857	0.912287	intronic	-
rs4813017	20	46284003	G	A	0.536336	CDH22	19.61	8.931	high	rs2425857	0.92487	intronic	-
rs4810493	20	46284005	C	T	0.536763	CDH22	19.56	8.931	high	rs2425857	0.925071	intronic	-
rs6032755	20	46293037	G	A	0.519948	CDH22	9.268	8.931	high	rs2425857	0.859908	intronic	-
rs3092167	20	46294078	T	C	0.538427	CDH22	10.27	8.931	high	rs2425857	0.900014	intronic	-
rs7250850	19	47082260	G	C	0.697948	ZC3H4	15.98	10.573	high	rs3810291	0.825372	exonic	Leu418Leu
rs55731973	19	47113120	G	T	0.697035	ZC3H4	16.43	10.573	high	rs3810291	0.818799	intronic	-
rs145295250	1	47225897	G	GCAGA	0.5539	TAL1	16.48	10.695	high	rs6700838	0.834598	ncRNA_exonic
rs61782665	1	47226363	A	G	0.618589	TAL1	12.21	10.695	high	rs6700838	0.995604	ncRNA_intronic	-
rs12141363	1	47230909	C	A	0.617766	TAL1	11.04	10.695	high	rs6700838	0.998325	intronic	-
rs208015	17	48174984	T	C	0.921547	SKAP1	12.79	11.629	high	rs208015	1	intronic	-
rs7239114	18	48394843	G	A	0.542501	ZBTB7C	18.5	8.931	high	rs7239114	1	intronic	-
rs6672750	1	49048101	A	T	0.674054	AGBL4	13.94	11.434	high	rs7531656	0.905587	intronic	-
rs2768965	4	49049108	G	T	0.719763	CWH43	12.76	8.931	high	rs2768950	0.866574	intronic	-
rs10024211	4	49056278	A	G	0.719854	CWH43	9.777	8.931	high	rs2768950	0.864008	intronic	-
rs1051447	4	49061855	C	A	0.719157	CWH43	18.1	8.931	high	rs2768950	0.85802	exonic	His689Asn
rs12121950	1	49244592	G	T	0.330067	AGBL4	17.83	11.434	high	rs7531656	0.955624	intronic	-
rs1431638	1	49296746	C	T	0.618645	AGBL4	20.1	11.434	high	rs7531656	0.801762	intronic	-
rs2787693	1	49450176	C	A	0.670332	AGBL4	18.4	11.434	high	rs7531656	0.989524	ncRNA_intronic	-
rs1949995	1	49510123	G	C	0.666667	AGBL4	14.51	11.434	high	rs7531656	0.994752	intronic	-
rs4926820	1	49565001	T	A	0.600242	AGBL4	11.58	11.434	high	rs7531656	0.804026	intronic	-
rs1343159	1	49625334	T	C	0.617957	AGBL4	15.14	11.434	high	rs7531656	0.803531	intronic	-
rs2356525	1	49683312	T	A	0.672819	AGBL4	14.01	11.434	high	rs7531656	0.981498	intronic	-
rs6588357	1	49766501	C	T	0.669226	AGBL4	13.2	11.434	high	rs7531656	0.992032	intronic	-
rs3205718	12	49868026	C	T	0.408464	FAIM2	10.8	8.931	high	rs7138803	0.856798	UTR3	-
rs7132908	12	49869365	G	A	0.418629	FAIM2	17.22	8.931	high	rs7138803	0.873919	UTR3	-
rs2280406	3	49904003	G	A	0.501365	CTD-2330K9.3	11.94	10.596	high	rs2230590	0.961001	UTR5	-
rs4486489	1	49957510	C	T	0.308437	AGBL4	12.29	11.434	high	rs7531656	0.952744	intronic	-
rs4486490	1	49957519	C	T	0.307294	AGBL4	12.45	11.434	high	rs7531656	0.952744	intronic	-
rs4256859	1	49957520	T	C	0.307091	AGBL4	12	11.434	high	rs7531656	0.952744	intronic	-
rs7550208	1	49996411	T	A	0.332074	AGBL4	14.27	11.434	high	rs7531656	0.954917	intronic	-
rs4688757	3	49997890	T	C	0.524373	RBM6	15.38	11.03	high	rs2230590	0.934994	intronic	-
rs4688756	3	50002761	T	A	0.523578	RBM6	12.62	11.03	high	rs2230590	0.934777	intronic	-
rs4489606	1	50048881	T	C	0.331708	ELAVL4	15.96	14.011	high	rs7531656	0.952223	intronic	-
rs10049087	3	50085984	A	G	0.489541	RBM6	12.01	11.03	high	rs2230590	0.897416	intronic	-
rs17382596	1	50472787	T	G	0.282013	FAF1	21.1	13.025	high	rs2356865	0.851089	intronic	-
rs7598402	2	50508805	C	G	0.497921	NRXN1	15.03	0.001	high	rs7598402	1	intronic	-
rs552393576	6	50823879	A	G	0.133299	TFAP2B	12.68	12.17	high	rs1178060	0.933991	intronic	-
rs12189714	6	50825057	A	G	0.133606	TFAP2B	16.49	12.17	high	rs1178060	0.936997	intronic	-
rs4077093	12	51199833	T	G	0.796429	POU6F1	14.3	7.094	high	rs4077093	1	UTR5	Thr94Ala
rs10783420	12	51211036	T	C	0.805844	POU6F1	8.032	7.094	high	rs4077093	0.918574	intronic	-
rs3917084	5	51383625	A	G	0.0320654	ISL1	13.44	0.001	high	rs12189178	0.91041	UTR5	-
rs3736485	15	51456413	A	G	0.579935	DMXL2	11.49	8.931	high	rs3736485	1	ncRNA_intronic	-
rs7165887	15	51458649	G	A	0.537372	DMXL2	14.39	8.931	high	rs3736485	0.857213	ncRNA_intronic	-
rs10467923	15	51475068	A	C	0.543972	DMXL2	10.31	8.931	high	rs3736485	0.8635	ncRNA_intronic	-
rs10851500	15	51491623	T	C	0.543911	DMXL2	9.916	8.931	high	rs3736485	0.864115	exonic	Gly1636Gly
rs12592889	15	51502975	G	A	0.543258	DMXL2	12.84	8.931	high	rs3736485	0.862911	exonic	Asn941Asn
rs11070854	15	51516168	T	C	0.542712	DMXL2	15.27	8.931	high	rs3736485	0.865249	intronic	-
rs139130759	15	51523663	A	ACAGAGGCAGACTG	0.530501	DMXL2	10.56	8.931	high	rs3736485	0.861668	intronic	-
rs6493505	15	51552975	T	C	0.54293	DMXL2	11.55	8.931	high	rs3736485	0.861769	intronic	-
rs4143723	15	51574975	A	G	0.542636	DMXL2	9.1	8.931	high	rs3736485	0.859266	intronic	-
rs2414107	15	51585359	A	T	0.542542	DMXL2	9.56	8.931	high	rs3736485	0.856541	intronic	-
rs7495962	15	51587815	T	A	0.542698	DMXL2	9.099	8.931	high	rs3736485	0.856541	intronic	-
rs4775956	15	51590441	G	C	0.543693	DMXL2	13.34	8.931	high	rs3736485	0.85725	intronic	-
rs530404449	15	51592786	C	CA	0.539666	DMXL2	12.67	8.931	high	rs3736485	0.850906	intronic	-
rs149605042	15	51593249	G	A	0.543481	DMXL2	9.515	8.931	high	rs3736485	0.852743	intronic	-
rs28376817	15	51597083	A	T	0.541656	DMXL2	10.02	8.931	high	rs3736485	0.85826	intronic	-
rs7177720	15	51598085	T	C	0.543416	DMXL2	12.59	8.931	high	rs3736485	0.858969	intronic	-
rs7170217	15	51598481	A	G	0.543458	DMXL2	12.97	8.931	high	rs3736485	0.858969	intronic	-
rs10775144	15	51598937	C	T	0.544238	DMXL2	12.82	8.931	high	rs3736485	0.857627	intronic	-
rs9944259	15	51606308	A	T	0.544915	DMXL2	10.17	8.931	high	rs3736485	0.85159	intronic	-
rs2414110	15	51609105	T	C	0.541296	DMXL2	10.19	8.931	high	rs3736485	0.850389	intronic	-
rs4775966	15	51621591	A	G	0.545378	DMXL2	9.318	8.931	high	rs3736485	0.851407	intronic	-
rs2278990	15	51622465	G	A	0.5433	DMXL2	12.74	8.931	high	rs3736485	0.857464	exonic	Pro27Pro
rs2278989	15	51622519	T	C	0.543781	DMXL2	17	8.931	high	rs3736485	0.857463	exonic	Gly9Gly
rs10009426	4	51844747	A	G	0.277264	DCUN1D4	14.12	11.844	high	rs711347	0.817755	intronic	-
rs2030333	4	52006072	T	C	0.256987	LRRC66	15.41	8.931	high	rs711347	0.937078	intronic	-
rs1420530	16	52524817	C	T	0.467933	TOX3	14.59	8.931	high	rs12443621	0.999598	intronic	-
rs1123428	16	52543923	T	A	0.469754	TOX3	17.91	8.931	high	rs12443621	0.990782	intronic	-
rs1420535	16	52544303	C	A	0.469388	TOX3	10.63	8.931	high	rs12443621	0.990782	intronic	-
rs3095601	16	52546373	G	T	0.473836	TOX3	9.942	8.931	high	rs12443621	0.967604	intronic	-
rs999021	4	54658366	C	G	0.556034	KIT	10.13	9.713	high	rs2192158	0.929706	intronic	-
rs2855778	4	54658986	A	G	0.58817	KIT	11.52	9.713	high	rs2192158	0.815981	intronic	-
rs2237037	4	54659763	A	C	0.555296	KIT	9.949	9.713	high	rs2192158	0.927107	intronic	-
rs12488237	3	56080833	T	C	0.0430979	ERC2	23.2	8.52	high	rs12488237	1	exonic	Asn542Ser
rs6804221	3	56173420	T	C	0.0451069	ERC2	9.859	8.52	high	rs12488237	0.835101	intronic	-
rs60384923	3	56173980	T	G	0.0451245	ERC2	17.5	8.52	high	rs12488237	0.835099	intronic	-
rs72870196	3	56180420	G	A	0.0463684	ERC2	10.73	8.52	high	rs12488237	0.827242	intronic	-
rs755321	3	56184356	C	G	0.0454604	ERC2	8.821	8.52	high	rs12488237	0.831184	intronic	-
rs6786058	3	56190273	G	A	0.0450538	ERC2	10.47	8.52	high	rs12488237	0.832777	intronic	-
rs4974179	3	56196839	C	T	0.0450708	ERC2	15.02	8.52	high	rs12488237	0.829646	intronic	-
rs977313	3	56225844	T	A	0.0451303	ERC2	14.4	8.52	high	rs12488237	0.825438	intronic	-
rs72803075	2	56375983	C	G	0.276413	CCDC85A	15.81	12.132	high	rs13432055	0.976243	ncRNA_intronic	-
rs112673050	2	56376166	G	GT	0.280986	CCDC85A	14.54	12.132	high	rs13432055	0.969233	ncRNA_intronic	-
rs2288055	16	56467894	C	T	0.144525	OGFOD1	10.34	8.931	high	rs12448738	0.989622	intronic	-
rs2288056	16	56485185	A	G	0.14523	BBS2	17.11	10.44	high	rs12448738	0.987033	intronic	-
rs1657938	15	56817335	G	A	0.794152	ZNF280D	14.5	8.931	high	rs1657930	0.993327	intronic	-
rs1657935	15	56820908	G	A	0.794973	ZNF280D	16	8.931	high	rs1657930	0.984152	intronic	-
rs7359253	15	56821873	T	C	0.795428	ZNF280D	13.09	8.931	high	rs1657930	0.982574	intronic	-
rs1660964	15	56866789	T	A	0.769091	ZNF280D	10.88	8.931	high	rs1657930	0.804371	intronic	-
rs1629339	15	56879232	A	C	0.782199	ZNF280D	9.22	8.931	high	rs1657930	0.845922	intronic	-
rs1660958	15	56892109	G	A	0.770186	ZNF280D	11.67	8.931	high	rs1657930	0.801833	intronic	-
rs2229616	18	60372043	C	T	0.0183457	MC4R	13.98	4.877	high	rs2229616	1	exonic	Val103Ile
rs11130821	3	61199978	G	C	0.407696	FHIT	11.92	11.335	high	rs2365389	0.956477	intronic	-
rs17064630	3	61200821	G	A	0.408457	FHIT	11.57	11.335	high	rs2365389	0.955907	intronic	-
rs4775446	15	61865167	G	A	0.0402112	VPS13C	14.07	8.931	high	rs12595158	0.841821	intronic	-
rs17303866	15	61865262	A	C	0.0398801	VPS13C	9.458	8.931	high	rs12595158	0.849461	intronic	-
rs1364809	15	61880199	G	C	0.0401479	VPS13C	9.814	8.931	high	rs12595158	0.847227	intronic	-
rs72747874	15	61894550	A	T	0.0393829	VPS13C	9.228	8.931	high	rs12595158	0.851087	intronic	-
rs72749733	15	61987892	A	T	0.0409592	VPS13C	11.1	8.931	high	rs12595158	0.855606	intronic	-
rs9635356	15	62007404	T	G	0.0365522	VPS13C	10.71	8.931	high	rs12595158	0.98472	exonic	Ile398Met
rs375442829	15	62017416	T	A	0.0364221	VPS13C	10.41	8.931	high	rs12595158	0.984792	intronic	-
rs12595158	15	62023836	C	T	0.0365315	VPS13C	16.65	8.931	high	rs12595158	1	exonic	Arg153His
rs76592481	15	62038207	A	T	0.0365569	VPS13C	9.135	8.931	high	rs12595158	0.984756	intronic	-
rs35057371	15	62051133	T	C	0.0360805	VPS13C	13.58	8.931	high	rs12595158	0.959006	intronic	-
rs1013293	1	62104649	G	A	0.429566	PATJ	9.072	8.931	high	rs2481665	0.96496	intronic	-
rs910149	20	62896722	T	C	0.486748	DIDO1	12.72	8.931	high	rs6011457	0.99503	exonic	Ala621Ala
rs1935	10	63168063	C	G	0.504553	JMJD1C	16.64	8.931	high	rs2163188	0.841118	exonic	Glu2535Asp
rs10822153	10	63297053	C	A	0.502991	JMJD1C	9.812	8.931	high	rs2163188	0.845267	intronic	-
rs10822156	10	63320967	T	C	0.503704	JMJD1C	12.35	8.931	high	rs2163188	0.845123	intronic	-
rs6479896	10	63367072	T	C	0.504228	JMJD1C	13.07	8.931	high	rs2163188	0.84582	intronic	-
rs7095571	10	63391199	T	G	0.504158	JMJD1C	11.63	8.931	high	rs2163188	0.846108	intronic	-
rs10509186	10	63447258	C	T	0.504295	JMJD1C	21.4	8.931	high	rs2163188	0.847516	intronic	-
rs6504169	17	63631785	A	G	0.276189	MAP3K3	16.22	14.21	high	rs8075273	0.997258	intronic	-
rs6504170	17	63631808	C	T	0.273064	MAP3K3	16.43	14.21	high	rs8075273	0.996267	intronic	-
rs2013288	17	63708544	C	T	0.271235	STRADA	19.44	12.66	high	rs8075273	0.996758	intronic	-
rs8075061	17	63727363	A	G	0.271044	STRADA	17.44	12.66	high	rs8075273	0.996756	intronic	-
rs7214312	17	63793503	A	G	0.272378	DDX42	10.62	8.931	high	rs8075273	0.991788	intronic	-
rs7938380	11	64267394	G	A	0.159508	PLCB3	12.8	11.054	high	rs11600990	0.947302	exonic	Ala1181Ala
rs2276014	11	64313973	G	A	0.156096	ESRRA	14.07	8.644	high	rs11600990	0.998882	exonic	-
rs12798408	11	64354185	C	T	0.143118	CCDC88B	12.56	8.931	high	rs11600990	0.829288	intronic	-
rs2414902	15	66344180	C	T	0.265059	TIPIN	14.71	8.931	high	rs11629783	0.92965	intronic	-
rs60180747	15	66370923	A	C	0.287061	TIPIN	9.38	8.931	high	rs11629783	0.821681	intronic	-
rs9592491	13	66849587	G	A	0.663958	PCDH9	12.76	11.617	high	rs9571687	0.880309	ncRNA_intronic	-
rs1442006	13	66851050	T	C	0.667143	PCDH9	20.2	11.617	high	rs9571687	0.880544	ncRNA_intronic	-
rs25842	5	66867307	C	T	0.271889	MAST4	19.06	8.931	high	rs25832	0.964422	intronic	-
rs200438639	5	66870599	CAT	C	0.270955	MAST4	14.15	8.931	high	rs25832	0.973716	intronic	-
rs190482	5	66874750	A	G	0.270952	MAST4	16.08	8.931	high	rs25832	0.980863	intronic	-
rs463219	5	66874917	T	G	0.27089	MAST4	15.55	8.931	high	rs25832	0.981632	intronic	-
rs25835	5	66877990	T	A	0.269914	MAST4	12.3	8.931	high	rs25832	0.982169	intronic	-
rs9564358	13	66896030	T	C	0.312257	PCDH9	15.21	11.617	high	rs9571687	0.988863	ncRNA_intronic	-
rs28735117	15	67641554	C	T	0.22277	MAP2K5	17.12	10.573	high	rs13329567	0.81333	UTR5	-
rs7172055	15	67645996	G	C	0.223154	MAP2K5	14.44	10.573	high	rs13329567	0.81331	intronic	-
rs6494678	15	67653909	C	T	0.223316	MAP2K5	11.92	10.573	high	rs13329567	0.814948	intronic	-
rs4548812	15	67768214	G	A	0.19844	MAP2K5	12.46	10.573	high	rs13329567	0.997062	intronic	-
rs28675295	15	67824062	C	A	0.200208	SKOR1	16.3	12.923	high	rs13329567	0.983465	intronic	-
rs7170185	15	67824962	T	A	0.202208	SKOR1	13.82	12.923	high	rs13329567	0.955991	exonic	-
rs28539889	15	67829090	T	A	0.186681	SKOR1	13.35	12.923	high	rs13329567	0.885076	intronic	-
rs28587941	15	67830171	T	C	0.201596	SKOR1	22.6	12.923	high	rs13329567	0.976627	intronic	-
rs62084210	17	67832594	A	G	0.203942	BPTF	11.34	8.931	high	rs12602912	0.996879	intronic	-
rs1976052	17	67834462	C	T	0.199831	BPTF	12.78	8.931	high	rs12602912	0.959106	intronic	-
rs12452511	17	67836460	A	G	0.203514	BPTF	12.65	8.931	high	rs12602912	0.998762	intronic	-
rs1976053	17	67836886	C	G	0.205539	BPTF	14.11	8.931	high	rs12602912	0.995064	intronic	-
rs35243555	17	67880361	G	C	0.203588	BPTF	10.24	8.931	high	rs12602912	1	intronic	-
rs4318247	17	67886056	A	G	0.203855	BPTF	12.37	8.931	high	rs12602912	1	intronic	-
rs75360723	17	67886426	A	AT	0.211413	BPTF	14.34	8.931	high	rs12602912	0.999381	intronic	-
rs8082661	17	67888585	G	A	0.223223	BPTF	9.306	8.931	high	rs12602912	0.99969	intronic	-
rs11653507	17	67895948	T	A	0.756187	BPTF	11.91	8.931	high	rs12602912	0.809124	intronic	-
rs12451721	17	67942959	G	A	0.20275	BPTF	9.627	8.931	high	rs12602912	0.982712	intronic	-
rs4790974	17	67954991	A	T	0.793843	BPTF	15.26	8.931	high	rs12602912	0.976585	intronic	-
rs9899520	17	67961452	A	G	0.797446	BPTF	13.54	8.931	high	rs12602912	0.975538	intronic	-
rs782319394	17	67968054	TAGG	T	0.211764	BPTF	9.915	8.931	high	rs12602912	0.929671	intronic	-
rs11656743	17	67984173	G	A	0.784851	BPTF	10.86	8.931	high	rs12602912	0.921742	UTR3	-
rs317646	12	69263365	G	A	0.723314	CPSF6	15.88	13.567	high	rs10878946	0.998995	intronic	-
rs570256	12	69269149	A	T	0.722663	CPSF6	18.76	13.567	high	rs10878946	0.998743	intronic	-
rs7607351	2	69334995	T	C	0.416656	GFPT1	14.26	4.263	high	rs7607351	1	intronic	-
rs11887344	2	69344728	C	T	0.414611	GFPT1	6.27	4.263	high	rs7607351	0.993403	intronic	-
rs9678510	2	69370694	G	C	0.422432	GFPT1	4.634	4.263	high	rs7607351	0.990136	intronic	-
rs6747389	2	69376131	C	T	0.416667	GFPT1	6.436	4.263	high	rs7607351	0.996698	intronic	-
rs13422656	2	69379204	C	T	0.418726	GFPT1	4.922	4.263	high	rs7607351	0.996086	intronic	-
rs4302256	2	69382972	A	G	0.417975	GFPT1	5.932	4.263	high	rs7607351	0.995677	intronic	-
rs6950647	7	70183176	A	G	0.251593	AUTS2	17.48	11.79	high	rs1035010	0.998952	intronic	-
rs6969375	7	70256281	T	C	0.255678	AUTS2	13.43	11.79	high	rs1035010	0.991389	intronic	-
rs3846984	7	70294546	C	A	0.251363	AUTS2	17.43	11.79	high	rs1035010	0.955565	intronic	-
rs10950199	7	70299117	A	C	0.258307	AUTS2	13.56	11.79	high	rs1035010	0.957202	intronic	-
rs12698895	7	70313842	G	A	0.232059	AUTS2	12.62	11.79	high	rs1035010	0.882278	intronic	-
rs2103132	7	70317087	G	C	0.233251	AUTS2	19.47	11.79	high	rs1035010	0.881905	intronic	-
rs1404274	7	70319384	G	A	0.231913	AUTS2	12.06	11.79	high	rs1035010	0.882047	intronic	-
rs10229155	7	70334973	T	G	0.233949	AUTS2	12.69	11.79	high	rs1035010	0.885426	intronic	-
rs12698899	7	70337433	T	G	0.234052	AUTS2	15.09	11.79	high	rs1035010	0.885353	intronic	-
rs1464786	7	70340426	T	C	0.233463	AUTS2	14.47	11.79	high	rs1035010	0.883938	intronic	-
rs10251416	7	70341328	A	G	0.233385	AUTS2	12.85	11.79	high	rs1035010	0.884201	intronic	-
rs1464787	7	70341714	C	T	0.233416	AUTS2	19.02	11.79	high	rs1035010	0.884201	intronic	-
rs35343280	7	70349349	A	AG	0.233809	AUTS2	16.5	11.79	high	rs1035010	0.883175	intronic	-
rs13286457	9	71207799	C	A	0.447057	TRPM3	16.43	13.397	high	rs2174307	0.824856	intronic	-
rs947612	6	73028938	G	A	0.743603	KCNQ5	19.48	11.042	high	rs6921533	0.809578	intronic	-
rs10824077	10	74127280	T	C	0.132104	AP3M1	11.85	10.961	high	rs12098284	0.858541	intronic	-
rs3812638	10	74136314	A	G	0.12846	AP3M1	15.35	10.961	high	rs12098284	0.872926	intronic	-
rs1514175	1	74525960	A	G	0.583149	FPGT-TNNI3K	21.6	19.657	high	rs12042908	0.9418	intronic	-
rs28535171	7	75485329	T	G	0.557897	POM121C	10.17	8.931	high	rs17207196	0.939211	ncRNA_intronic	-
rs2307111	5	75707853	T	C	0.405426	POC5	20.1	8.931	high	rs2307111	1	exonic	His36Leu
rs775769	3	77560194	C	T	0.531782	ROBO2	13.35	11.61	high	rs775731	0.81908	intronic	-
rs1721188	3	77560724	G	A	0.531925	ROBO2	12.38	11.61	high	rs775731	0.818197	intronic	-
rs796528	3	77584735	C	A	0.569839	ROBO2	18.72	11.61	high	rs775731	0.960446	intronic	-
rs775739	3	77586540	C	T	0.569374	ROBO2	19.08	11.61	high	rs775731	0.960456	intronic	-
rs1666125	3	77601648	T	C	0.565271	ROBO2	13.68	11.61	high	rs775731	0.928969	intronic	-
rs76402227	17	78014040	C	T	0.0726141	TNRC6C	19.64	8.931	high	rs8081039	0.993213	intronic	-
rs415443	5	78102805	G	A	0.233926	AP3B1	14.64	14.6	high	rs368863	0.986867	intronic	-
rs72776438	5	78142973	G	T	0.221694	AP3B1	18.7	14.6	high	rs368863	0.91869	intronic	-
rs12520209	5	78211132	C	T	0.218896	AP3B1	17.64	14.6	high	rs368863	0.897315	intronic	-
rs2450129	11	78229339	T	C	0.161778	GAB2	11.41	10.573	high	rs7117238	0.872725	intronic	-
rs2512535	11	78260422	C	T	0.163979	GAB2	14.07	10.573	high	rs7117238	0.889314	intronic	-
rs4944195	11	78292453	T	C	0.161562	GAB2	11.66	10.573	high	rs7117238	0.89514	intronic	-
rs4945265	11	78316412	G	A	0.162667	GAB2	13.75	10.573	high	rs7117238	0.884535	intronic	-
rs4945266	11	78316442	A	G	0.162301	GAB2	10.77	10.573	high	rs7117238	0.884535	intronic	-
rs7116611	11	78319000	T	C	0.16212	GAB2	14.65	10.573	high	rs7117238	0.884539	intronic	-
rs72931639	11	78325657	C	T	0.16684	GAB2	11.39	10.573	high	rs7117238	0.974644	ncRNA_intronic	-
rs72931642	11	78326816	A	T	0.168159	GAB2	15.41	10.573	high	rs7117238	0.978118	ncRNA_intronic	-
rs10899473	11	78331937	A	C	0.168531	GAB2	13.37	10.573	high	rs7117238	0.980398	ncRNA_intronic	-
rs10899474	11	78332590	T	C	0.168571	GAB2	11.34	10.573	high	rs7117238	0.97634	ncRNA_intronic	-
rs10899481	11	78347675	T	A	0.170005	GAB2	12.59	10.573	high	rs7117238	0.98527	ncRNA_intronic	-
rs5792804	11	78379837	T	TA	0.168332	GAB2	13.15	10.573	high	rs7117238	0.963944	ncRNA_intronic	-
rs4945273	11	78385931	T	C	0.169088	GAB2	13.87	10.573	high	rs7117238	0.962259	ncRNA_intronic	-
rs12284390	11	78392856	C	A	0.16764	GAB2	11.46	10.573	high	rs7117238	0.971564	ncRNA_intronic	-
rs869202	11	78416868	A	G	0.177116	GAB2	13.65	10.573	high	rs7117238	0.890759	ncRNA_intronic	-
rs881361	11	78417001	C	G	0.178725	GAB2	13.58	10.573	high	rs7117238	0.882779	ncRNA_intronic	-
rs881338	11	78417751	C	T	0.178939	GAB2	10.72	10.573	high	rs7117238	0.894006	ncRNA_intronic	-
rs493105	18	78987910	T	C	0.0650143	SALL3	11.32	8.931	high	rs1787267	0.993855	intronic	-
rs2229519	3	81648979	T	C	0.31553	GBE1	23.1	13.23	high	rs3849570	0.80688	exonic	Arg190Ter
rs2053805	3	81689263	T	C	0.325799	GBE1	19.44	13.23	high	rs3849570	0.88029	intronic	-
rs4411908	3	81753267	A	C	0.382372	GBE1	13.4	13.23	high	rs3849570	0.889171	intronic	-
rs284218	1	81927782	G	A	0.745901	ADGRL2	21	11.066	high	rs284227	1	intronic	-
rs284219	1	81929552	G	A	0.745776	ADGRL2	16.76	11.066	high	rs284227	1	intronic	-
rs117854778	10	85628760	C	A	0.0451893	GRID1	13.75	12.163	high	rs7899106	0.996851	intronic	-
rs117156471	10	85649566	C	G	0.0449321	GRID1	19.77	12.163	high	rs7899106	0.995711	intronic	-
rs116448001	10	85658121	C	T	0.0444344	GRID1	14.3	12.163	high	rs7899106	0.963379	intronic	-
rs73326650	10	85665633	A	G	0.0446591	GRID1	13.06	12.163	high	rs7899106	0.96234	intronic	-
rs7072620	10	85672774	T	C	0.0443202	GRID1	12.18	12.163	high	rs7899106	0.96335	intronic	-
rs74379679	10	85782363	C	T	0.0455606	GRID1	12.69	12.163	high	rs7899106	0.915292	intronic	-
rs78085924	10	85792429	T	C	0.0457376	GRID1	14.29	12.163	high	rs7899106	0.864574	intronic	-
rs118053156	10	85847740	A	T	0.0458972	GRID1	12.95	12.163	high	rs7899106	0.841096	intronic	-
rs1570587	9	86338607	C	T	0.205618	TUT7	10.37	8.931	high	rs3739733	0.961182	intronic	-
rs35802972	8	86498873	A	ACC	0.537213	RMDN1	14.98	8.931	high	rs7006629	0.99898	intronic	-
rs139584683	8	86505872	C	CTTGT	0.53473	RMDN1	11.48	8.931	high	rs7006629	0.999184	intronic	-
rs2231142	4	88131171	G	T	0.105239	ABCG2	18.2	8.931	high	rs4148155	0.999511	exonic	Gln141Glu
rs33701	5	88194959	T	C	0.234239	TMEM161B	11.58	11.03	high	rs7444298	0.811151	intronic	-
rs152229	5	88204861	A	G	0.226045	TMEM161B	14.75	11.03	high	rs7444298	0.814729	intronic	-
rs193707	5	88236441	G	A	0.212365	TMEM161B	18.7	11.03	high	rs7444298	0.828904	intronic	-
rs33704	5	88265948	T	C	0.212237	TMEM161B	12.93	11.03	high	rs7444298	0.829098	intronic	-
rs3042052	4	90319645	C	CTG	0.56295	CCSER1	9.411	8.931	high	rs1903579	0.984344	intronic	-
rs4694022	4	90320797	T	C	0.529568	CCSER1	9.33	8.931	high	rs1903579	0.879637	intronic	-
rs17227818	4	90328727	T	C	0.530437	CCSER1	12.31	8.931	high	rs1903579	0.879978	intronic	-
rs1381355	4	90358733	A	G	0.525543	CCSER1	14.28	8.931	high	rs1903579	0.877554	intronic	-
rs1286058	14	90992179	T	A	0.728272	RPS6KA5	17.93	10.584	high	rs1951455	0.849764	intronic	-
rs1296093	14	91015861	A	G	0.725769	RPS6KA5	13.13	10.584	high	rs1951455	0.852107	intronic	-
rs1285998	14	91046607	G	C	0.722778	RPS6KA5	10.92	10.584	high	rs1951455	0.960822	intronic	-
rs727257	14	91058332	A	G	0.231029	RPS6KA5	14.77	10.584	high	rs1951455	0.860343	intronic	-
rs12435157	14	91060009	G	A	0.274152	RPS6KA5	11.65	10.584	high	rs1951455	0.926117	intronic	-
rs11624370	14	91063659	G	A	0.265741	DGLUCY	8.977	8.931	high	rs1951455	0.953946	intronic	-
rs6668685	1	92326255	G	T	0.815588	RPAP2	10.06	8.931	high	rs6690764	0.832945	intronic	-
rs11324775	1	92352449	G	GT	0.8164	RPAP2	15.97	8.931	high	rs6690764	0.833139	intronic
rs7512301	1	92360543	G	A	0.815769	RPAP2	16.16	8.931	high	rs6690764	0.833147	intronic	-
rs6686702	1	92521873	T	C	0.7984	EVI5	13.45	10.573	high	rs6690764	0.997499	intronic	-
rs58704635	1	92532113	CA	C	0.2272	EVI5	11.39	10.573	high	rs6690764	0.996844	intronic	-
rs159029	5	94880189	T	C	0.240127	MCTP1	16.61	11.03	high	rs159032	0.993862	intronic	-
rs9300341	13	96274610	T	A	0.472099	HS6ST3	18.33	8.931	high	rs1927790	0.868448	intronic	-
rs1927788	13	96275777	A	C	0.492509	HS6ST3	17.17	8.931	high	rs1927790	0.807286	intronic	-
rs7323332	13	96342614	C	G	0.449091	HS6ST3	16.48	8.931	high	rs1927790	0.887809	intronic	-
rs7736659	5	96537052	C	T	0.609424	CAST	12.19	11.125	high	rs2611742	0.816978	ncRNA_intronic	-
rs35283841	5	96540374	A	G	0.606801	CAST	14.74	11.125	high	rs2611742	0.813492	ncRNA_intronic	-
rs563296	10	98012647	G	A	0.54043	CRTAC1	15.75	12.749	high	rs577525	0.965682	intronic	-
rs5800376	12	99107910	A	AT	0.625926	ANKS1B	9.787	8.931	high	rs651548	0.804111	intronic	-
rs11372793	12	99109191	G	GC	0.635352	ANKS1B	9.155	8.931	high	rs651548	0.802444	intronic	-
rs6538901	12	99125626	T	C	0.624821	ANKS1B	10.14	8.931	high	rs651548	0.853746	intronic	-
rs2888397	12	99125823	A	G	0.623828	ANKS1B	10.18	8.931	high	rs651548	0.856055	intronic	-
rs10431449	12	99127750	G	T	0.642198	ANKS1B	10.33	8.931	high	rs651548	0.944166	intronic	-
rs2372732	12	99128397	C	T	0.641057	ANKS1B	14.86	8.931	high	rs651548	0.939796	intronic	-
rs2372734	12	99128684	G	C	0.64371	ANKS1B	9.621	8.931	high	rs651548	0.944436	intronic	-
rs7298574	12	99131615	A	G	0.674186	ANKS1B	15.39	8.931	high	rs651548	0.861132	intronic	-
rs660879	12	99160037	T	C	0.624886	ANKS1B	11.29	8.931	high	rs651548	0.993979	intronic	-
rs2712667	12	99195139	G	C	0.630652	ANKS1B	15.44	8.931	high	rs651548	0.922505	intronic	-
rs748363068	12	99204069	TTC	T	0.625245	ANKS1B	17.12	8.931	high	rs651548	0.913578	intronic	-
rs2638573	12	99225620	A	G	0.62989	ANKS1B	9.562	8.931	high	rs651548	0.918114	intronic	-
rs917154	7	99423183	A	G	0.161273	PTCD1	1.846	0.001	high	rs13240600	0.995817	intronic	-
rs28457808	7	99425623	C	G	0.164135	PTCD1	2.183	0.001	high	rs13240600	0.943103	intronic	-
rs2404324	7	99425838	A	G	0.158551	PTCD1	2.234	0.001	high	rs13240600	0.998105	intronic	-
rs151031260	7	99426439	A	G	0.159204	PTCD1	6.394	0.001	high	rs13240600	0.996186	intronic	-
rs185451136	7	99426977	T	C	0.157462	PTCD1	2.97	0.001	high	rs13240600	0.991997	intronic	-
rs11972285	7	99427968	A	G	0.147912	PTCD1	1.188	0.001	high	rs13240600	0.996195	intronic	-
rs10271049	7	99428870	A	G	0.155683	PTCD1	5.438	0.001	high	rs13240600	0.998107	intronic	-
rs2240384	7	99429421	T	C	0.158446	PTCD1	2.324	0.001	high	rs13240600	0.998107	intronic	-
rs7794682	7	99431654	C	T	0.158117	PTCD1	2.11	0.001	high	rs13240600	0.995458	intronic	-
rs7794705	7	99431761	A	G	0.158381	PTCD1	2.592	0.001	high	rs13240600	0.997724	intronic	-
rs13311457	7	99446809	A	G	0.177314	PTCD1	0.386	0.001	high	rs13240600	0.998472	intronic	-
rs883403	7	99450355	T	C	0.158432	PTCD1	5.812	0.001	high	rs13240600	0.994323	exonic	Arg129Arg
rs2280600	7	99450809	T	C	0.158236	PTCD1	4.97	0.001	high	rs13240600	0.993933	intronic	-
rs13227795	7	99451780	A	G	0.158538	PTCD1	4.835	0.001	high	rs13240600	0.998483	intronic	-
rs1043466	7	99456666	T	G	0.158114	PTCD1	9.939	0.001	high	rs13240600	0.998864	UTR3	-
rs2280601	7	99458476	T	C	0.1584	PTCD1	1.512	0.001	high	rs13240600	0.998864	intronic	-
rs1980307	7	99462980	A	G	0.158192	PTCD1	3.99	0.001	high	rs13240600	0.996216	intronic	-
rs35727692	7	99500901	T	TG	0.155702	ZNF789	12.42	11.86	high	rs13240600	0.98855	intronic	-
rs2272168	7	99505154	G	C	0.15638	ZKSCAN5	13.3	8.931	high	rs13240600	0.988817	UTR5	-
rs10238965	7	99548222	C	T	0.158031	FAM200A	10.17	8.931	high	rs13240600	0.990876	exonic	Leu62Leu
rs7472	9	100302248	G	A	0.353598	TEX10	13.04	11.078	high	rs10118701	0.96746	exonic	Phe911Leu
rs776424874	9	100308225	TAATAA	T	0.347135	TEX10	12.21	11.078	high	rs10118701	0.970478	intronic	-
rs10117799	9	100322278	A	C	0.352586	TEX10	16.23	11.078	high	rs10118701	0.970646	intronic	-
rs10819761	9	100332859	G	C	0.352641	TEX10	11.44	11.078	high	rs10118701	0.970646	intronic	-
rs10760797	9	101622532	A	T	0.544946	GRIN3A	11.67	11.101	high	rs10989568	0.981817	intronic	-
rs10760799	9	101651774	G	T	0.533194	GRIN3A	17.63	11.101	high	rs10989568	0.97393	intronic	-
rs13107325	4	102267552	C	T	0.0656035	SLC39A8	22.4	12.46	high	rs13107325	1	exonic	Ala391Ser
rs10778228	12	103290455	G	A	0.345844	C12orf42	17.23	8.931	high	rs4764949	0.88883	intronic	-
rs39328	7	103804531	C	T	0.428674	RELN	18.11	16.02	high	rs11496125	0.993948	intronic	-
rs12066815	1	107340421	A	G	0.231939	NTNG2	18.49	8.931	high	rs12035149	0.997315	intronic	-
rs7531573	1	107341918	T	A	0.246719	NTNG2	10.2	8.931	high	rs12035149	0.930575	intronic	-
rs11185092	1	107343656	A	G	0.231584	NTNG2	14.24	8.931	high	rs12035149	0.998815	intronic	-
rs11185093	1	107343729	G	C	0.231394	NTNG2	11.67	8.931	high	rs12035149	0.990798	intronic	-
rs288171	5	108018436	C	G	0.166818	FBXL17	15.97	12.952	high	rs40067	0.9666	intronic	-
rs288169	5	108021846	T	C	0.166428	FBXL17	19.14	12.952	high	rs40067	0.970193	intronic	-
rs288168	5	108021982	T	C	0.166645	FBXL17	19.48	12.952	high	rs40067	0.969468	intronic	-
rs40067	5	108103311	G	A	0.167877	FBXL17	15.27	12.952	high	rs40067	1	intronic	-
rs40071	5	108160401	T	C	0.175425	FBXL17	18.45	12.952	high	rs40067	0.933546	intronic	-
rs34424	5	108164443	T	C	0.1756	FBXL17	14.48	12.952	high	rs40067	0.933558	intronic	-
rs34423	5	108167171	T	C	0.184685	FBXL17	15.02	12.952	high	rs40067	0.821688	intronic	-
rs746784632	6	108620671	ATTTTC	A	0.672925	FOXO3	17.73	11.499	high	rs3800229	0.920576	intronic	-
rs13217795	6	108652895	C	T	0.680688	FOXO3	12.37	11.499	high	rs3800229	0.917311	intronic	-
rs41279738	1	109539929	T	G	0.0417695	GPR61	16.24	11.042	high	rs7550711	1	ncRNA_exonic	-
rs2076587	1	111737759	G	A	0.33381	INKA2	11.28	8.931	high	rs12033257	0.815936	intronic	-
rs2241978	2	113196429	A	G	0.464525	PSD4	9.694	8.931	high	rs902695	0.999377	intronic	-
rs902695	2	113197497	G	A	0.466164	PSD4	14.27	8.931	high	rs902695	1	intronic	-
rs4936322	11	115190813	T	C	0.586108	CADM1	19.04	15.83	high	rs1048932	0.848086	intronic	-
rs7942036	11	115207636	G	C	0.551101	CADM1	18.16	15.83	high	rs1048932	0.820652	intronic	-
rs1905544	10	116944566	A	T	0.736466	SHTN1	9.811	8.931	high	rs10886017	0.894828	intronic	-
rs1122688	10	116992739	C	T	0.745774	SHTN1	12.54	8.931	high	rs10886017	0.887978	intronic	-
rs9817840	3	117216280	C	A	0.182645	LSAMP	17.97	10.547	high	rs6804181	0.927605	intronic	-
rs2903971	3	117216897	T	G	0.179912	LSAMP	11.53	10.547	high	rs6804181	0.946435	intronic	-
rs6804181	3	117218699	A	T	0.166667	LSAMP	14.43	10.547	high	rs6804181	1	intronic	-
rs56728675	3	119823343	G	A	0.203302	GSK3B	15.93	13.153	high	rs4624596	0.985548	UTR3	-
rs57939147	3	119842548	T	A	0.203413	GSK3B	14.99	13.153	high	rs4624596	0.995883	intronic	-
rs62264708	3	119847010	C	T	0.203535	GSK3B	15.04	13.153	high	rs4624596	0.995883	intronic	-
rs12634889	3	119877667	A	G	0.204333	GSK3B	14.82	13.153	high	rs4624596	1	intronic	-
rs58863896	3	120066680	C	A	0.202353	GSK3B	13.17	13.153	high	rs4624596	0.98628	intronic	-
rs34732995	5	123363504	C	CTA	0.481261	CEP120	10.59	10.573	high	rs7711753	0.881401	intronic	-
rs6595440	5	123383042	G	C	0.432545	CEP120	24.5	10.573	high	rs7711753	0.992689	exonic	Leu602Val
rs13159477	5	123385229	T	A	0.435394	CEP120	11.63	10.573	high	rs7711753	0.978528	intronic	-
rs13154717	5	123387570	G	T	0.436752	CEP120	11.41	10.573	high	rs7711753	0.978927	intronic	-
rs35348432	5	123400973	G	A	0.430191	CEP120	14.61	10.573	high	rs7711753	0.999388	ncRNA_exonic	-
rs62376436	5	123401278	G	A	0.432179	CEP120	12.42	10.573	high	rs7711753	0.998166	ncRNA_exonic	-
rs9763676	5	123401728	A	C	0.448018	CEP120	13.27	10.573	high	rs7711753	0.998777	ncRNA_exonic	-
rs9765148	5	123401804	C	T	0.432856	CEP120	13.94	10.573	high	rs7711753	0.998778	ncRNA_exonic	-
rs11949531	5	123406852	G	A	0.432597	CEP120	10.72	10.573	high	rs7711753	0.998167	intronic	-
rs6595443	5	123407631	A	T	0.433355	CEP120	16.2	10.573	high	rs7711753	0.997963	intronic	-
rs6862676	5	123408311	C	A	0.431677	CEP120	13.43	10.573	high	rs7711753	0.955626	intronic	-
rs6884179	5	123410458	A	G	0.432714	CEP120	14.35	10.573	high	rs7711753	0.986424	intronic	-
rs4930721	12	123933342	C	T	0.305429	DNAH10	12.15	8.931	high	rs7133378	0.812421	exonic	Ser4436Ser
rs11057401	12	123942759	T	A	0.305062	CCDC92	26.6	13.115	high	rs7133378	0.802754	exonic	Ser70Cys
rs1811852	6	125750429	G	C	0.488676	HEY2	18.61	11.09	high	rs13209968	0.985756	intronic	-
rs4897157	6	125781835	A	T	0.485491	NCOA7	8.95	8.931	high	rs13209968	0.982289	intronic	-
rs11154331	6	125790283	A	T	0.484637	NCOA7	12.1	8.931	high	rs13209968	0.982347	intronic	-
rs9375411	6	125795807	A	G	0.47606	NCOA7	14.1	8.931	high	rs13209968	0.944877	intronic	-
rs61185870	9	126658570	C	T	0.0833009	LMX1B	19.92	17.59	high	rs3902840	0.984942	intronic	-
rs2237789	7	127086999	A	G	0.207523	GRM8	18.19	11.445	high	rs2283093	0.906351	intronic	-
rs2299537	7	127120922	T	A	0.214925	GRM8	13.3	11.445	high	rs2283093	0.814411	intronic	-
rs4734	9	128256360	T	G	0.156449	GOLGA2	13.6	8.931	high	rs7871866	0.998059	UTR3	-
rs56151688	9	128281635	T	G	0.146414	SWI5	9.282	8.931	high	rs7871866	0.840315	intronic	-
rs4740383	9	130908179	G	A	0.41774	FIBCD1	17.43	10.584	high	rs4740383	1	intronic	-
rs6597653	9	130913078	G	C	0.409881	FIBCD1	12.52	10.584	high	rs4740383	0.969079	intronic	-
rs2608955	6	131590515	A	T	0.19362	MED23	1.519	0.002	high	rs2781668	0.829205	intronic	-
rs2781621	6	131593424	T	A	0.193907	MED23	6.641	0.002	high	rs2781668	0.827748	intronic	-
rs2608985	6	131596239	A	G	0.16645	MED23	3.855	0.002	high	rs2781668	0.963054	intronic	-
rs2608984	6	131597699	A	T	0.166558	MED23	2.861	0.002	high	rs2781668	0.963054	intronic	-
rs2248551	6	131603549	G	A	0.166276	MED23	8.21	0.002	high	rs2781668	0.962054	intronic	-
rs2608953	6	131605194	C	T	0.166559	MED23	2.343	0.002	high	rs2781668	0.961354	intronic	-
rs2749924	6	131605867	C	G	0.193799	MED23	2.099	0.002	high	rs2781668	0.826856	intronic	-
rs2608954	6	131606868	G	T	0.1938	MED23	8.385	0.002	high	rs2781668	0.826856	intronic	-
rs2608911	6	131608611	T	G	0.196812	MED23	2.909	0.002	high	rs2781668	0.825433	intronic	-
rs2245133	6	131609952	T	C	0.169048	MED23	9.637	0.002	high	rs2781668	0.960025	intronic	-
rs753458886	6	131613080	CAAGA	C	0.165692	MED23	6.082	0.002	high	rs2781668	0.96327	intronic	-
rs3822868	6	131613846	G	A	0.163413	MED23	1.238	0.002	high	rs2781668	0.960839	intronic	-
rs2749926	6	131614266	T	C	0.19439	MED23	12.83	0.002	high	rs2781668	0.823018	intronic	-
rs10499183	6	131619344	T	C	0.194034	MED23	0.262	0.002	high	rs2781668	0.820233	intronic	-
rs2297638	6	131619750	A	C	0.19394	MED23	2.928	0.002	high	rs2781668	0.822502	intronic	-
rs12810281	12	132889100	A	T	0.668749	CHFR	11.23	8.931	high	rs7968230	0.996505	intronic	-
rs75563723	12	132905914	T	A	0.306638	CHFR	18.56	8.931	high	rs7968230	0.945579	intronic	-
rs329118	5	134525973	C	T	0.430546	JADE2	10.99	8.931	high	rs329124	0.994889	UTR5	-
rs329120	5	134526066	C	T	0.431842	JADE2	15.97	8.931	high	rs329124	0.994889	intronic	-
rs329122	5	134528909	G	A	0.432376	JADE2	11.24	8.931	high	rs329124	0.996525	intronic	-
rs1403763	3	136077398	C	G	0.249935	PPP2R3A	10.04	8.931	high	rs6786582	0.854175	intronic	-
rs9834966	3	136089778	T	G	0.258621	PPP2R3A	18.92	8.931	high	rs6786582	0.998695	intronic	-
rs9653930	3	136091472	C	T	0.258961	PPP2R3A	9.102	8.931	high	rs6786582	0.998695	intronic	-
rs1393786	3	136135193	C	A	0.258872	PPP2R3A	10.14	8.931	high	rs6786582	0.99896	intronic	-
rs1393787	3	136135359	G	A	0.258172	PPP2R3A	12.91	8.931	high	rs6786582	0.996102	intronic	-
rs113083870	7	137722471	T	C	0.272781	DGKI	15.38	12.696	high	rs3800649	0.935912	ncRNA_exonic	-
rs1814170	7	139109403	A	T	0.112021	ZC3HAV1	19.9	8.931	high	rs1814170	1	UTR5	-
rs797090	4	139946360	A	G	0.364865	MAML3	15.67	8.931	high	rs769674	0.822078	intronic	-
rs769657	4	139956505	A	G	0.322087	MAML3	11.74	8.931	high	rs769674	0.998605	intronic	-
rs769674	4	139960810	A	T	0.320666	MAML3	9.142	8.931	high	rs769674	1	intronic	-
rs769672	4	139962100	G	C	0.319485	MAML3	10.55	8.931	high	rs769674	0.999767	intronic	-
rs769671	4	139962464	C	T	0.320718	MAML3	17.92	8.931	high	rs769674	0.998136	intronic	-
rs1355334	4	139966339	T	A	0.678808	MAML3	9.673	8.931	high	rs769674	0.992798	intronic	-
rs6716653	2	143192387	A	G	0.126345	ARHGAP15	14.42	10.573	high	rs6710871	1	intronic	-
rs10496943	2	143195589	G	A	0.125747	ARHGAP15	19.82	10.573	high	rs6710871	0.99919	intronic	-
rs6713381	2	143208916	C	A	0.126232	ARHGAP15	20.9	10.573	high	rs6710871	0.99919	intronic	-
rs6728893	2	143209042	T	G	0.126265	ARHGAP15	20.9	10.573	high	rs6710871	1	intronic	-
rs34115462	2	143229102	A	G	0.125081	ARHGAP15	13.98	10.573	high	rs6710871	0.997958	intronic	-
rs7607384	2	143230923	C	T	0.129085	ARHGAP15	15.19	10.573	high	rs6710871	0.980735	intronic	-
rs79720098	2	143235029	G	T	0.128618	ARHGAP15	16.33	10.573	high	rs6710871	0.980302	intronic	-
rs6706712	2	143243618	T	C	0.128829	ARHGAP15	14.37	10.573	high	rs6710871	0.979431	intronic	-
rs71423263	2	143267212	T	G	0.12857	ARHGAP15	11.38	10.573	high	rs6710871	0.927772	intronic	-
rs4508909	4	145151951	T	A	0.381187	OTUD4	10.72	10.573	high	rs1455137	0.946463	intronic	-
rs7663212	4	146455424	A	G	0.258879	SLC10A7	19.17	11.09	high	rs11736228	0.998714	intronic	-
rs11736228	4	146455653	A	T	0.25865	SLC10A7	22.5	11.09	high	rs11736228	1	intronic	-
rs4725984	7	150971426	T	C	0.654122	KCNH2	14.46	8.141	high	rs4725984	1	intronic	-
rs1800779	7	150992855	G	A	0.633624	NOS3	13.46	13.434	high	rs4725984	0.830131	intronic	-
rs6925834	6	153058458	A	T	0.311023	RGS17	12.95	10.998	high	rs2185027	1	intronic	-
rs815610	5	154137618	C	G	0.554616	MFAP3	13.11	8.931	high	rs7715256	0.873795		-
rs815611	5	154139206	G	A	0.55259	MFAP3	9.36	8.931	high	rs7715256	0.900456		-
rs4958361	5	154166027	C	G	0.538216	MFAP3	13	8.931	high	rs7715256	0.842143		-
rs1366219	5	154166138	A	T	0.577727	MFAP3	13.47	8.931	high	rs7715256	0.998982		-
rs355786	3	154272960	G	A	0.40789	DHX36	10.2	8.931	high	rs355777	0.935446	UTR3	-
rs9438	3	154301098	G	C	0.409741	DHX36	24.1	8.931	high	rs355777	0.934348	exonic	Ser416Tyr
rs76798800	1	155022502	G	T	0.256432	DCST2	10.48	8.931	high	rs905938	0.991524	intronic	-
rs1730028	3	158183000	T	G	0.424045	RSRC1	11.29	11.101	high	rs827092	0.994042	intronic	-
rs827176	3	158246880	A	G	0.424294	RSRC1	13.93	11.101	high	rs827092	0.999588	intronic	-
rs827179	3	158247600	T	A	0.424477	RSRC1	13.44	11.101	high	rs827092	0.998765	intronic	-
rs1213048	3	158272190	T	C	0.425042	RSRC1	14.88	11.101	high	rs827092	0.998971	intronic	-
rs2693527	3	158273224	A	G	0.424365	RSRC1	12.22	11.101	high	rs827092	0.999794	intronic	-
rs2682404	3	158276148	G	A	0.425477	RSRC1	15.28	11.101	high	rs827092	0.99897	ncRNA_exonic	-
rs2682406	3	158308700	T	A	0.425316	RSRC1	16.16	11.101	high	rs827092	0.998765	intronic	-
rs2693542	3	158309190	A	T	0.425098	RSRC1	13.26	11.101	high	rs827092	0.998764	intronic	-
rs555754	6	160348391	G	A	0.473317	SLC22A3	10.39	8.931	high	rs487060	0.948938	UTR5	-
rs668871	6	160348779	C	T	0.474167	SLC22A3	9.642	8.931	high	rs487060	0.962554	exonic	Arg120Arg
rs474513	6	160349280	A	G	0.478779	SLC22A3	12.9	8.931	high	rs487060	0.989377	intronic	-
rs1605963	6	160405013	A	G	0.493691	SLC22A3	9.062	8.931	high	rs487060	0.802104	intronic	-
rs13207671	6	162558024	A	G	0.1188	PRKN	3.871	0.548	high	rs13191362	0.874999	intronic	-
rs13201023	6	162560349	C	G	0.118442	PRKN	11.01	0.548	high	rs13191362	0.875027	intronic	-
rs35017019	6	162561549	A	G	0.118414	PRKN	5.411	0.548	high	rs13191362	0.875027	intronic	-
rs13209994	6	162563252	T	C	0.118882	PRKN	1.045	0.548	high	rs13191362	0.875027	intronic	-
rs143547116	6	162564363	C	CA	0.120311	PRKN	2.561	0.548	high	rs13191362	0.872507	intronic	-
rs67084568	6	162567516	C	A	0.118621	PRKN	7.295	0.548	high	rs13191362	0.87804	intronic	-
rs34344906	6	162572346	T	C	0.118566	PRKN	3.669	0.548	high	rs13191362	0.878095	intronic	-
rs35911566	6	162573122	T	C	0.118337	PRKN	1.632	0.548	high	rs13191362	0.878095	intronic	-
rs28360533	6	162575710	A	G	0.118547	PRKN	2.865	0.548	high	rs13191362	0.879257	intronic	-
rs66921603	6	162575950	G	A	0.118498	PRKN	2.164	0.548	high	rs13191362	0.879257	intronic	-
rs73035006	6	162576051	G	T	0.118544	PRKN	1.947	0.548	high	rs13191362	0.879257	intronic	-
rs73035012	6	162576247	G	A	0.118708	PRKN	3.087	0.548	high	rs13191362	0.879257	intronic	-
rs36107456	6	162576367	T	G	0.119048	PRKN	4.42	0.548	high	rs13191362	0.878878	intronic	-
rs28360532	6	162576445	T	C	0.11864	PRKN	2.01	0.548	high	rs13191362	0.87923	intronic	-
rs13213408	6	162577017	A	T	0.118243	PRKN	1.718	0.548	high	rs13191362	0.879257	intronic	-
rs35211042	6	162577671	A	G	0.119023	PRKN	1.997	0.548	high	rs13191362	0.878878	intronic	-
rs34697913	6	162579155	T	C	0.118192	PRKN	2.125	0.548	high	rs13191362	0.879257	intronic	-
rs73035021	6	162579684	C	A	0.117762	PRKN	6.63	0.548	high	rs13191362	0.876835	intronic	-
rs73035025	6	162579956	T	C	0.11843	PRKN	3.284	0.548	high	rs13191362	0.879257	intronic	-
rs13199223	6	162580051	T	C	0.118529	PRKN	2.375	0.548	high	rs13191362	0.879257	intronic	-
rs13196631	6	162580556	A	G	0.118632	PRKN	5.747	0.548	high	rs13191362	0.879257	intronic	-
rs71567659	6	162580704	G	A	0.118686	PRKN	2.49	0.548	high	rs13191362	0.879257	intronic	-
rs35818596	6	162580842	C	G	0.118643	PRKN	6.508	0.548	high	rs13191362	0.879257	intronic	-
rs13204013	6	162581448	T	A	0.118383	PRKN	2.413	0.548	high	rs13191362	0.879257	intronic	-
rs35518396	6	162581696	G	A	0.118705	PRKN	0.748	0.548	high	rs13191362	0.879105	intronic	-
rs35383933	6	162581837	G	A	0.118692	PRKN	6.642	0.548	high	rs13191362	0.879257	intronic	-
rs67646369	6	162582201	T	C	0.118773	PRKN	3.826	0.548	high	rs13191362	0.879257	intronic	-
rs66534429	6	162582290	A	G	0.119112	PRKN	0.656	0.548	high	rs13191362	0.878878	intronic	-
rs55847707	6	162582382	G	A	0.1186	PRKN	1.883	0.548	high	rs13191362	0.879257	intronic	-
rs34931503	6	162582844	T	C	0.118482	PRKN	2.662	0.548	high	rs13191362	0.879257	intronic	-
rs34637087	6	162583032	T	G	0.1183	PRKN	3.193	0.548	high	rs13191362	0.879257	intronic	-
rs35044651	6	162583110	G	A	0.119805	PRKN	1.011	0.548	high	rs13191362	0.8792	intronic	-
rs13219926	6	162583181	T	C	0.118433	PRKN	1.492	0.548	high	rs13191362	0.879257	intronic	-
rs13220048	6	162583293	T	A	0.11843	PRKN	5.019	0.548	high	rs13191362	0.879257	intronic	-
rs13220181	6	162583369	T	A	0.118921	PRKN	6.69	0.548	high	rs13191362	0.878878	intronic	-
rs13200329	6	162583386	G	A	0.119261	PRKN	3.152	0.548	high	rs13191362	0.878506	intronic	-
rs36113695	6	162583701	T	A	0.117727	PRKN	8.86	0.548	high	rs13191362	0.877443	intronic	-
rs36042757	6	162583712	A	C	0.118182	PRKN	3.628	0.548	high	rs13191362	0.87706	intronic	-
rs150436916	6	162583970	T	C	0.118301	PRKN	2.411	0.548	high	rs13191362	0.875175	intronic	-
rs13204087	6	162583989	G	A	0.117532	PRKN	2.508	0.548	high	rs13191362	0.875175	intronic	-
rs13220728	6	162584010	A	G	0.118038	PRKN	5.89	0.548	high	rs13191362	0.874849	intronic	-
rs34918316	6	162584354	A	G	0.118327	PRKN	1.91	0.548	high	rs13191362	0.879257	intronic	-
rs66529337	6	162584630	G	A	0.118753	PRKN	2.064	0.548	high	rs13191362	0.878878	intronic	-
rs73020362	6	162584705	A	C	0.116819	PRKN	2.277	0.548	high	rs13191362	0.879257	intronic	-
rs71551179	6	162584936	T	C	0.0101863	PRKN	4.064	0.548	high	rs13191362	0.870152	intronic	-
rs13195226	6	162585389	A	G	0.119045	PRKN	3.198	0.548	high	rs13191362	0.878878	intronic	-
rs67042566	6	162585509	A	T	0.118578	PRKN	2.888	0.548	high	rs13191362	0.879257	intronic	-
rs60719662	6	162585611	A	C	0.11889	PRKN	0.796	0.548	high	rs13191362	0.878878	intronic	-
rs34009353	6	162586636	T	G	0.119066	PRKN	5.474	0.548	high	rs13191362	0.877937	intronic	-
rs35575481	6	162586714	T	A	0.118631	PRKN	5.963	0.548	high	rs13191362	0.878317	intronic	-
rs34177053	6	162586740	T	C	0.118754	PRKN	1.04	0.548	high	rs13191362	0.877937	intronic	-
rs34714603	6	162587046	C	T	0.119063	PRKN	3.12	0.548	high	rs13191362	0.877876	intronic	-
rs35723993	6	162587165	C	T	0.118334	PRKN	1.488	0.548	high	rs13191362	0.878317	intronic	-
rs13190742	6	162587726	G	A	0.118346	PRKN	4.637	0.548	high	rs13191362	0.878317	intronic	-
rs13207239	6	162587740	A	C	0.118482	PRKN	0.55	0.548	high	rs13191362	0.878317	intronic	-
rs13210756	6	162587998	T	A	0.115283	PRKN	6.62	0.548	high	rs13191362	0.84168	intronic	-
rs36007635	6	162588303	G	A	0.115354	PRKN	0.642	0.548	high	rs13191362	0.878317	intronic	-
rs7764785	6	162588935	A	G	0.118648	PRKN	3.024	0.548	high	rs13191362	0.879257	intronic	-
rs7769048	6	162589008	T	A	0.118213	PRKN	3.656	0.548	high	rs13191362	0.879257	intronic	-
rs13212137	6	162589229	A	G	0.118436	PRKN	3.692	0.548	high	rs13191362	0.879257	intronic	-
rs116735807	6	162589583	A	G	0.11754	PRKN	1.628	0.548	high	rs13191362	0.87923	intronic	-
rs13215748	6	162589678	A	C	0.118634	PRKN	3.106	0.548	high	rs13191362	0.879257	intronic	-
rs34066731	6	162590015	A	G	0.118464	PRKN	4.621	0.548	high	rs13191362	0.879257	intronic	-
rs13200053	6	162590411	G	A	0.118621	PRKN	15.21	0.548	high	rs13191362	0.878885	intronic	-
rs67025553	6	162590520	C	T	0.118098	PRKN	13.49	0.548	high	rs13191362	0.879257	intronic	-
rs35126854	6	162591411	C	T	0.119004	PRKN	1.159	0.548	high	rs13191362	0.878878	intronic	-
rs73008453	6	162592352	G	A	0.118467	PRKN	2.803	0.548	high	rs13191362	0.879176	intronic	-
rs73008456	6	162592665	G	A	0.116491	PRKN	5.8	0.548	high	rs13191362	0.879257	intronic	-
rs13204439	6	162594326	C	A	0.119041	PRKN	5.387	0.548	high	rs13191362	0.878878	intronic	-
rs13208136	6	162595525	G	A	0.118397	PRKN	4.031	0.548	high	rs13191362	0.879257	intronic	-
rs13210412	6	162598446	T	C	0.1188	PRKN	3.687	0.548	high	rs13191362	0.878698	intronic	-
rs35760705	6	162599605	G	A	0.120652	PRKN	3.01	0.548	high	rs13191362	0.874015	intronic	-
rs35449999	6	162602433	A	G	0.116003	PRKN	1.732	0.548	high	rs13191362	0.863847	intronic	-
rs68045643	6	162608677	A	G	0.118254	PRKN	1.221	0.548	high	rs13191362	0.879443	intronic	-
rs35424047	6	162608683	T	C	0.117765	PRKN	1.007	0.548	high	rs13191362	0.879868	intronic	-
rs34619021	6	162608735	C	T	0.118349	PRKN	4.724	0.548	high	rs13191362	0.880565	intronic	-
rs59067610	6	162609408	C	A	0.118773	PRKN	2.152	0.548	high	rs13191362	0.880185	intronic	-
rs13212608	6	162611096	T	C	0.118269	PRKN	10.4	0.548	high	rs13191362	0.879156	intronic	-
rs13191362	6	162612318	A	G	0.103599	PRKN	9.579	0.548	high	rs13191362	1	intronic	-
rs13215538	6	162616943	T	C	0.10309	PRKN	1.635	0.548	high	rs13191362	0.996757	intronic	-
rs34063386	6	162620239	T	C	0.103504	PRKN	2.182	0.548	high	rs13191362	0.996292	intronic	-
rs67889271	6	162624721	T	G	0.101052	PRKN	1.725	0.548	high	rs13191362	0.989284	intronic	-
rs35820211	6	162625220	C	T	0.102596	PRKN	0.851	0.548	high	rs13191362	0.991664	intronic	-
rs34709632	6	162627348	A	G	0.102855	PRKN	16.97	0.548	high	rs13191362	0.995364	intronic	-
rs67840803	6	162628016	C	T	0.103323	PRKN	2.376	0.548	high	rs13191362	0.996292	intronic	-
rs34594856	6	162630813	C	T	0.102403	PRKN	2.848	0.548	high	rs13191362	0.990735	intronic	-
rs13192894	6	162631412	T	A	0.102311	PRKN	3.657	0.548	high	rs13191362	0.990719	intronic	-
rs73016459	6	162645291	C	A	0.102466	PRKN	1.646	0.548	high	rs13191362	0.988861	intronic	-
rs67046187	6	162647500	C	A	0.102248	PRKN	2.445	0.548	high	rs13191362	0.986543	intronic	-
rs56263105	6	162648474	C	T	0.10268	PRKN	0.642	0.548	high	rs13191362	0.986543	intronic	-
rs55822577	6	162648678	G	A	0.102143	PRKN	1.018	0.548	high	rs13191362	0.98608	intronic	-
rs13209899	6	162650424	C	G	0.10225	PRKN	0.908	0.548	high	rs13191362	0.988852	intronic	-
rs35754151	6	162653835	A	G	0.101816	PRKN	3.231	0.548	high	rs13191362	0.976343	intronic	-
rs34714518	6	162659746	G	A	0.102729	PRKN	18.75	0.548	high	rs13191362	0.97963	intronic	-
rs13218900	6	162660606	T	C	0.102712	PRKN	11.54	0.548	high	rs13191362	0.978707	intronic	-
rs34934114	6	162661448	G	A	0.101714	PRKN	3.984	0.548	high	rs13191362	0.974534	intronic	-
rs34520442	6	162664879	T	C	0.100324	PRKN	8.014	0.548	high	rs13191362	0.969923	intronic	-
rs35092540	6	162669746	A	G	0.100104	PRKN	4.972	0.548	high	rs13191362	0.970786	intronic	-
rs2156257	6	162679678	G	T	0.099143	PRKN	1.208	0.548	high	rs13191362	0.966228	intronic	-
rs67487119	6	162681625	A	C	0.100078	PRKN	1.258	0.548	high	rs13191362	0.970847	intronic	-
rs66789102	6	162683400	T	C	0.100104	PRKN	3.509	0.548	high	rs13191362	0.970838	intronic	-
rs67673890	6	162686615	T	C	0.100389	PRKN	2.422	0.548	high	rs13191362	0.968524	intronic	-
rs34653853	6	162693330	C	T	0.0992213	PRKN	4.097	0.548	high	rs13191362	0.965296	intronic	-
rs13214516	6	162700551	A	T	0.0990009	PRKN	3.119	0.548	high	rs13191362	0.965296	intronic	-
rs35378894	6	162702901	T	C	0.0992475	PRKN	2.161	0.548	high	rs13191362	0.965296	intronic	-
rs34725898	6	162706270	C	T	0.0992599	PRKN	18.39	0.548	high	rs13191362	0.964832	intronic	-
rs13192618	6	162711790	T	C	0.114137	PRKN	1.67	0.548	high	rs13191362	0.842503	intronic	-
rs4260737	6	162716714	T	C	0.207626	PRKN	10.36	0.548	high	rs13191362	0.970216	intronic	-
rs4489133	6	162716761	C	T	0.101122	PRKN	2.474	0.548	high	rs13191362	0.97017	intronic	-
rs34138336	6	162723897	A	G	0.0998703	PRKN	14.5	0.548	high	rs13191362	0.970725	intronic	-
rs67094146	6	162724380	G	C	0.100052	PRKN	1.194	0.548	high	rs13191362	0.959546	intronic	-
rs35537826	6	162724835	G	A	0.101206	PRKN	10.88	0.548	high	rs13191362	0.964653	intronic	-
rs68144677	6	162727992	T	C	0.100442	PACRG	14.19	11.605	high	rs13191362	0.969733	UTR5	-
rs34443622	6	162787182	T	C	0.0985705	PACRG	15.99	11.605	high	rs13191362	0.95507	intronic	-
rs4656534	1	167280801	T	A	0.477074	POU2F1	18.05	16.47	high	rs10733051	0.993302	intronic	-
rs4656535	1	167280802	A	G	0.47714	POU2F1	16.56	16.47	high	rs10733051	0.993508	intronic	-
rs10475962	5	170862217	T	G	0.679806	RANBP17	15.4	8.17	high	rs7730898	0.807758	intronic	-
rs10076357	5	170864794	G	C	0.678177	RANBP17	18.14	8.17	high	rs7730898	0.808069	intronic	-
rs2879356	5	170870733	C	T	0.679123	RANBP17	12.17	8.17	high	rs7730898	0.808056	intronic	-
rs10045832	5	170878508	A	G	0.680424	RANBP17	14.39	8.17	high	rs7730898	0.806584	intronic	-
rs112149990	5	170881096	A	ATATTGT	0.67523	RANBP17	9.579	8.17	high	rs7730898	0.809029	intronic	-
rs3843902	5	170885501	T	A	0.680913	RANBP17	10.08	8.17	high	rs7730898	0.806584	intronic	-
rs3909336	5	170886260	A	G	0.679426	RANBP17	9.189	8.17	high	rs7730898	0.808544	intronic	-
rs4867638	5	170887233	G	T	0.679449	RANBP17	16.34	8.17	high	rs7730898	0.808625	intronic	-
rs1422151	5	170890286	T	A	0.680042	RANBP17	13.4	8.17	high	rs7730898	0.810816	intronic	-
rs9637852	5	170891862	A	G	0.679194	RANBP17	11.23	8.17	high	rs7730898	0.808439	intronic	-
rs9313528	5	170893436	A	T	0.680361	RANBP17	8.569	8.17	high	rs7730898	0.809189	intronic	-
rs2287894	5	170895915	T	A	0.718718	RANBP17	8.763	8.17	high	rs7730898	0.995221	intronic	-
rs4337864	5	170898715	C	T	0.678919	RANBP17	8.212	8.17	high	rs7730898	0.807291	ncRNA_intronic	-
rs2161216	5	170899724	C	A	0.680709	RANBP17	9.94	8.17	high	rs7730898	0.809563	ncRNA_intronic	-
rs4380681	5	170901940	G	A	0.677358	RANBP17	9.416	8.17	high	rs7730898	0.807181	ncRNA_intronic	-
rs4458585	5	170901941	T	G	0.67747	RANBP17	8.752	8.17	high	rs7730898	0.807181	ncRNA_intronic	-
rs2059178	5	170903116	G	C	0.678994	RANBP17	10.64	8.17	high	rs7730898	0.807553	ncRNA_intronic	-
rs2879364	5	170903669	A	T	0.679948	RANBP17	11.6	8.17	high	rs7730898	0.809654	ncRNA_exonic	-
rs921467	5	170915046	G	T	0.680029	RANBP17	9.987	8.17	high	rs7730898	0.808913	intronic	-
rs11134665	5	170916101	C	A	0.519932	RANBP17	9.673	8.17	high	rs7730898	0.800946	intronic	-
rs11745869	5	170916106	G	A	0.521487	RANBP17	9.725	8.17	high	rs7730898	0.800946	intronic	-
rs12109666	5	170916268	G	A	0	RANBP17	9.261	8.17	high	rs7730898	0.808145	intronic	-
rs12109667	5	170916295	G	A	0	RANBP17	9.252	8.17	high	rs7730898	0.808258	intronic	-
rs12109671	5	170916349	G	A	0.0992529	RANBP17	9.45	8.17	high	rs7730898	0.804691	intronic	-
rs34717626	5	170922102	T	TG	0.676602	RANBP17	9.21	8.17	high	rs7730898	0.80169	intronic	-
rs2339179	5	170926645	A	G	0.678293	RANBP17	16.02	8.17	high	rs7730898	0.808841	intronic	-
rs7722042	5	170931034	A	C	0.676764	RANBP17	10.29	8.17	high	rs7730898	0.807899	intronic	-
rs150457448	5	170933507	G	C	0.675128	RANBP17	11.09	8.17	high	rs7730898	0.808411	intronic	-
rs137982228	5	170933508	G	A	0.675258	RANBP17	11.53	8.17	high	rs7730898	0.808268	intronic	-
rs10063006	5	170938279	G	T	0.679574	RANBP17	8.375	8.17	high	rs7730898	0.808741	intronic	-
rs7704480	5	170940233	A	G	0.680436	RANBP17	11.41	8.17	high	rs7730898	0.810846	intronic	-
rs10475963	5	170943258	G	A	0.679282	RANBP17	17.31	8.17	high	rs7730898	0.808741	intronic	-
rs930890	5	170953149	T	A	0.679659	RANBP17	16.58	8.17	high	rs7730898	0.808157	intronic	-
rs4868049	5	170960113	A	C	0.67975	RANBP17	8.902	8.17	high	rs7730898	0.808501	intronic	-
rs3849709	5	170962078	C	T	0.679644	RANBP17	18.77	8.17	high	rs7730898	0.808419	intronic	-
rs10051958	5	170967568	G	A	0.679598	RANBP17	8.227	8.17	high	rs7730898	0.808419	intronic	-
rs2879366	5	170968508	A	T	0.680289	RANBP17	9.446	8.17	high	rs7730898	0.808366	intronic	-
rs11134673	5	170969696	A	G	0.680639	RANBP17	15.95	8.17	high	rs7730898	0.808501	intronic	-
rs3860763	5	170970892	G	A	0.681251	RANBP17	12.09	8.17	high	rs7730898	0.811539	intronic	-
rs10042357	5	170977913	T	A	0.679761	RANBP17	10.24	8.17	high	rs7730898	0.808501	intronic	-
rs13154876	5	170979748	A	T	0.680164	RANBP17	8.735	8.17	high	rs7730898	0.808434	intronic	-
rs11746858	5	170982142	C	T	0.679977	RANBP17	8.425	8.17	high	rs7730898	0.808606	intronic	-
rs3075510	5	170982261	C	CCTAA	0.676988	RANBP17	14.62	8.17	high	rs7730898	0.81162	intronic	-
rs986198	5	170983858	C	G	0.679917	RANBP17	12.3	8.17	high	rs7730898	0.808434	intronic	-
rs1457693	5	170986667	C	T	0.681913	RANBP17	9.058	8.17	high	rs7730898	0.81162	intronic	-
rs13180996	5	170990360	A	G	0.681653	RANBP17	12.16	8.17	high	rs7730898	0.811568	intronic	-
rs4362957	5	170994284	A	G	0.679352	RANBP17	9.603	8.17	high	rs7730898	0.80322	intronic	-
rs6892220	5	170995583	G	A	0.71916	RANBP17	9.101	8.17	high	rs7730898	0.997233	intronic	-
rs13166692	5	171012241	G	A	0.680185	RANBP17	10.96	8.17	high	rs7730898	0.808079	intronic	-
rs1902792	5	171016397	G	T	0.677814	RANBP17	11.37	8.17	high	rs7730898	0.807573	intronic	-
rs7730898	5	171032671	G	A	0.718916	RANBP17	13.34	8.17	high	rs7730898	1	intronic	-
rs10041523	5	171036911	T	C	0.679379	RANBP17	15.57	8.17	high	rs7730898	0.809873	intronic	-
rs1585195	5	171038943	A	G	0.680754	RANBP17	8.227	8.17	high	rs7730898	0.81285	intronic	-
rs168665	5	171061703	A	T	0.6802	RANBP17	9.7	8.17	high	rs7730898	0.810064	intronic	-
rs173464	5	171062865	A	T	0.621442	RANBP17	9.199	8.17	high	rs7730898	0.808469	intronic	-
rs245762	5	171066243	A	G	0.67865	RANBP17	8.44	8.17	high	rs7730898	0.810064	intronic	-
rs245764	5	171066694	A	G	0.680862	RANBP17	14.93	8.17	high	rs7730898	0.812854	intronic	-
rs245765	5	171066991	T	C	0.679491	RANBP17	11.21	8.17	high	rs7730898	0.810064	intronic	-
rs779661	5	171072597	T	C	0.679207	RANBP17	12.77	8.17	high	rs7730898	0.810064	intronic	-
rs779664	5	171078054	G	A	0.680273	RANBP17	9.587	8.17	high	rs7730898	0.810236	intronic	-
rs1366206	5	171080511	G	A	0.679712	RANBP17	18	8.17	high	rs7730898	0.810471	intronic	-
rs2121124	5	171080797	C	T	0.67973	RANBP17	17.3	8.17	high	rs7730898	0.810299	intronic	-
rs2591498	5	171091245	A	G	0.680815	RANBP17	8.784	8.17	high	rs7730898	0.801738	intronic	-
rs2608098	5	171091542	T	A	0.681664	RANBP17	8.38	8.17	high	rs7730898	0.801798	intronic	-
rs193526	5	171105868	A	G	0.681753	RANBP17	9.585	8.17	high	rs7730898	0.801017	intronic	-
rs173465	5	171108811	G	A	0.719224	RANBP17	8.456	8.17	high	rs7730898	0.982364	intronic	-
rs39784	5	171132062	C	A	0.718356	RANBP17	12.87	8.17	high	rs7730898	0.977741	intronic	-
rs10201053	2	172024653	A	G	0.299388	METAP1D	17.07	10.228	high	rs6738445	0.805309	intronic	-
rs34636594	2	172046366	A	G	0.268686	METAP1D	10.47	10.228	high	rs6738445	0.858596	intronic	-
rs583514	3	173396377	T	C	0.537882	NLGN1	17.59	10.015	high	rs39654	0.871325	UTR5	-
rs529200	3	173396515	A	G	0.553261	NLGN1	10.86	10.015	high	rs39654	0.931123	UTR5	-
rs3752768	3	173396896	T	A	0.536095	NLGN1	11.77	10.015	high	rs39654	0.865275	intronic	-
rs3752769	3	173396931	G	A	0.535742	NLGN1	13.09	10.015	high	rs39654	0.86523	intronic	-
rs11694601	2	174084630	A	G	0.411417	OLA1	14.73	10.329	high	rs10930641	0.980842	intronic	-
rs1867860	2	174108293	T	C	0.408411	OLA1	13.7	10.329	high	rs10930641	0.998496	intronic	-
rs17239055	2	174108998	A	G	0.407614	OLA1	12.04	10.329	high	rs10930641	0.996777	intronic	-
rs34684057	2	174123066	A	G	0.347625	OLA1	11.85	10.329	high	rs10930641	0.811043	intronic	-
rs10930642	2	174143696	A	C	0.407708	OLA1	12.86	10.329	high	rs10930641	0.999364	intronic	-
rs12475308	2	174157174	A	G	0.350292	OLA1	12.54	10.329	high	rs10930641	0.810513	intronic	-
rs71417459	2	174162162	T	G	0.348571	OLA1	11.61	10.329	high	rs10930641	0.807324	intronic	-
rs34784340	2	174162250	T	C	0.350364	OLA1	15.35	10.329	high	rs10930641	0.810453	intronic	-
rs12992681	2	174200816	T	C	0.34829	OLA1	10.41	10.329	high	rs10930641	0.803655	intronic	-
rs869400	3	186108951	T	G	0.821274	ETV5	13.43	13.399	high	rs9816226	0.993468	UTR5	-
rs11404443	3	186122076	A	AG	0.789929	DGKG	11.66	11.398	high	rs9816226	0.844909	intergenic	-
rs6676084	1	197124900	C	T	0.303032	ASPM	15.98	9.58	high	rs10754210	0.970472	exonic	Arg1046Arg
rs58621102	2	197664275	C	T	0.468092	RFTN2	13.18	10.596	high	rs10497807	0.938499	intronic	-
rs700654	2	197778697	G	A	0.46711	BOLL	10.34	8.931	high	rs10497807	0.956067	intronic	-
rs6734096	2	197891735	T	G	0.476401	PLCL1	11.82	11.362	high	rs10497807	0.920498	intronic	-
rs938929	2	197916136	A	G	0.524533	PLCL1	14.47	11.362	high	rs10497807	0.918439	intronic	-
rs4850817	2	197930480	A	G	0.525192	PLCL1	13.89	11.362	high	rs10497807	0.908181	intronic	-
rs55696134	2	197956845	A	G	0.4754	PLCL1	12.56	11.362	high	rs10497807	0.907614	intronic	-
rs10497809	2	197960944	G	A	0.471702	PLCL1	14.15	11.362	high	rs10497807	0.906541	intronic	-
rs1978888	2	198024521	T	C	0.492262	PLCL1	11.81	11.362	high	rs10497807	0.822532	intronic	-
rs2250377	1	201891498	A	G	0.668779	SHISA4	23.2	17.578	high	rs2820311	0.994874	exonic	Ile159Ile
rs2819351	1	201916029	C	T	0.348869	LMOD1	11.38	8.931	high	rs2820311	0.906915	intronic	-
rs6714802	2	203197606	T	C	0.537997	NBEAL1	13.59	11.726	high	rs7564679	0.962683	intronic	-
rs12693982	2	203220912	C	T	0.429119	NBEAL1	14.08	11.726	high	rs7564679	0.806434	intronic	-
rs62183876	2	203244423	C	T	0.537585	CYP20A1	9.77	8.931	high	rs7564679	0.931211	intronic	-
rs56317341	2	203246025	G	A	0.536076	CYP20A1	11.16	8.931	high	rs7564679	0.930369	intronic	-
rs11693128	2	203251178	A	G	0.534458	CYP20A1	9.261	8.931	high	rs7564679	0.926497	intronic	-
rs3731694	2	203251937	A	T	0.528135	CYP20A1	20.2	8.931	high	rs7564679	0.928516	intronic	-
rs1048013	2	203289829	C	T	0.538352	CYP20A1	23.3	8.931	high	rs7564679	0.914888	exonic	Leu346Phe
rs35036135	2	205219599	A	AG	0.555686	PARD3B	15.78	8.931	high	rs12694021	0.99691	intronic	-
rs12694021	2	205219648	A	C	0.556349	PARD3B	18.22	8.931	high	rs12694021	1	intronic	-
rs4675504	2	205221540	T	C	0.579899	PARD3B	9.861	8.931	high	rs12694021	0.917636	intronic	-
rs708727	1	205798757	G	A	0.413759	SLC41A1	12.76	9.867	high	rs823074	0.998959	exonic	Asn252Asn
rs80322301	2	219308779	C	A	0.108489	PTPRN	8.994	8.931	high	rs11889536	0.800453	intronic	-
rs11903211	2	219328712	A	G	0.151344	RESP18	15.93	10.584	high	rs11889536	0.889125	intronic	-
rs2385403	2	219332702	C	T	0.131845	RESP18	12.31	10.584	high	rs11889536	0.958256	exonic	Pro18Pro
rs4973613	2	228121657	T	A	0.332381	SPHKAP	12.43	8.931	high	rs10211055	0.98276	intronic	-
rs12615058	2	228125127	G	A	0.332012	SPHKAP	12.19	8.931	high	rs10211055	0.982983	intronic	-
1:197151459:T:TAAC	1	197182329	T	TAAC	-	ZBTB41	9.266	8.931	high	rs10754210	0.933514	intronic
1:201886769:T:TA	1	201917641	T	TA	-	LMOD1	13.6	8.931	high	rs2820311	0.823384	intronic
10:19777023:T:TA	10	19488094	T	TA	-	MALRD1	14.62	8.931	high	rs12776880	0.977256	intronic
10:27294449:C:CAT	10	27005520	C	CAT	-	ANKRD26	11.13	8.931	high	rs3781099	0.995313	UTR3
10:27322372:T:TTA	10	27033443	T	TTA	-	ANKRD26	9.88	8.931	high	rs3781099	0.999331	intronic
10:27442867:G:GTCTC	10	27153938	G	GTCTC	-	YME1L1	13.72	8.931	high	rs3781099	0.926717	intronic
10:65131440:C:CATA	10	63371680	C	CATA	-	JMJD1C	15.71	8.931	high	rs2163188	0.841654	intronic
10:99772373:G:T	10	98012616	G	T	-	CRTAC1	22.2	12.749	high	rs577525	0.966315	intronic
11:77955621:C:CA	11	78244575	C	CA	-	GAB2	10.9	10.573	high	rs7117238	0.882009	intronic
12:1004207:A:ATAAGT	12	895041	A	ATAAGT	-	WNK1	7.895	0.002	high	rs11611246	0.912834	intronic
12:133402391:G:GTAC	12	132825805	G	GTAC	-	GOLGA3	17.68	8.931	high	rs7968230	0.936416	ncRNA_exonic
12:41864292:T:TC	12	41470490	T	TC	-	PDZRN4	9.761	8.931	high	rs2733287	0.950828	ncRNA_intronic
14:33298731:C:CA	14	32829525	C	CA	-	AKAP6	18.9	8.931	high	rs17522122	0.914034	intronic
15:57099411:G:GA	15	56807213	G	GA	-	ZNF280D	11.22	8.931	high	rs1657930	0.888045	intronic
15:62157076:G:GA	15	61864877	G	GA	-	VPS13C	9.353	8.931	high	rs12595158	0.838619	intronic
15:68112593:T:TA	15	67820255	T	TA	-	SKOR1	20.9	12.923	high	rs13329567	0.904617	intronic
16:56488359:C:CT	16	56454447	C	CT	-	OGFOD1	10.73	8.931	high	rs12448738	0.971376	intronic
17:34956585:C:CCA	17	36600156	C	CCA	-	DHRS11	13.91	11.042	high	rs1106908	0.838368	intronic
17:61900190:C:CAT	17	63822830	C	CAT	-	FTSJ3	8.972	8.931	high	rs8075273	0.947581	intronic
19:42579927:T:TGTCCCCAACGCTGACTCCCTCACGGC	19	42075775	T	TGTCCCCAACGCTGACTCCCTCACGGC	-	ZNF574	8.877	8.797	high	rs3826705	0.846937	intronic
19:42680219:A:AAG	19	42176067	A	AAG	-	POU2F2	16.54	9.689	high	rs3826705	0.811979	intergenic
2:102321877:C:CAATG	2	101705415	C	CAATG	-	MAP4K4	14.09	13.015	high	rs12615778	0.997265	intronic
2:69558878:T:TAGTA	2	69331746	T	TAGTA	-	GFPT1	5.221	4.263	high	rs7607351	0.9925	intronic
2:69602384:T:TA	2	69375252	T	TA	-	GFPT1	9.327	4.263	high	rs7607351	0.995023	intronic
3:135868369:C:CACAT	3	136149527	C	CACAT	-	MSL2	12.28	10.573	high	rs6786582	0.994255	UTR3
3:196102231:T:TA	3	196375360	T	TA	-	UBXN7	11.16	10.274	high	rs6764533	0.999355	intronic
4:146080577:A:AT	4	145159425	A	AT	-	OTUD4	13.67	10.573	high	rs1455137	0.959465	UTR3
5:170334319:C:CA	5	170907315	C	CA	-	RANBP17	10.65	8.17	high	rs7730898	0.807191	intronic
6:131922178:C:CT	6	131601038	C	CT	-	MED23	3.944	0.002	high	rs2781668	0.844522	intronic
6:131936324:G:GTTT	6	131615184	G	GTTT	-	MED23	11.51	0.002	high	rs2781668	0.962619	intronic
6:163000551:T:TCACA	6	162579519	T	TCACA	-	PRKN	5.215	0.548	high	rs13191362	0.87923	intronic
6:163000627:G:GCA	6	162579595	G	GCA	-	PRKN	5.89	0.548	high	rs13191362	0.849597	intronic
6:163000737:A:AT	6	162579705	A	AT	-	PRKN	6.114	0.548	high	rs13191362	0.877003	intronic
6:163000795:C:CAT	6	162579763	C	CAT	-	PRKN	12.43	0.548	high	rs13191362	0.892776	intronic
6:163005932:T:TCC	6	162584900	T	TCC	-	PRKN	1.937	0.548	high	rs13191362	0.877205	intronic
6:163006900:A:AT	6	162585868	A	AT	-	PRKN	0.552	0.548	high	rs13191362	0.877832	intronic
6:163007786:G:GT	6	162586754	G	GT	-	PRKN	6.909	0.548	high	rs13191362	0.874484	intronic
6:163010613:T:TC	6	162589581	T	TC	-	PRKN	1.799	0.548	high	rs13191362	0.876769	intronic
6:163012255:C:CT	6	162591223	C	CT	-	PRKN	3.789	0.548	high	rs13191362	0.877809	intronic
6:163043152:C:CACTTT	6	162622120	C	CACTTT	-	PRKN	7.447	0.548	high	rs13191362	0.988341	intronic
6:163083124:C:CT	6	162662092	C	CT	-	PRKN	1.053	0.548	high	rs13191362	0.963235	intronic
6:34820555:T:TA	6	34852778	T	TA	-	BLTP3A	14.38	10.596	high	rs2814992	0.977407	intronic
7:99023832:C:CCT	7	99426209	C	CCT	-	PTCD1	4.509	0.001	high	rs13240600	0.963891	intronic
7:99023832:C:CCTCT	7	99426209	C	CCTCT	-	PTCD1	4.509	0.001	high	rs13240600	0.963891
9:16724055:A:T	9	16724057	A	T	-	BNC2	16.53	8.931	high	rs10962549	0.979153	intronic
9:73841050:A:ATAT	9	71226134	A	ATAT	-	TRPM3	14.52	13.397	high	rs2174307	0.820982	intronic
9:88947274:T:TA	9	86332359	T	TA	-	TUT7	11.71	8.931	high	rs3739733	0.958513	intronic
rs10486875	7	70354117	G	A		AUTS2	12.67	11.79	high	rs1035010	0.875901	intronic	-
rs10810435	9	15719660	T	A		CCDC171	13.57	8.931	high	rs6474945	0.949133	intronic	-
rs113780758	6	162577608	G	A		PRKN	0.818	0.548	high	rs13191362	0.865413	intronic	-
rs11402503	15	51608185	A	A		DMXL2	13.18	8.931	high	rs3736485	0.848798	intronic	-
rs11979174	7	99427984	G	A		PTCD1	0.083	0.001	high	rs13240600	0.976865	intronic	-
rs12109670	5	170916322	G	A		RANBP17	9.753	8.17	high	rs7730898	0.808258	intronic	-
rs13531	4	51913882	G	A		DCUN1D4	14.81	11.844	high	rs711347	0.835084	UTR3	-
rs4557428	5	170965124	T	G		RANBP17	10.4	8.17	high	rs7730898	0.808064	intronic	-
rs139344861	7	70254420	C	CTTCTTGTTT	0.746975	AUTS2	12.77	11.79	high	rs1035010	0.978511	intronic	-
rs139911263	1	49478887	TTTTG	T	0.3259	AGBL4	13.58	11.434	high	rs7531656	0.987447	intronic
rs140020092	1	49266607	AACAC	A	0.5764	AGBL4	15.34	11.434	high	rs7531656	0.853117	ncRNA_intronic	-
rs147387248	7	34952051	T	TTGA	0.536903	DPY19L1	12.13	8.931	high	rs329277	0.929323	intronic	-
rs178802	17	16203731	T	A		NCOR1	14.73	8.931	high	rs1075901	0.871006	intronic	-
rs201189183	13	30464710	C	C		HMGB1	18.73	15.757	high	rs1045411	0.859772	intronic	-
rs201388196	15	51596397	C	A		DMXL2	11.69	8.931	high	rs3736485	0.857757	intronic	-
rs202242791	11	78417351	C	A		GAB2	11.18	10.573	high	rs7117238	0.904903	ncRNA_intronic	-
rs2241420	15	67790478	G	A		MAP2K5	19.72	10.573	high	rs13329567	0.986718	intronic	-
rs2372733	12	99128479	C	G	0.358248	ANKS1B	9.201	8.931	high	rs651548	0.940899	intronic	-
rs2446050	5	171048830	A	G	0.321039	RANBP17	10.83	8.17	high	rs7730898	0.810135	intronic	-
rs25836	5	66877904	A	C		MAST4	11.48	8.931	high	rs25832	0.980634	intronic	-
rs34391054	7	39035921	A	AT	0.130653	POU6F2	11.97	10.942	high	rs1229057	0.993292	intronic	-
rs35395472	6	162587461	G	A		PRKN	3.647	0.548	high	rs13191362	0.878317	intronic	-
rs35509380	6	162631996	A	G	0.899079	PRKN	0.571	0.548	high	rs13191362	0.987954	intronic	-
rs4884707	13	66890411	C	A		PCDH9	12.66	11.617	high	rs9571687	0.985371	ncRNA_intronic	-
rs537795184	17	16213490	A	A		NCOR1	9.751	8.931	high	rs1075901	0.919905	intronic	-
rs67760762	2	69359238	A	G	0.584199	GFPT1	8.505	4.263	high	rs7607351	0.997114	intronic	-
rs71544946	6	162669227	T	T		PRKN	4.23	0.548	high	rs13191362	0.964832	intronic	-
rs762439986	10	64914518	CATA	C	0.499	NRBF2	11.61	8.931	high	rs2163188	0.834937	UTR3	-
rs7764016	6	125749643	T	A		HEY2	18.46	11.09	high	rs13209968	0.98556	UTR5	-
rs78158550	17	41422807	G	A		KRT37	36	8.931	high	rs16966801	0.839294	exonic	Gln235Glu
rs971998	12	41412603	G	A		PDZRN4	11.33	8.931	high	rs2733287	0.836599	ncRNA_intronic	-
rs9815930	3	49893910	A	T	0.515278	MST1R	9.802	8.931	high	rs2230590	0.99536	intronic	-

## Sheet: Table S4
Table S4. Genes prioritized using TWAS and COLOC combined, and corresponding statistics.
TWAS results were corrected by Bonferroni test.
COLOC threshold used was PP4 > 0.8.
BEST.GWAS.ID: rsID of the most significant GWAS SNP in locus (GWAS from Yengo et al, 2018).
BEST.GWAS.Z: Z-score of the most significant GWAS SNP in locus.
EQTL.ID: rsID of the best eQTL in the locus.
EQTL.R2: cross-validation R2 of the best eQTL in the locus.
EQTL.Z: Z-score of the best eQTL in the locus.
EQTL.GWAS.Z: GWAS Z-score for this eQTL.
TWAS.Z: TWAS Z-score.
TWAS.P: TWAS P-value.
COLOC.PP0: probability of no association.
COLOC.PP1: probability of functional association only.
COLOC.PP2: probability of GWAS association only.
COLOC.PP3: probability of independent functional/GWAS associations.
COLOC.PP4: probability of colocalized functional/GWAS associations.
eQTL panel	Gene	Position (GRCh37)			BEST.GWAS.ID	Lead BMI-associated SNP		BEST.GWAS.Z	EQTL			TWAS			COLOC
		Chr	start	end		ID	Position (GRCh38)		SNP ID	R2	Z	GWAS Z	Z	P	PP0	PP1	PP2	PP3	PP4
Brain_Amygdala	KRT18P34	3	156880452	156881721	rs1046938	rs6767619	157175993	6.57	rs4680340	0.207945	-4.81	6.25	-6.1822	6.32e-10	0	0	0.036	0.085	0.88
Brain_Amygdala	ZSWIM7	17	15879874	15903031	rs1075901	rs1075901	16040596	-7.42	rs2157991	0.331	5.76	-7.028	-6.9743	3.07e-12	0	0	0.001	0.041	0.958
Brain_Amygdala	RP11-624M8.1	6	125899704	126070336	rs1159974	rs13209968	125768139	-6.62	rs980014	0.34032	5.92	-6.34	-6.00213	1.95e-09	0	0	0	0.012	0.988
Brain_Amygdala	DHRS11	17	477238	486144	rs12150665	rs1106908	36586165	-9.76	rs4796221	0.222	-5.23	-6.62	9.299	1.42e-20	0	0	0.008	0.025	0.967
Brain_Amygdala	MYO19	17	380388	426991	rs12150665	rs1106908	36586165	-9.76	rs12941866	0.116	-4.06	-9.123	7.9334	2.13e-15	0	0	0.121	0.028	0.851
Brain_Amygdala	CTD-2380F24.1	16	19772494	19777421	rs12446632	rs12446632	19924067	-14.91	rs1858973	0.039589	-3.87	-10.257	13.0415	7.1e-39	0	0	0.141	0.021	0.838
Brain_Amygdala	STAG3L1	7	74988448	75024657	rs17207196	rs17207196	75471799	-12.42	rs17207196	0.308	5.3	-12.418	-12.348	5e-35	0	0	0.002	0	0.998
Brain_Amygdala	ANAPC4	4	25378835	25420120	rs2012284	rs9291467	25426674	7.97	rs7684466	0.0157	4.21	7.75	6.7455	1.52e-11	0	0	0.148	0.03	0.822
Brain_Amygdala	RBM6	3	49977440	50137478	rs2280406	rs2230590	49898669	13.97	rs952594	0.202517	-4.63	9.495	-9.0412	1.55e-19	0	0	0.071	0.123	0.806
Brain_Amygdala	BLTP3A	6	34759857	34850915	rs2744974	rs2814992	34649367	14.17	rs2744963	0.27248	5.48	12.218	14.0071	1.41e-44	0	0	0.005	0.062	0.932
Brain_Amygdala	SNRPC	6	34725183	34741571	rs2744974	rs2814992	34649367	14.17	rs2764208	0.18131	-4.67	13.848	-11.0686	1.78e-28	0	0	0.017	0.036	0.947
Brain_Amygdala	EVI5	1	92974253	93257961	rs4970712	rs6690764	92511033	6.86	rs2031494	0.134	3.86	6.427	5.49995	3.8e-08	0	0	0.138	0.027	0.835
Brain_Amygdala	AC068039.4	2	172629992	172632354	rs6738445	rs6738445	171743105	-7.36	rs2138348	0.40882	6.04	-7.057	-7.05667	1.71e-12	0	0	0	0.034	0.966
Brain_Amygdala	TUFM	16	28853732	28857729	rs7498665	rs7187776	28846324	16.34	rs8049439	0.246183	4.97	16.133	16.3379	5.31e-60	0	0	0.006	0.017	0.976
Brain_Amygdala	SULT1A1	16	28616903	28634946	rs7498665	rs7187776	28846324	16.34	rs3785354	0.203268	-4.52	14.9836	-14.9843	9.31e-51	0	0	0.097	0.092	0.81
Brain_Amygdala	SULT1A2	16	28603264	28608430	rs7498665	rs7187776	28846324	16.34	rs3785354	0.128215	5.15	14.9716	13.148	1.75e-39	0	0	0.02	0.121	0.859
Brain_Amygdala	RP11-1348G14.4	16	28814097	28829149	rs7498665	rs7187776	28846324	16.34	rs3785354	0.175009	-4.83	14.9562	-14.1654	1.5e-45	0	0	0.019	0.064	0.917
Brain_Amygdala	MST1P2	1	16972069	16976914	rs761423	rs761423	16975177	-6.56	rs4920588	0.22	-4.75	3.54318	-5.267	1.39e-07	0	0	0.15	0.042	0.808
Brain_Amygdala	FAM85B	8	8025341	8084136	rs7837587	rs7827182	8522961	9.57	rs2980436	0.3008	-6.13	8.589	-9.0073	2.11e-19	0	0	0.002	0.108	0.89
Brain_Amygdala	DDX42	17	61850963	61896677	rs8082651	rs8075273	63651521	-7.48	rs2013288	0.216	-5.14	-6.86	6.6466	3e-11	0	0	0.027	0.111	0.862
Brain_Anterior_cingulate_cortex_BA24	RP11-555M1.3	3	156881241	156886922	rs1046938	rs6767619	157175993	6.57	rs12494465	0.11141	-4.53	4.764	-5.4033	6.54e-08	0	0	0.102	0.084	0.814
Brain_Anterior_cingulate_cortex_BA24	KRT18P34	3	156880452	156881721	rs1046938	rs6767619	157175993	6.57	rs12634818	0.1781	-5.26	5.932	-5.9361	2.92e-09	0	0	0.012	0.147	0.841
Brain_Anterior_cingulate_cortex_BA24	ZSWIM7	17	15879874	15903031	rs1075901	rs1075901	16040596	-7.42	rs1045599	0.584853	7.93	-6.504	-6.1995	5.66e-10	0	0	0	0.073	0.927
Brain_Anterior_cingulate_cortex_BA24	RP11-624M8.1	6	125899704	126070336	rs1159974	rs13209968	125768139	-6.62	rs3799711	0.24212	6.14	-6.361	-5.5127	3.53e-08	0	0	0	0.017	0.982
Brain_Anterior_cingulate_cortex_BA24	USP3-AS1	15	63836446	63893788	rs11635675	rs11635675	63501039	-6.77	rs11635675	0.016049	-4.26	-6.769	5.393	6.93e-08	0	0	0.029	0.005	0.967
Brain_Anterior_cingulate_cortex_BA24	ZKSCAN5	7	99102274	99132323	rs11976018	rs13240600	99466843	-8.39	rs17161662	0.0923	4.55	-3.973	-6.0531	1.42e-09	0	0	0.028	0.036	0.936
Brain_Anterior_cingulate_cortex_BA24	DHRS11	17	477238	486144	rs12150665	rs1106908	36586165	-9.76	rs8078079	0.311181	-6.09	-9.413	9.3721	7.11e-21	0	0	0	0.021	0.979
Brain_Anterior_cingulate_cortex_BA24	PMS2P3	7	3032166	3057384	rs17207196	rs17207196	75471799	-12.42	rs17207196	0.132	4.66	-12.418	-10.4633	1.27e-25	0	0	0.009	0.002	0.99
Brain_Anterior_cingulate_cortex_BA24	ANAPC4	4	25378835	25420120	rs2012284	rs9291467	25426674	7.97	rs6840622	0.055852	4.65	7.948	6.2594	3.86e-10	0	0	0.017	0.017	0.966
Brain_Anterior_cingulate_cortex_BA24	UBE2W	8	74692332	74791145	rs2170382	rs2170382	73777053	6.33	rs35541360	0.18693	4.64	6.13828	6.1927	5.91e-10	0	0	0.042	0.019	0.938
Brain_Anterior_cingulate_cortex_BA24	RBM6	3	49977440	50137478	rs2280406	rs2230590	49898669	13.97	rs2240327	0.40409	7.27	-13.155	-12.7681	2.47e-37	0	0	0	0.076	0.924
Brain_Anterior_cingulate_cortex_BA24	MST1R	3	49924435	49941299	rs2280406	rs2230590	49898669	14.01	rs2013208	0.11041	-4.53	-13.217	11.5457	7.76e-31	0	0	0.031	0.077	0.892
Brain_Anterior_cingulate_cortex_BA24	BLTP3A	6	34759857	34850915	rs2744974	rs2814992	34649367	14.17	rs2764208	0.211376	4.97	13.848	13.6421	2.25e-42	0	0	0.004	0.034	0.962
Brain_Anterior_cingulate_cortex_BA24	SNRPC	6	34725183	34741571	rs2744974	rs2814992	34649367	14.17	rs2764208	0.146532	-4.18	13.848	-13.6429	2.23e-42	0	0	0.093	0.046	0.861
Brain_Anterior_cingulate_cortex_BA24	KAT8	16	31127075	31142714	rs4889606	rs1549293	31130672	-12.02	rs4527034	0.113905	-4.98	-11.639	10.7106	9.08e-27	0	0	0.01	0.029	0.961
Brain_Anterior_cingulate_cortex_BA24	AC068039.4	2	172629992	172632354	rs6738445	rs6738445	171743105	-7.36	rs908670	0.58963	8.16	-6.903	-7.0131	2.33e-12	0	0	0	0.024	0.976
Brain_Anterior_cingulate_cortex_BA24	DNAH10OS	12	124410971	124419531	rs7133378	rs7133378	123924955	7.14	rs4930726	0.132358	4.41	6.126	5.0893	3.59e-07	0	0	0.043	0.026	0.931
Brain_Anterior_cingulate_cortex_BA24	RP11-1348G14.4	16	28814097	28829149	rs7498665	rs7187776	28846324	16.34	rs2008514	0.100684	-3.85	16.021	-15.6932	1.68e-55	0	0	0.107	0.021	0.872
Brain_Anterior_cingulate_cortex_BA24	MST1L	1	17081405	17096732	rs761423	rs761423	16975177	-6.56	rs7513616	0.247003	-5.5	-5.4509	5.17949	2.22e-07	0	0	0.002	0.008	0.99
Brain_Anterior_cingulate_cortex_BA24	DDX42	17	61850963	61896677	rs8082651	rs8075273	63651521	-7.51	rs1877316	0.259262	-5.87	-6.852	6.8585	6.96e-12	0	0	0.001	0.139	0.86
Brain_Caudate_basal_ganglia	KRT18P34	3	156880452	156881721	rs1046938	rs6767619	157175993	6.57	rs12634818	0.116521	-5.33	5.932	-5.87958	4.11e-09	0	0	0.005	0.167	0.828
Brain_Caudate_basal_ganglia	ZSWIM7	17	15879874	15903031	rs1075901	rs1075901	16040596	-7.42	rs1045599	0.315	7.45	-6.504	-7.2368	4.59e-13	0	0	0	0.092	0.908
Brain_Caudate_basal_ganglia	RP11-624M8.1	6	125899704	126070336	rs1159974	rs13209968	125768139	-6.62	rs9385383	0.26184	7.48	-4.565	-5.68736	1.29e-08	0	0	0	0.014	0.986
Brain_Caudate_basal_ganglia	RP11-339B21.15	9	131067440	131067794	rs12005136	rs7871866	128265703	7.58	rs4734	0.08274	-4.5	7.508	-7.6338	2.28e-14	0	0	0.027	0.005	0.968
Brain_Caudate_basal_ganglia	FKSG48	1	33439268	33439642	rs12022461	rs785278	32842386	-7.01	rs12561762	0.00692	-4.39	-5.9786	5.46873	4.53e-08	0	0	0.021	0.017	0.963
Brain_Caudate_basal_ganglia	GGNBP2	17	34900737	34946278	rs12150665	rs1106908	36586165	-9.76	rs9906189	0.1	-4.96	9.079	-7.757	8.69e-15	0	0	0.004	0.021	0.974
Brain_Caudate_basal_ganglia	DHRS11	17	477238	486144	rs12150665	rs1106908	36586165	-9.76	rs12936319	0.201	-5.69	-9.516	9.516	1.8e-21	0	0	0	0.017	0.983
Brain_Caudate_basal_ganglia	STAG3L1	7	74988448	75024657	rs17207196	rs17207196	75471799	-12.42	rs17207196	0.22245	5.69	-12.418	-12.2166	2.54e-34	0	0	0	0	1
Brain_Caudate_basal_ganglia	NPC1	18	21086148	21166862	rs1788783	rs12964689	23537034	-11.93	rs1805081	0.05807	4.32	-10.544	-11.8149	3.27e-32	0	0	0.071	0.043	0.886
Brain_Caudate_basal_ganglia	RP11-75C9.1	9	8858130	8862255	rs1865341	rs1865341	8845911	-6.33	rs2217711	0.06772	5.39	-4.664	-5.113	3.17e-07	0	0	0.03	0.114	0.855
Brain_Caudate_basal_ganglia	ANAPC4	4	25378835	25420120	rs2012284	rs9291467	25426674	7.97	rs7684466	0.067494	5.3	7.75	5.17936	2.23e-07	0	0	0.001	0.016	0.983
Brain_Caudate_basal_ganglia	RBM6	3	49977440	50137478	rs2280406	rs2230590	49898669	13.97	rs2526743	0.237237	6.46	-13.197	-11.5236	1e-30	0	0	0	0.051	0.949
Brain_Caudate_basal_ganglia	RNF123	3	49726932	49758962	rs2280406	rs2230590	49898669	14.04	rs2681780	0.094132	4.27	13.6	13.9681	2.44e-44	0	0	0.045	0.07	0.885
Brain_Caudate_basal_ganglia	MST1R	3	49924435	49941299	rs2280406	rs2230590	49898669	14.01	rs2777888	0.048663	4.33	13.559	14.3416	1.2e-46	0	0	0.026	0.057	0.917
Brain_Caudate_basal_ganglia	BLTP3A	6	34759857	34850915	rs2744974	rs2814992	34649367	14.17	rs2764208	0.40796	7.92	13.848	13.7672	4.02e-43	0	0	0	0.053	0.947
Brain_Caudate_basal_ganglia	SNRPC	6	34725183	34741571	rs2744974	rs2814992	34649367	14.17	rs2764208	0.23479	-5.98	13.848	-13.9396	3.64e-44	0	0	0	0.05	0.95
Brain_Caudate_basal_ganglia	PPP1CB	2	28974506	29025806	rs4372836	rs4372836	28751017	8.06	rs4611608	0.092141	-4.59	5.949	-6.53263	6.46e-11	0	0	0.029	0.066	0.904
Brain_Caudate_basal_ganglia	CCDC171	9	15552895	16061661	rs4740619	rs6474945	15670494	-11.45	rs4740614	0.21479	-6.48	9.761	-10.0144	1.32e-23	0	0	0	0.148	0.852
Brain_Caudate_basal_ganglia	SLC22A3	6	160769300	160876014	rs487060	rs487060	160353427	6.74	rs3105752	0.13144	-5.08	6.015	-6.87568	6.17e-12	0	0	0.004	0.061	0.934
Brain_Caudate_basal_ganglia	KAT8	16	31127075	31142714	rs4889606	rs1549293	31130672	-12.02	rs881929	0.14292	-5.52	-11.681	11.5157	1.1e-30	0	0	0	0.019	0.981
Brain_Caudate_basal_ganglia	EVI5	1	92974253	93257961	rs4970712	rs6690764	92511033	6.86	rs35054144	0.0646	4.65	6.2846	6.65432	2.85e-11	0	0	0.027	0.118	0.856
Brain_Caudate_basal_ganglia	SLC25A12	2	172640880	172864766	rs6738445	rs6738445	171743105	-7.36	rs12692978	0.028965	4.2	-6.624	-4.97433	6.55e-07	0	0	0.034	0.032	0.934
Brain_Caudate_basal_ganglia	AC068039.4	2	172629992	172632354	rs6738445	rs6738445	171743105	-7.36	rs908670	0.425955	8.28	-6.903	-6.34634	2.2e-10	0	0	0	0.039	0.961
Brain_Caudate_basal_ganglia	PM20D1	1	205797150	205819260	rs708727	rs823074	205805711	-6.35	rs823105	0.0172	-3.63	-4.197	4.90995	9.11e-07	0	0	0.128	0.015	0.856
Brain_Caudate_basal_ganglia	TUFM	16	28853732	28857729	rs7498665	rs7187776	28846324	16.34	rs4451951	0.209741	5.95	14.181	15.473	5.28e-54	0	0	0	0.016	0.984
Brain_Caudate_basal_ganglia	SULT1A1	16	28616903	28634946	rs7498665	rs7187776	28846324	16.34	rs4788069	0.075844	-4.51	15.3594	-13.453	2.95e-41	0	0	0.019	0.04	0.941
Brain_Caudate_basal_ganglia	MST1L	1	17081405	17096732	rs761423	rs761423	16975177	-6.56	rs7513616	0.221	-5.78	-5.4509	5.64766	1.63e-08	0	0	0.001	0.025	0.974
Brain_Caudate_basal_ganglia	DDX42	17	61850963	61896677	rs8082651	rs8075273	63651521	-7.51	rs2854218	0.104	-4.71	-6.704	6.7915	1.11e-11	0	0	0.021	0.055	0.924
Brain_Cerebellar_Hemisphere	EFCAB5	17	28256218	28435470	rs1038088	rs1038088	29747545	-7.24	rs7226121	0.180733	5.11	-6.1003	-6.4569	1.07e-10	0	0	0.003	0.056	0.941
Brain_Cerebellar_Hemisphere	KRT18P34	3	156880452	156881721	rs1046938	rs6767619	157175993	6.57	rs7647643	0.092475	-4.91	6.531	-5.8224	5.8e-09	0	0	0.005	0.028	0.968
Brain_Cerebellar_Hemisphere	ADORA2B	17	15848231	15879060	rs1075901	rs1075901	16040596	-7.42	rs1045599	0.223465	5.34	-6.504	-6.54852	5.81e-11	0	0	0.005	0.083	0.912
Brain_Cerebellar_Hemisphere	ZSWIM7	17	15879874	15903031	rs1075901	rs1075901	16040596	-7.42	rs178821	0.474534	-7.76	-7.1211	6.86299	6.74e-12	0	0	0	0.024	0.976
Brain_Cerebellar_Hemisphere	AC090945.1	3	15919554	15921078	rs11128760	rs11128760	15831900	6.29	rs2455800	0.092649	4.67	5.595	5.8011	6.59e-09	0	0	0.009	0.028	0.963
Brain_Cerebellar_Hemisphere	NTAN1P2	8	87493983	87495231	rs11781016	rs7006629	86507313	-6.33	rs7820697	0.23132	5.83	-5.65	-5.2211	1.78e-07	0	0	0	0.009	0.991
Brain_Cerebellar_Hemisphere	DHRS11	17	477238	486144	rs12150665	rs1106908	36586165	-9.76	rs12601380	0.155068	-4.69	-9.226	9.226	2.81e-20	0	0	0.012	0.017	0.971
Brain_Cerebellar_Hemisphere	ERC2	3	55542336	56502391	rs12488237	rs12488237	56080833	6.59	rs12488237	0.31424	6.32	6.587	6.3116	2.76e-10	0	0	0	0.004	0.996
Brain_Cerebellar_Hemisphere	USP35	11	77899858	77925757	rs1318241	rs7117238	78329213	-5.77	rs2292572	0.04156	4.62	-5.444	-4.94	7.81e-07	0	0.001	0.034	0.073	0.892
Brain_Cerebellar_Hemisphere	PACRG	6	163148164	163736524	rs13191362	rs13191362	162612318	-9.39	rs13202339	0.275712	6.24	-8.59	-7.14058	9.29e-13	0	0	0	0.009	0.991
Brain_Cerebellar_Hemisphere	POM121C	7	75046066	75115548	rs17207196	rs17207196	75471799	-12.42	rs17207196	0.175997	4.95	-12.418	-11.5122	1.15e-30	0	0	0.002	0	0.997
Brain_Cerebellar_Hemisphere	TRIM73	7	2924299	2940232	rs17207196	rs17207196	75471799	-12.42	rs17207196	0.396931	7.08	-12.418	-11.1861	4.77e-29	0	0	0	0	1
Brain_Cerebellar_Hemisphere	STAG3L1	7	74988448	75024657	rs17207196	rs17207196	75471799	-12.42	rs17207196	0.15334	5.3	-12.418	-11.9553	6.09e-33	0	0	0.001	0	0.999
Brain_Cerebellar_Hemisphere	NPC1	18	21086148	21166862	rs1788783	rs12964689	23537034	-11.93	rs1808579	0.256268	6.46	-11.627	-11.541	8.19e-31	0	0	0	0.04	0.96
Brain_Cerebellar_Hemisphere	RP11-75C9.1	9	8858130	8862255	rs1865341	rs1865341	8845911	-6.33	rs2570960	0.138	5.51	-4.029	-5.37	7.97e-08	0	0	0.001	0.014	0.985
Brain_Cerebellar_Hemisphere	CDK5RAP3	17	46045176	46059140	rs208015	rs208015	48174984	10.45	rs886444	0.141682	5.3	-6.137	-8.9844	2.6e-19	0	0	0.02	0.125	0.855
Brain_Cerebellar_Hemisphere	UBE2W	8	74692332	74791145	rs2170382	rs2170382	73777053	6.33	rs7834451	0.25289	5.72	6.114	6.0493	1.45e-09	0	0	0	0.017	0.982
Brain_Cerebellar_Hemisphere	RBM6	3	49977440	50137478	rs2280406	rs2230590	49898669	13.97	rs2526743	0.377047	7.17	-13.197	-12.4718	1.06e-35	0	0	0	0.033	0.967
Brain_Cerebellar_Hemisphere	MST1R	3	49924435	49941299	rs2280406	rs2230590	49898669	14.01	rs2280406	0.23175	5.47	14.014	13.4098	5.29e-41	0	0	0	0.02	0.979
Brain_Cerebellar_Hemisphere	CHFR	12	133398773	133532890	rs2306537	rs7968230	132905331	7.15	rs2279313	0.062535	4.52	-2.17	-5.56025	2.69e-08	0	0	0.013	0.007	0.98
Brain_Cerebellar_Hemisphere	ZNF605	12	133498019	133532892	rs2306537	rs7968230	132905331	7.15	rs11833667	0.071326	5.05	5.309	6.25634	3.94e-10	0	0	0.011	0.018	0.971
Brain_Cerebellar_Hemisphere	BLTP3A	6	34759857	34850915	rs2744974	rs2814992	34649367	14.17	rs2764208	0.289949	6.1	13.848	13.8473	1.32e-43	0	0	0	0.057	0.942
Brain_Cerebellar_Hemisphere	YWHAZ	8	101928753	101965616	rs3134358	rs3134353	100935225	-6.99	rs3134360	0.16316	5.3	-6.378	-6.1891	6.05e-10	0	0	0.002	0.013	0.985
Brain_Cerebellar_Hemisphere	FAM238C	10	27220135	27230930	rs3781099	rs3781099	27029847	6.67	rs12779247	0.137682	5.22	6.593	7.02942	2.07e-12	0	0	0.002	0.004	0.994
Brain_Cerebellar_Hemisphere	CCDC171	9	15552895	16061661	rs4740619	rs6474945	15670494	-11.45	rs2821545	0.259	-6.59	9.375	-10.4	1.57e-25	0	0	0	0.044	0.956
Brain_Cerebellar_Hemisphere	KAT8	16	31127075	31142714	rs4889606	rs1549293	31130672	-12.02	rs2855475	0.264329	-6.18	-11.418	11.4759	1.74e-30	0	0	0	0.029	0.971
Brain_Cerebellar_Hemisphere	DYNC1I2	2	172543919	172604930	rs6738445	rs6738445	171743105	-7.36	rs13017585	0.178243	-5.5	-6.939	6.4023	1.53e-10	0	0	0.001	0.044	0.955
Brain_Cerebellar_Hemisphere	SLC25A12	2	172640880	172864766	rs6738445	rs6738445	171743105	-7.36	rs6721680	0.133243	4.57	-6.86	-6.97406	3.08e-12	0	0	0.013	0.028	0.959
Brain_Cerebellar_Hemisphere	AC068039.4	2	172629992	172632354	rs6738445	rs6738445	171743105	-7.36	rs6721680	0.523219	8.2	-6.86	-6.85581	7.09e-12	0	0	0	0.039	0.961
Brain_Cerebellar_Hemisphere	SLC2A3P4	8	87515820	87517290	rs7006629	rs7006629	86507313	-6.33	rs6415565	0.13048	-4.5	-6.246	6.2175	5.05e-10	0	0	0.019	0.012	0.97
Brain_Cerebellar_Hemisphere	RAB29	1	205737114	205744588	rs708727	rs823074	205805711	-6.35	rs1572931	0.102	-4.53	3.607	-5.2181	1.81e-07	0	0	0.044	0.028	0.928
Brain_Cerebellar_Hemisphere	MTCH2	11	47638867	47664175	rs7124681	rs7124681	47508395	16.09	rs10838738	0.11539	4.67	14.214	14.2185	7.04e-46	0	0	0.038	0.044	0.918
Brain_Cerebellar_Hemisphere	C1QTNF4	11	47611216	47616211	rs7124681	rs7124681	47508395	16.09	rs7124681	0.10297	-4.81	16.086	-13.8315	1.64e-43	0	0	0.004	0.012	0.985
Brain_Cerebellar_Hemisphere	FAM180B	11	47608198	47610746	rs7124681	rs7124681	47508395	16.09	rs10838738	0.05476	4.02	14.214	15.3497	3.56e-53	0	0	0.097	0.023	0.88
Brain_Cerebellar_Hemisphere	NDUFS3	11	47586888	47606114	rs7124681	rs7124681	47508395	16.09	rs10838702	0.10612	-4.88	-8.116	14.4592	2.19e-47	0	0	0.023	0.101	0.876
Brain_Cerebellar_Hemisphere	TRIM47	17	73870242	73874656	rs7209235	rs7209235	75763471	5.77	rs936393	0.301859	-6.65	5.573	-5.57134	2.53e-08	0	0	0	0.008	0.992
Brain_Cerebellar_Hemisphere	SNORA16	13	17062503	17062634	rs7332115	rs9595908	32610151	-9.44	rs1088550	0.102849	-4.93	4.611	-6.9005	5.18e-12	0	0	0.01	0.028	0.962
Brain_Cerebellar_Hemisphere	NPIPB9	16	28763108	28784128	rs7498665	rs7187776	28846324	16.34	rs4451951	0.087558	-4.1	14.181	-14.1352	2.31e-45	0	0	0.08	0.025	0.895
Brain_Cerebellar_Hemisphere	SULT1A2	16	28603264	28608430	rs7498665	rs7187776	28846324	16.34	rs181209	0.170668	4.86	12.469	11.6009	4.08e-31	0	0	0.065	0.091	0.844
Brain_Cerebellar_Hemisphere	RP11-1348G14.4	16	28814097	28829149	rs7498665	rs7187776	28846324	16.34	rs8062405	0.10489	-4.84	14.736	-14.9024	3.18e-50	0	0	0.004	0.019	0.976
Brain_Cerebellar_Hemisphere	RP11-22P6.2	16	28873487	28874661	rs7498665	rs7187776	28846324	16.34	rs6565259	0.142595	-4.3	14.611	-15.2211	2.56e-52	0	0	0.052	0.027	0.921
Brain_Cerebellar_Hemisphere	MST1P2	1	16972069	16976914	rs761423	rs761423	16975177	-6.56	rs761422	0.0478	4.56	-5.67546	-5.2777	1.31e-07	0	0	0.039	0.014	0.947
Brain_Cerebellar_Hemisphere	RANBP17	5	170288874	170727019	rs7730898	rs7730898	171032671	-9.18	rs10038105	0.07089	-4.46	-8.719	9.181	4.27e-20	0	0	0.02	0.023	0.957
Brain_Cerebellar_Hemisphere	FAM86B3P	8	8086117	8102387	rs7837587	rs7827182	8522961	9.57	rs2945230	0.33434	-6.82	8.091	-8.8771	6.86e-19	0	0	0	0.074	0.926
Brain_Cerebellar_Hemisphere	FAM85B	8	8025341	8084136	rs7837587	rs7827182	8522961	9.57	rs2948286	0.2562	-6.42	8.732	-9.0811	1.08e-19	0	0	0	0.15	0.85
Brain_Cerebellar_Hemisphere	DCAF7	17	61627822	61671639	rs8082651	rs8075273	63651521	-7.51	rs7210095	0.058198	3.93	-7.4712	-7.32856	2.33e-13	0	0	0.134	0.019	0.847
Brain_Cerebellar_Hemisphere	DDX42	17	61850963	61896677	rs8082651	rs8075273	63651521	-7.51	rs2013288	0.159348	-5.15	-6.86	7.06871	1.56e-12	0	0	0.015	0.109	0.876
Brain_Cerebellar_Hemisphere	RMC1	18	21083473	21111746	rs891387	rs12964689	23537034	-11.88	rs891389	0.25158	-6.31	10.329	-12.074	1.45e-33	0	0	0	0.028	0.972
Brain_Cerebellum	RPAIN	17	5322961	5336196	rs1000940	rs1000940	5379957	8.56	rs8074617	0.101507	-4.49	6.476	-6.11959	9.38e-10	0	0	0.103	0.087	0.811
Brain_Cerebellum	CTC-524C5.2	17	5328459	5336196	rs1000940	rs1000940	5379957	8.56	rs8074617	0.157332	-5.3	6.476	-6.47578	9.43e-11	0	0	0.005	0.066	0.929
Brain_Cerebellum	PSMB7	9	127115745	127177723	rs10118498	rs10818938	124286958	6.52	rs912355	0.1942	-6.07	5.293	-5.74368	9.26e-09	0	0	0	0.149	0.85
Brain_Cerebellum	DNAJC27-AS1	2	25194259	25262563	rs10182181	rs10182181	24927427	20.11	rs11125884	0.144901	-5.47	17.309	-18.6033	3.02e-77	0	0	0.002	0.071	0.927
Brain_Cerebellum	EFCAB5	17	28256218	28435470	rs1038088	rs1038088	29747545	-7.24	rs4794861	0.240326	6.65	-5.876	-6.01227	1.83e-09	0	0	0	0.137	0.863
Brain_Cerebellum	KRT18P34	3	156880452	156881721	rs1046938	rs6767619	157175993	6.57	rs4680340	0.162	-6.03	6.25	-6.16496	7.05e-10	0	0	0	0.104	0.896
Brain_Cerebellum	ADORA2B	17	15848231	15879060	rs1075901	rs1075901	16040596	-7.42	rs1045599	0.169793	5.76	-6.504	-6.74725	1.51e-11	0	0	0	0.04	0.959
Brain_Cerebellum	ZSWIM7	17	15879874	15903031	rs1075901	rs1075901	16040596	-7.42	rs8070859	0.405386	-8.42	-6.882	7.0713	1.53e-12	0	0	0	0.022	0.978
Brain_Cerebellum	EXOSC10	1	11126675	11159938	rs10779751	rs10779751	11224279	7.62	rs2486920	0.254428	6.43	6.294	6.8504	7.37e-12	0	0	0	0.095	0.905
Brain_Cerebellum	AC090945.1	3	15919554	15921078	rs11128760	rs11128760	15831900	6.29	rs13085226	0.15	5.32	5.99	6.1079	1.01e-09	0	0	0.001	0.024	0.975
Brain_Cerebellum	NTAN1P2	8	87493983	87495231	rs11781016	rs7006629	86507313	-6.33	rs7820697	0.200796	5.62	-5.65	-6.29739	3.03e-10	0	0	0.002	0.023	0.976
Brain_Cerebellum	RP11-339B21.13	9	131078616	131079188	rs12005136	rs7871866	128265703	7.58	rs4734	0.06727	4.13	7.508	7.57628	3.56e-14	0	0	0.08	0.007	0.913
Brain_Cerebellum	DHRS11	17	477238	486144	rs12150665	rs1106908	36586165	-9.76	rs1005551	0.289738	-7.15	-9.6148	9.23173	2.66e-20	0	0	0	0.015	0.985
Brain_Cerebellum	IQCK	16	19727778	19868907	rs12446632	rs12446632	19924067	-14.91	rs11865578	0.069628	-4.6	-13.075	10.319	5.78e-25	0	0	0.025	0.041	0.934
Brain_Cerebellum	ERC2	3	55542336	56502391	rs12488237	rs12488237	56080833	6.59	rs1352008	0.0754	5.64	5.949	5.42384	5.83e-08	0	0	0	0.006	0.994
Brain_Cerebellum	BPTF	17	65821640	65980494	rs12602912	rs12602912	67873957	8.57	rs9891146	0.10122	-5.12	7.594	-7.76652	8.07e-15	0	0	0.029	0.108	0.864
Brain_Cerebellum	RP11-267M23.4	8	95565950	95581973	rs12680842	rs12680842	94570378	-7.55	rs2381882	0.049145	4.53	-6.948	-6.9627	3.34e-12	0	0	0.045	0.04	0.915
Brain_Cerebellum	PACRG	6	163148164	163736524	rs13191362	rs13191362	162612318	-9.39	rs13202339	0.16038	5.39	-8.59	-8.36689	5.92e-17	0	0	0	0.004	0.996
Brain_Cerebellum	POM121C	7	75046066	75115548	rs17207196	rs17207196	75471799	-12.42	rs17207196	0.107561	4.74	-12.418	-6.74804	1.5e-11	0	0	0.004	0	0.996
Brain_Cerebellum	TRIM73	7	2924299	2940232	rs17207196	rs17207196	75471799	-12.42	rs17207196	0.317365	7.03	-12.418	-11.4336	2.84e-30	0	0	0	0	1
Brain_Cerebellum	STAG3L1	7	74988448	75024657	rs17207196	rs17207196	75471799	-12.42	rs17207196	0.189707	5.64	-12.418	-12.4823	9.32e-36	0	0	0	0	1
Brain_Cerebellum	FUBP1	1	78409740	78444794	rs17391694	rs17391694	78157942	12.86	rs17391694	0.175793	-5.25	12.861	-13.5961	4.23e-42	0	0	0	0	0.999
Brain_Cerebellum	NPC1	18	21086148	21166862	rs1788783	rs12964689	23537034	-11.93	rs1805081	0.110594	5.45	-10.544	-11.8302	2.72e-32	0	0	0.001	0.037	0.963
Brain_Cerebellum	NSFL1C	20	1422807	1454487	rs1884389	rs1884389	1429938	-5.88	rs932524	0.170919	-5.33	-5.673	5.868	4.41e-09	0	0	0.001	0.012	0.987
Brain_Cerebellum	PI4K2B	4	25162263	25280714	rs2012284	rs9291467	25426674	7.97	rs10470814	0.141318	5.51	4.3277	5.40523	6.47e-08	0	0	0.002	0.078	0.919
Brain_Cerebellum	ANAPC4	4	25378835	25420120	rs2012284	rs9291467	25426674	7.97	rs1533131	0.142478	6.18	4.471	5.29734	1.18e-07	0	0	0	0.039	0.961
Brain_Cerebellum	PDE1C	7	31790793	32338941	rs215632	rs215632	32328912	8.42	rs215632	0.010034	-3.51	8.422	-6.24227	4.31e-10	0	0	0.171	0.019	0.81
Brain_Cerebellum	STAU2	8	74332604	74659943	rs2170382	rs2170382	73777053	6.33	rs7834451	0.212666	5.93	6.114	5.69573	1.23e-08	0	0	0	0.019	0.981
Brain_Cerebellum	UBE2W	8	74692332	74791145	rs2170382	rs2170382	73777053	6.33	rs17224289	0.218886	6.11	6.044	6.16869	6.89e-10	0	0	0	0.019	0.981
Brain_Cerebellum	THUMPD3	3	9404526	9428475	rs2279440	rs3915844	9473172	6.01	rs2728950	0.0353	-4.01	4.988	-5.47008	4.5e-08	0.001	0	0.137	0.028	0.834
Brain_Cerebellum	RBM6	3	49977440	50137478	rs2280406	rs2230590	49898669	13.97	rs2624843	0.542	9.48	-13.575	-12.6155	1.74e-36	0	0	0	0.056	0.944
Brain_Cerebellum	MST1R	3	49924435	49941299	rs2280406	rs2230590	49898669	14.01	rs4688755	0.192	-6.57	-13.4703	14.3247	1.54e-46	0	0	0	0.024	0.976
Brain_Cerebellum	CHFR	12	133398773	133532890	rs2306537	rs7968230	132905331	7.15	rs1009320	0.21513	6.38	-3.624	-5.31602	1.06e-07	0	0	0	0.088	0.912
Brain_Cerebellum	ZNF605	12	133498019	133532892	rs2306537	rs7968230	132905331	7.15	rs11833667	0.194019	6.15	5.309	6.37247	1.86e-10	0	0	0	0.017	0.983
Brain_Cerebellum	BLTP3A	6	34759857	34850915	rs2744974	rs2814992	34649367	14.17	rs9469857	0.24414	6.54	13.761	14.0449	8.28e-45	0	0	0	0.04	0.96
Brain_Cerebellum	SNRPC	6	34725183	34741571	rs2744974	rs2814992	34649367	14.17	rs188190	0.13401	-5.04	13.801	-11.8652	1.79e-32	0	0	0.002	0.034	0.964
Brain_Cerebellum	YWHAZ	8	101928753	101965616	rs3134358	rs3134353	100935225	-6.99	rs2386922	0.336593	7.53	-5.686	-5.97512	2.3e-09	0	0	0	0.009	0.991
Brain_Cerebellum	ANKRD26	10	27280843	27389421	rs3781099	rs3781099	27029847	6.67	rs882475	0.069999	-4.54	3.45	-5.473	4.43e-08	0	0	0.097	0.056	0.846
Brain_Cerebellum	FAM238C	10	27220135	27230930	rs3781099	rs3781099	27029847	6.67	rs10829163	0.223566	7.02	5.926	6.9148	4.69e-12	0	0	0	0.009	0.991
Brain_Cerebellum	LINC00614	10	27232252	27233347	rs3781099	rs3781099	27029847	6.67	rs12776025	0.086597	-4.71	-4.009	7.1249	1.04e-12	0	0	0.01	0.016	0.973
Brain_Cerebellum	CCDC171	9	15552895	16061661	rs4740619	rs6474945	15670494	-11.45	rs4146291	0.23749	6.88	-9.984	-10.3343	4.93e-25	0	0	0	0.169	0.831
Brain_Cerebellum	NFATC3	16	68118654	68263162	rs4783553	rs2307022	68348075	6.96	rs6499172	0.042372	-4.04	6.911	-5.88486	3.98e-09	0	0	0.052	0.022	0.926
Brain_Cerebellum	SMPD3	16	68392231	68482591	rs4783553	rs2307022	68348075	6.96	rs1868158	0.207738	-6.32	4.288	-5.95844	2.55e-09	0	0	0	0.075	0.925
Brain_Cerebellum	TNRC6B	22	40440821	40731812	rs4820408	rs4820408	40208941	9.01	rs5757899	0.038157	-3.98	8.015	-8.1882	2.65e-16	0	0	0.083	0.022	0.895
Brain_Cerebellum	KAT8	16	31127075	31142714	rs4889606	rs1549293	31130672	-12.02	rs4527034	0.339053	-7.5	-11.639	11.0589	1.99e-28	0	0	0	0.054	0.946
Brain_Cerebellum	BNIPL	1	151009046	151020076	rs6587552	rs6587552	151046385	8.52	rs15740	0.136524	5.67	8.399	8.167	3.16e-16	0	0	0	0.008	0.991
Brain_Cerebellum	AC068039.4	2	172629992	172632354	rs6738445	rs6738445	171743105	-7.36	rs12692974	0.506793	9.08	-7.002	-6.86959	6.44e-12	0	0	0	0.04	0.96
Brain_Cerebellum	GTF2IRD2	7	74210483	74267847	rs6964833	rs13227433	74680386	8.28	rs2267812	0.055259	3.83	6.948	7.39485	1.42e-13	0	0	0.157	0.014	0.829
Brain_Cerebellum	NUCKS1	1	205681947	205719404	rs708727	rs823074	205805711	-6.35	rs708727	-0.00094	-3.72	-6.354	5.1449	2.68e-07	0	0	0.095	0.009	0.895
Brain_Cerebellum	SLC41A1	1	205758221	205782876	rs708727	rs823074	205805711	-6.35	rs708725	0.072183	4.77	-5.444	-5.6812	1.34e-08	0	0	0.018	0.039	0.943
Brain_Cerebellum	C1QTNF4	11	47611216	47616211	rs7124681	rs7124681	47508395	16.09	rs3817334	0.110754	-4.82	15.846	-14.3444	1.15e-46	0	0	0.003	0.005	0.993
Brain_Cerebellum	FAM180B	11	47608198	47610746	rs7124681	rs7124681	47508395	16.09	rs10838698	0.114049	5.01	13.098	13.9637	2.6e-44	0	0	0.009	0.041	0.95
Brain_Cerebellum	NDUFS3	11	47586888	47606114	rs7124681	rs7124681	47508395	16.09	rs3817334	0.08683	4.56	15.846	16.369	3.18e-60	0	0	0.007	0.015	0.978
Brain_Cerebellum	TRIM47	17	73870242	73874656	rs7209235	rs7209235	75763471	5.77	rs9908862	0.417338	-8.25	5.234	-5.24016	1.6e-07	0	0	0	0.011	0.989
Brain_Cerebellum	RP11-552F3.9	17	73872453	73875627	rs7209235	rs7209235	75763471	5.77	rs3744017	0.115179	-5.4	5.662	-6.04406	1.5e-09	0	0	0.001	0.012	0.987
Brain_Cerebellum	SNORA16	13	17062503	17062634	rs7332115	rs9595908	32610151	-9.44	rs499966	0.0668	4.96	-8.3	-8.306	9.9e-17	0	0	0.006	0.023	0.972
Brain_Cerebellum	SH2B1	16	28857921	28885526	rs7498665	rs7187776	28846324	16.34	rs8062405	0.208923	-5.86	14.736	-15.0596	2.98e-51	0	0	0	0.018	0.982
Brain_Cerebellum	NPIPB9	16	28763108	28784128	rs7498665	rs7187776	28846324	16.34	rs2008514	0.054725	-4.71	16.021	-11.9855	4.23e-33	0	0	0.011	0.021	0.969
Brain_Cerebellum	SULT1A2	16	28603264	28608430	rs7498665	rs7187776	28846324	16.34	rs34835	0.040905	4.74	15.0785	13.7085	9.03e-43	0	0	0.038	0.158	0.804
Brain_Cerebellum	RP11-1348G14.4	16	28814097	28829149	rs7498665	rs7187776	28846324	16.34	rs40831	0.095988	-4.33	14.9188	-13.4819	2e-41	0	0	0.117	0.045	0.838
Brain_Cerebellum	RP11-22P6.2	16	28873487	28874661	rs7498665	rs7187776	28846324	16.34	rs8062405	0.129503	-5.15	14.736	-15.0593	3e-51	0	0	0.001	0.021	0.977
Brain_Cerebellum	CHMP3	2	86730554	86948245	rs7557796	rs7557796	86539030	9	rs11678201	0.083212	-4.51	6.47	-6.15026	7.74e-10	0	0	0.075	0.056	0.869
Brain_Cerebellum	MST1P2	1	16972069	16976914	rs761423	rs761423	16975177	-6.56	rs7537985	0.058761	4.32	-4.19637	-5.9763	2.28e-09	0	0	0.113	0.069	0.818
Brain_Cerebellum	PMS2CL	7	6749759	6793493	rs7784465	rs7784465	6378644	6.45	rs6954172	0.178464	-5.38	5.604	-5.75008	8.92e-09	0	0	0.015	0.129	0.856
Brain_Cerebellum	FAM86B3P	8	8086117	8102387	rs7837587	rs7827182	8522961	9.57	rs2945230	0.355336	-7.84	8.091	-8.86478	7.67e-19	0	0	0	0.153	0.847
Brain_Cerebellum	RP11-62H7.2	8	8818710	8836535	rs7837587	rs7827182	8522961	9.57	rs4841097	-0.003728	4.21	3.933	8.67942	3.98e-18	0	0	0.108	0.091	0.8
Brain_Cerebellum	DDX42	17	61850963	61896677	rs8082651	rs8075273	63651521	-7.51	rs16947005	0.253959	-6.65	-7.161	6.94101	3.89e-12	0	0	0	0.079	0.921
Brain_Cerebellum	MAP3K3	17	61699775	61773663	rs8082651	rs8075273	63651521	-7.5	rs16947005	0.111687	4.63	-7.161	-6.77785	1.22e-11	0	0	0.057	0.096	0.847
Brain_Cerebellum	RMC1	18	21083473	21111746	rs891387	rs12964689	23537034	-11.88	rs1788783	0.241468	6.91	-11.8482	-12.1218	8.09e-34	0	0	0	0.014	0.986
Brain_Cerebellum	PRPH2	6	42664340	42690312	rs9357402	rs9349239	42708742	7.08	rs835	0.30988	7.78	-3.575	-5.47919	4.27e-08	0	0	0	0.191	0.809
Brain_Cerebellum	FOXE3	1	47881744	47883723	rs977747	rs6700838	47234355	10.24	rs6588196	0.184177	-5.43	-3.938	4.8721	1.1e-06	0	0	0.019	0.136	0.845
Brain_Cortex	RP11-555M1.3	3	156881241	156886922	rs1046938	rs6767619	157175993	6.57	rs10936066	0.121797	-4.39	6.109	-6.15415	7.55e-10	0	0	0.088	0.09	0.822
Brain_Cortex	KRT18P34	3	156880452	156881721	rs1046938	rs6767619	157175993	6.57	rs12492801	0.33604	-6.85	6.0505	-6.23216	4.6e-10	0	0	0	0.113	0.887
Brain_Cortex	ADORA2B	17	15848231	15879060	rs1075901	rs1075901	16040596	-7.42	rs2301652	0.12522	4.83	-6.236	-5.66858	1.44e-08	0	0	0.009	0.051	0.94
Brain_Cortex	ZSWIM7	17	15879874	15903031	rs1075901	rs1075901	16040596	-7.42	rs1045599	0.473813	8.01	-6.504	-6.61649	3.68e-11	0	0	0	0.116	0.884
Brain_Cortex	AC090945.1	3	15919554	15921078	rs11128760	rs11128760	15831900	6.29	rs2255248	0.13198	4.39	6.067	6.03796	1.56e-09	0	0	0.087	0.031	0.881
Brain_Cortex	RP11-624M8.1	6	125899704	126070336	rs1159974	rs13209968	125768139	-6.62	rs1343116	0.176387	5.75	-4.628	-5.3372	9.44e-08	0	0	0	0.031	0.969
Brain_Cortex	CPSF4	7	99036545	99054994	rs11976018	rs13240600	99466843	-8.39	rs2072181	0.06841	3.96	-6.304	-6.54	5.95e-11	0	0	0.105	0.032	0.864
Brain_Cortex	CFAP74	1	1853396	1935276	rs12044597	rs12044597	1777362	-8.78	rs2803316	0.097081	-4.94	-8.494	8.09082	5.93e-16	0	0	0.021	0.056	0.923
Brain_Cortex	DHRS11	17	477238	486144	rs12150665	rs1106908	36586165	-9.76	rs12150665	0.296715	-6.82	-9.764	9.44168	3.67e-21	0	0	0	0.014	0.986
Brain_Cortex	PACRG	6	163148164	163736524	rs13191362	rs13191362	162612318	-9.39	rs13202339	0.187729	5.38	-8.59	-6.4668	1e-10	0	0	0.001	0.005	0.994
Brain_Cortex	POM121C	7	75046066	75115548	rs17207196	rs17207196	75471799	-12.42	rs17207196	0.271287	6.27	-12.418	-12.5	1.3e-35	0	0	0	0	1
Brain_Cortex	TRIM73	7	2924299	2940232	rs17207196	rs17207196	75471799	-12.42	rs1167827	0.10903	4.56	-12.209	-9.13	7.02e-20	0	0	0.009	0.003	0.988
Brain_Cortex	AC138783.12	7	74702428	74714647	rs17207196	rs17207196	75471799	-12.42	rs1167828	0.114772	5.01	2.878	5.06	4.14e-07	0	0	0.06	0.113	0.826
Brain_Cortex	OLA1	2	174937175	175113426	rs17239377	rs10930641	174135983	7.86	rs9332424	0.102892	4.81	5.943	6.4622	1.03e-10	0	0	0.01	0.038	0.952
Brain_Cortex	ANAPC4	4	25378835	25420120	rs2012284	rs9291467	25426674	7.97	rs7684466	0.16507	5.92	7.75	7.6223	2.49e-14	0	0	0	0.016	0.984
Brain_Cortex	RBM6	3	49977440	50137478	rs2280406	rs2230590	49898669	13.97	rs4688755	0.319702	7.31	-13.4667	-14.0693	5.87e-45	0	0	0	0.047	0.953
Brain_Cortex	MST1R	3	49924435	49941299	rs2280406	rs2230590	49898669	14.01	rs4688755	0.041804	-4.82	-13.4703	12.3912	2.92e-35	0	0	0.008	0.071	0.92
Brain_Cortex	BLTP3A	6	34759857	34850915	rs2744974	rs2814992	34649367	14.17	rs2764208	0.184299	5.29	13.848	14.8977	3.41e-50	0	0	0.002	0.048	0.95
Brain_Cortex	SNRPC	6	34725183	34741571	rs2744974	rs2814992	34649367	14.17	rs6899938	0.369796	-7.1	13.8605	-13.6116	3.41e-42	0	0	0	0.103	0.897
Brain_Cortex	YWHAZ	8	101928753	101965616	rs3134358	rs3134353	100935225	-6.99	rs964917	0.20411	5.78	-6.769	-6.7537	1.44e-11	0	0	0	0.007	0.993
Brain_Cortex	VKORC1	16	31102163	31107301	rs4889606	rs1549293	31130672	-12.02	rs9936329	0.012958	4.33	-11.7037	-10.2019	1.94e-24	0	0	0.069	0.052	0.88
Brain_Cortex	EVI5	1	92974253	93257961	rs4970712	rs6690764	92511033	6.86	rs2774947	0.026286	3.97	6.262	6.6523	2.89e-11	0	0	0.145	0.048	0.807
Brain_Cortex	ARFGEF2	20	47538427	47653230	rs6019480	rs6019482	48879023	-7.51	rs6019495	0.011208	4.17	3.239	6.09377	1.1e-09	0	0	0.124	0.037	0.839
Brain_Cortex	L3MBTL3	6	130334844	130462594	rs6569648	rs6569648	130027974	6.62	rs7451021	0.124235	4.62	5.88	5.6631	1.49e-08	0	0	0.033	0.023	0.944
Brain_Cortex	AC068039.4	2	172629992	172632354	rs6738445	rs6738445	171743105	-7.36	rs6721680	0.57468	8.81	-6.86	-6.98219	2.91e-12	0	0	0	0.038	0.962
Brain_Cortex	PM20D1	1	205797150	205819260	rs708727	rs823074	205805711	-6.35	rs708727	0.061099	-4.8	-6.354	6.25849	3.89e-10	0	0	0.004	0.002	0.994
Brain_Cortex	SULT1A1	16	28616903	28634946	rs7498665	rs7187776	28846324	16.34	rs4788069	0.080621	-5.34	15.3594	-14.7045	6.03e-49	0	0	0.009	0.146	0.844
Brain_Cortex	NPIPB9	16	28763108	28784128	rs7498665	rs7187776	28846324	16.34	rs2726034	0.065273	-3.91	9.973	-13.447	3.21e-41	0	0	0.115	0.026	0.859
Brain_Cortex	LAT	16	28996147	29002104	rs7498665	rs7187776	28846324	16.34	rs7500321	0.078726	4.51	11.734	13.4339	3.83e-41	0	0	0.109	0.071	0.82
Brain_Cortex	CHMP3	2	86730554	86948245	rs7557796	rs7557796	86539030	9	rs7557796	0.180505	-5.05	8.998	-8.93086	4.23e-19	0	0	0.002	0.003	0.995
Brain_Cortex	MST1P2	1	16972069	16976914	rs761423	rs761423	16975177	-6.56	rs7513616	0.016953	4.89	-5.43783	-5.18325	2.18e-07	0	0	0.005	0.01	0.985
Brain_Cortex	DDX42	17	61850963	61896677	rs8082651	rs8075273	63651521	-7.51	rs9891018	0.200335	-5.46	-6.862	6.80786	9.91e-12	0	0	0.005	0.135	0.86
Brain_Cortex	TMEM241	18	20777108	21017925	rs891387	rs12964689	23537034	-11.89	rs11659341	0.212845	-5.78	2.753	-6.198	5.72e-10	0	0	0.002	0.08	0.919
Brain_Cortex	RMC1	18	21083473	21111746	rs891387	rs12964689	23537034	-11.88	rs1788821	0.14829	-4.7	10.257	-11.4744	1.78e-30	0	0	0.032	0.043	0.925
Brain_Frontal_Cortex_BA9	KRT18P34	3	156880452	156881721	rs1046938	rs6767619	157175993	6.57	rs7638194	0.13265	-5.14	6.485	-7.1165	1.11e-12	0	0	0.002	0.026	0.971
Brain_Frontal_Cortex_BA9	ZSWIM7	17	15879874	15903031	rs1075901	rs1075901	16040596	-7.42	rs1045599	0.321	6.8	-6.504	-6.6414	3.11e-11	0	0	0	0.086	0.914
Brain_Frontal_Cortex_BA9	VCL	10	75757872	75879918	rs11000948	rs12098284	74287706	6.51	rs11000948	0.081427	-4.25	6.514	-5.26014	1.44e-07	0	0	0.038	0.014	0.948
Brain_Frontal_Cortex_BA9	RP11-624M8.1	6	125899704	126070336	rs1159974	rs13209968	125768139	-6.62	rs3734637	0.237037	6.17	-4.479	-5.4846	4.14e-08	0	0	0	0.03	0.97
Brain_Frontal_Cortex_BA9	CPSF4	7	99036545	99054994	rs11976018	rs13240600	99466843	-8.39	rs17161662	0.005883	3.71	-3.973	-6.7319	1.67e-11	0	0	0.168	0.032	0.8
Brain_Frontal_Cortex_BA9	RP11-339B21.14	9	131068269	131068629	rs12005136	rs7871866	128265703	7.58	rs2240960	0.0933	-4.22	7.24	-8.08443	6.25e-16	0	0	0.053	0.011	0.935
Brain_Frontal_Cortex_BA9	DHRS11	17	477238	486144	rs12150665	rs1106908	36586165	-9.76	rs1005551	0.301	-6.25	-9.615	9.54034	1.42e-21	0	0	0	0.017	0.983
Brain_Frontal_Cortex_BA9	MYO19	17	380388	426991	rs12150665	rs1106908	36586165	-9.76	rs2306593	0.106	4.16	9.238	9.7397	2.04e-22	0	0	0.079	0.031	0.89
Brain_Frontal_Cortex_BA9	PACRG	6	163148164	163736524	rs13191362	rs13191362	162612318	-9.39	rs13202339	0.17341	5.38	-8.59	-6.0558	1.4e-09	0	0	0.002	0.012	0.986
Brain_Frontal_Cortex_BA9	PMS2P3	7	3032166	3057384	rs17207196	rs17207196	75471799	-12.42	rs1167796	0.308636	6.18	-10.677	-11.1518	7.02e-29	0	0	0.001	0.063	0.937
Brain_Frontal_Cortex_BA9	POM121C	7	75046066	75115548	rs17207196	rs17207196	75471799	-12.42	rs17207196	0.216343	5.62	-12.418	-11.9583	5.88e-33	0	0	0	0.001	0.999
Brain_Frontal_Cortex_BA9	TRIM73	7	2924299	2940232	rs17207196	rs17207196	75471799	-12.42	rs1167827	0.149585	4.68	-12.209	-9.9727	2.01e-23	0	0	0.007	0.002	0.991
Brain_Frontal_Cortex_BA9	STAG3L1	7	74988448	75024657	rs17207196	rs17207196	75471799	-12.42	rs17207196	0.305834	6.07	-12.418	-12.6119	1.82e-36	0	0	0	0	1
Brain_Frontal_Cortex_BA9	ANAPC4	4	25378835	25420120	rs2012284	rs9291467	25426674	7.97	rs7684466	0.197	5.59	7.75	5.9641	2.46e-09	0	0	0.001	0.019	0.981
Brain_Frontal_Cortex_BA9	RBM6	3	49977440	50137478	rs2280406	rs2230590	49898669	13.97	rs2280406	0.349058	-6.55	13.974	-14.7498	3.09e-49	0	0	0	0.012	0.988
Brain_Frontal_Cortex_BA9	CHFR	12	133398773	133532890	rs2306537	rs7968230	132905331	7.15	rs13254	0.064369	-4.31	6.094	-6.73313	1.66e-11	0	0	0.027	0.007	0.966
Brain_Frontal_Cortex_BA9	BLTP3A	6	34759857	34850915	rs2744974	rs2814992	34649367	14.17	rs2235569	0.177603	4.98	13.848	13.848	1.31e-43	0	0	0.004	0.032	0.964
Brain_Frontal_Cortex_BA9	SNRPC	6	34725183	34741571	rs2744974	rs2814992	34649367	14.17	rs2764208	0.178858	-4.93	13.848	-13.4409	3.48e-41	0	0	0.005	0.039	0.956
Brain_Frontal_Cortex_BA9	KAT8	16	31127075	31142714	rs4889606	rs1549293	31130672	-12.02	rs12597511	0.07608	-4.39	-11.598	10.2397	1.32e-24	0	0	0.042	0.027	0.931
Brain_Frontal_Cortex_BA9	VPS16	20	2821349	2847378	rs561059	rs676749	3045423	6.01	rs615568	0.10712	4.09	5.872	5.948	2.72e-09	0	0	0.077	0.014	0.908
Brain_Frontal_Cortex_BA9	AC068039.4	2	172629992	172632354	rs6738445	rs6738445	171743105	-7.36	rs12692974	0.41904	7.72	-7.002	-6.7813	1.19e-11	0	0	0	0.034	0.966
Brain_Frontal_Cortex_BA9	PM20D1	1	205797150	205819260	rs708727	rs823074	205805711	-6.35	rs708727	0.121	-4.91	-6.354	6.06799	1.3e-09	0	0	0.003	0.005	0.992
Brain_Frontal_Cortex_BA9	FAM180B	11	47608198	47610746	rs7124681	rs7124681	47508395	16.09	rs7124681	0.0132	4.39	16.086	15.5133	2.82e-54	0	0	0.017	0.012	0.972
Brain_Frontal_Cortex_BA9	DNAH10OS	12	124410971	124419531	rs7133378	rs7133378	123924955	7.14	rs4930726	0.019479	4.45	6.126	5.13345	2.84e-07	0	0	0.059	0.053	0.889
Brain_Frontal_Cortex_BA9	FBF1	17	73905655	73937221	rs7209235	rs7209235	75763471	5.77	rs1135889	0.191	5.7	4.725	4.98228	6.28e-07	0	0.003	0.011	0.121	0.865
Brain_Frontal_Cortex_BA9	TUFM	16	28853732	28857729	rs7498665	rs7187776	28846324	16.34	rs8049439	0.05571	4.49	16.133	13.6487	2.05e-42	0	0	0.08	0.037	0.883
Brain_Frontal_Cortex_BA9	NPIPB9	16	28763108	28784128	rs7498665	rs7187776	28846324	16.34	rs7498665	0.05111	-3.76	16.335	-14.582	3.66e-48	0	0	0.119	0.022	0.859
Brain_Frontal_Cortex_BA9	CHMP3	2	86730554	86948245	rs7557796	rs7557796	86539030	9	rs11127047	0.03428	-3.7	8.222	-8.3528	6.66e-17	0	0	0.137	0.015	0.848
Brain_Frontal_Cortex_BA9	FAM85B	8	8025341	8084136	rs7837587	rs7827182	8522961	9.57	rs2980436	0.318204	-6.58	8.589	-8.7928	1.46e-18	0	0	0	0.088	0.912
Brain_Frontal_Cortex_BA9	DDX42	17	61850963	61896677	rs8082651	rs8075273	63651521	-7.51	rs3020619	0.0937	-4.68	-5.595	7.80132	6.13e-15	0	0	0.059	0.086	0.855
Brain_Frontal_Cortex_BA9	RMC1	18	21083473	21111746	rs891387	rs12964689	23537034	-11.88	rs1429935	0.280061	5.8	-11.364	-10.811	3.04e-27	0	0	0	0.015	0.985
Brain_Hippocampus	KRT18P34	3	156880452	156881721	rs1046938	rs6767619	157175993	6.57	rs4680340	0.19721	-5.13	6.25	-5.2256	1.74e-07	0	0	0.017	0.133	0.85
Brain_Hippocampus	TTC19	17	15902694	15948329	rs1075901	rs1075901	16040596	-7.42	rs2779211	0.110863	-4.28	-6.08	6.71554	1.87e-11	0	0	0.066	0.096	0.838
Brain_Hippocampus	DHRS11	17	477238	486144	rs12150665	rs1106908	36586165	-9.76	rs8078079	0.091375	-4.66	-9.413	8.21101	2.19e-16	0	0	0.017	0.018	0.965
Brain_Hippocampus	CTB-75G16.3	17	519436	520065	rs12150665	rs1106908	36586165	-9.76	rs2028068	0.081325	-4.66	3.659	-5.00883	5.48e-07	0	0	0.122	0.066	0.812
Brain_Hippocampus	NT5C2	10	104845940	104953056	rs12411886	rs12411886	102925542	9.04	rs11191560	0.10483	4.1	8.806	8.63134	6.06e-18	0	0	0.048	0.017	0.935
Brain_Hippocampus	STAG3L1	7	74988448	75024657	rs17207196	rs17207196	75471799	-12.42	rs17207196	0.183058	4.86	-12.418	-12.307	8.3e-35	0	0	0.004	0	0.995
Brain_Hippocampus	RP11-75C9.1	9	8858130	8862255	rs1865341	rs1865341	8845911	-6.33	rs1550001	0.10568	4.88	-4.264	-5.3118	1.09e-07	0	0	0.016	0.019	0.965
Brain_Hippocampus	RBM6	3	49977440	50137478	rs2280406	rs2230590	49898669	13.97	rs9861216	0.22606	5.37	-13.526	-13.6331	2.54e-42	0	0	0.001	0.053	0.946
Brain_Hippocampus	OXCT2P1	1	39980628	39982162	rs2282231	rs2282231	39103899	7.83	rs12037222	0.206131	5.51	6.521	5.46823	4.55e-08	0	0	0.014	0.121	0.865
Brain_Hippocampus	BLTP3A	6	34759857	34850915	rs2744974	rs2814992	34649367	14.17	rs6457792	0.184699	5.08	13.237	12.7816	2.08e-37	0	0	0.005	0.039	0.956
Brain_Hippocampus	SNRPC	6	34725183	34741571	rs2744974	rs2814992	34649367	14.17	rs6899938	0.083816	-4.42	13.86	-10.3036	6.79e-25	0	0	0.028	0.039	0.933
Brain_Hippocampus	TRIM66	11	8633584	8693413	rs4929923	rs12575252	8672526	-10.73	rs10840112	0.15905	4.99	2.1535	5.0743	3.89e-07	0	0	0.05	0.1	0.85
Brain_Hippocampus	EVI5	1	92974253	93257961	rs4970712	rs6690764	92511033	6.86	rs6692187	0.062002	4.23	6.54306	6.50205	7.92e-11	0	0	0.039	0.029	0.932
Brain_Hippocampus	AC068039.4	2	172629992	172632354	rs6738445	rs6738445	171743105	-7.36	rs908670	0.455101	7.18	-6.903	-5.1528	2.57e-07	0	0	0	0.038	0.962
Brain_Hippocampus	PM20D1	1	205797150	205819260	rs708727	rs823074	205805711	-6.35	rs708727	0.335481	-6.2	-6.354	6.28789	3.22e-10	0	0	0	0	1
Brain_Hippocampus	TUFM	16	28853732	28857729	rs7498665	rs7187776	28846324	16.34	rs8049439	0.15254	5.14	16.133	15.7183	1.13e-55	0	0	0.003	0.025	0.972
Brain_Hippocampus	SULT1A1	16	28616903	28634946	rs7498665	rs7187776	28846324	16.34	rs17640009	0.09061	-4.1	14.798	-13.41	5.29e-41	0	0	0.047	0.034	0.92
Brain_Hippocampus	RP11-1348G14.6	16	28761280	28761916	rs7498665	rs7187776	28846324	16.34	rs4451951	0.10121	3.88	14.181	15.347	3.71e-53	0	0	0.1	0.026	0.874
Brain_Hippocampus	MST1P2	1	16972069	16976914	rs761423	rs761423	16975177	-6.56	rs761423	0.185606	5.37	-6.557	-5.42136	5.91e-08	0	0	0.001	0.004	0.995
Brain_Hippocampus	GALNT10	5	153570290	153800544	rs7715256	rs7715256	154158333	10.19	rs7719786	0.06338	-4.34	8.369	-8.8194	1.15e-18	0	0	0.085	0.024	0.89
Brain_Hippocampus	FAM85B	8	8025341	8084136	rs7837587	rs7827182	8522961	9.57	rs2980436	0.253141	-6.51	8.589	-9.3387	9.75e-21	0	0	0	0.114	0.886
Brain_Hippocampus	DDX42	17	61850963	61896677	rs8082651	rs8075273	63651521	-7.51	rs6504182	0.185175	-5.17	-6.868	6.45893	1.05e-10	0	0	0.025	0.15	0.824
Brain_Hypothalamus	KRT18P34	3	156880452	156881721	rs1046938	rs6767619	157175993	6.57	rs8925	0.205279	-5.01	6.05	-6.101	1.05e-09	0	0	0.022	0.1	0.878
Brain_Hypothalamus	ZSWIM7	17	15879874	15903031	rs1075901	rs1075901	16040596	-7.42	rs1045599	0.23592	5.28	-6.504	-6.504	7.82e-11	0	0	0.039	0.096	0.866
Brain_Hypothalamus	DHRS11	17	477238	486144	rs12150665	rs1106908	36586165	-9.76	rs17560870	0.20156	-5.16	-9.268	10.2246	1.54e-24	0	0	0.003	0.019	0.979
Brain_Hypothalamus	CTB-75G16.3	17	519436	520065	rs12150665	rs1106908	36586165	-9.76	rs2028068	0.10686	-4.52	3.659	-6.723	1.78e-11	0	0	0.078	0.047	0.875
Brain_Hypothalamus	PACRG	6	163148164	163736524	rs13191362	rs13191362	162612318	-9.39	rs13191362	0.150198	4.82	-9.392	-8.9953	2.36e-19	0	0	0.005	0.002	0.993
Brain_Hypothalamus	TRIM73	7	2924299	2940232	rs17207196	rs17207196	75471799	-12.42	rs1167827	0.183623	4.68	-12.209	-10.1802	2.43e-24	0	0	0.039	0.008	0.953
Brain_Hypothalamus	RBM6	3	49977440	50137478	rs2280406	rs2230590	49898669	13.97	rs13060128	0.126274	4.75	-13.553	-12.9201	3.47e-38	0	0	0.018	0.049	0.933
Brain_Hypothalamus	RNF123	3	49726932	49758962	rs2280406	rs2230590	49898669	14.04	rs6785549	0.137005	4.62	11.363	14.6829	8.29e-49	0	0	0.03	0.111	0.859
Brain_Hypothalamus	BLTP3A	6	34759857	34850915	rs2744974	rs2814992	34649367	14.17	rs6899938	0.099763	4.75	13.868	13.8509	1.26e-43	0	0	0.013	0.039	0.948
Brain_Hypothalamus	KAT8	16	31127075	31142714	rs4889606	rs1549293	31130672	-12.02	rs35675346	0.186017	4.83	6.1702	9.0611	1.29e-19	0	0	0.066	0.085	0.85
Brain_Hypothalamus	AC068039.4	2	172629992	172632354	rs6738445	rs6738445	171743105	-7.36	rs6721680	0.329321	6.77	-6.86	-6.5659	5.17e-11	0	0	0	0.029	0.971
Brain_Hypothalamus	NPIPB7	16	28467693	28481868	rs7498665	rs7187776	28846324	16.34	rs8062405	0.188188	-5.15	14.736	-16.7102	1.1e-62	0	0	0.003	0.027	0.97
Brain_Hypothalamus	RP11-1348G14.4	16	28814097	28829149	rs7498665	rs7187776	28846324	16.34	rs8045689	0.129555	-4.97	12.506	-13.9204	4.76e-44	0	0	0.023	0.065	0.913
Brain_Hypothalamus	MST1P2	1	16972069	16976914	rs761423	rs761423	16975177	-6.56	rs7513616	0.157405	4.98	-5.43783	-6.6354	3.24e-11	0	0	0.004	0.007	0.989
Brain_Hypothalamus	FAM85B	8	8025341	8084136	rs7837587	rs7827182	8522961	9.57	rs2945230	0.16358	-5.93	8.091	-9.3448	9.2e-21	0	0	0.001	0.072	0.927
Brain_Nucleus_accumbens_basal_ganglia	RP11-555M1.3	3	156881241	156886922	rs1046938	rs6767619	157175993	6.57	rs8925	0.064083	-4.59	6.05	-6.45814	1.06e-10	0	0	0.024	0.057	0.92
Brain_Nucleus_accumbens_basal_ganglia	KRT18P34	3	156880452	156881721	rs1046938	rs6767619	157175993	6.57	rs12634818	0.143575	-5.17	5.932	-5.28101	1.28e-07	0	0	0.009	0.152	0.839
Brain_Nucleus_accumbens_basal_ganglia	INVS	9	102861538	103063282	rs10989064	rs10118701	100299084	8.9	rs3923501	0.128508	4.65	8.274	8.0076	1.17e-15	0	0	0.08	0.113	0.807
Brain_Nucleus_accumbens_basal_ganglia	RP11-339B21.15	9	131067440	131067794	rs12005136	rs7871866	128265703	7.58	rs4734	0.014007	-4.88	7.508	-6.6254	3.46e-11	0	0	0.008	0.006	0.987
Brain_Nucleus_accumbens_basal_ganglia	DHRS11	17	477238	486144	rs12150665	rs1106908	36586165	-9.76	rs8078079	0.319462	-6.45	-9.413	9.22536	2.83e-20	0	0	0	0.018	0.982
Brain_Nucleus_accumbens_basal_ganglia	RP11-267M23.4	8	95565950	95581973	rs12680842	rs12680842	94570378	-7.55	rs4735302	0.113625	4.12	-6.828	-6.92621	4.32e-12	0	0	0.125	0.018	0.856
Brain_Nucleus_accumbens_basal_ganglia	TRIM73	7	2924299	2940232	rs17207196	rs17207196	75471799	-12.42	rs17207196	0.33439	6.78	-12.418	-11.1943	4.35e-29	0	0	0	0	1
Brain_Nucleus_accumbens_basal_ganglia	STAG3L1	7	74988448	75024657	rs17207196	rs17207196	75471799	-12.42	rs17207196	0.317118	6.47	-12.418	-12.2577	1.53e-34	0	0	0	0	1
Brain_Nucleus_accumbens_basal_ganglia	ANAPC4	4	25378835	25420120	rs2012284	rs9291467	25426674	7.97	rs7684466	0.214	5.86	7.75	6.54049	6.13e-11	0	0	0	0.021	0.979
Brain_Nucleus_accumbens_basal_ganglia	CAMTA1	1	6845384	7829766	rs2235564	rs6577584	6655330	7.27	rs11122109	0.087667	4.21	7.084	7.1	1.2e-12	0	0	0.038	0.009	0.953
Brain_Nucleus_accumbens_basal_ganglia	RBM6	3	49977440	50137478	rs2280406	rs2230590	49898669	13.97	rs4688755	0.360565	7.24	-13.467	-14.4432	2.77e-47	0	0	0	0.076	0.924
Brain_Nucleus_accumbens_basal_ganglia	MST1R	3	49924435	49941299	rs2280406	rs2230590	49898669	14.01	rs11713193	0.069434	4.19	13.969	14.9512	1.53e-50	0	0	0.037	0.028	0.935
Brain_Nucleus_accumbens_basal_ganglia	BLTP3A	6	34759857	34850915	rs2744974	rs2814992	34649367	14.17	rs2764208	0.148784	4.75	13.848	8.4864	2.13e-17	0	0	0.006	0.033	0.961
Brain_Nucleus_accumbens_basal_ganglia	SNRPC	6	34725183	34741571	rs2744974	rs2814992	34649367	14.17	rs2764208	0.360104	-7	13.848	-13.7904	2.91e-43	0	0	0	0.055	0.945
Brain_Nucleus_accumbens_basal_ganglia	LRRC37A6P	10	27535279	27548384	rs3781099	rs3781099	27029847	6.67	rs12779247	0.08229	-4.88	6.593	-6.426	1.31e-10	0	0	0.006	0.006	0.989
Brain_Nucleus_accumbens_basal_ganglia	NFATC3	16	68118654	68263162	rs4783553	rs2307022	68348075	6.96	rs4783552	0.055411	-4.53	4.645	-6.8263	8.71e-12	0	0	0.024	0.029	0.947
Brain_Nucleus_accumbens_basal_ganglia	KAT8	16	31127075	31142714	rs4889606	rs1549293	31130672	-12.02	rs12597511	0.151614	-5.14	-11.598	10.9641	5.69e-28	0	0	0.003	0.021	0.976
Brain_Nucleus_accumbens_basal_ganglia	AC068039.4	2	172629992	172632354	rs6738445	rs6738445	171743105	-7.36	rs6721680	0.493	7.99	-6.86	-6.7734	1.26e-11	0	0	0	0.038	0.962
Brain_Nucleus_accumbens_basal_ganglia	PM20D1	1	205797150	205819260	rs708727	rs823074	205805711	-6.35	rs708727	0.094776	-4.93	-6.354	6.49	8.56e-11	0	0	0.003	0.002	0.996
Brain_Nucleus_accumbens_basal_ganglia	TUFM	16	28853732	28857729	rs7498665	rs7187776	28846324	16.34	rs12928404	0.162398	5.69	14.52	15.5183	2.61e-54	0	0	0	0.021	0.979
Brain_Nucleus_accumbens_basal_ganglia	EIF3C	16	28699879	28747051	rs7498665	rs7187776	28846324	16.34	rs28472312	0.067801	-4.39	-11.3068	15.3534	3.36e-53	0	0	0.111	0.071	0.818
Brain_Nucleus_accumbens_basal_ganglia	RP11-1348G14.4	16	28814097	28829149	rs7498665	rs7187776	28846324	16.34	rs27741	0.079088	-4.2	13.75	-12.0273	2.55e-33	0	0	0.065	0.041	0.894
Brain_Nucleus_accumbens_basal_ganglia	MST1L	1	17081405	17096732	rs761423	rs761423	16975177	-6.56	rs7513616	0.220388	-5.58	-5.45091	5.07	3.99e-07	0	0	0.002	0.018	0.981
Brain_Nucleus_accumbens_basal_ganglia	FAM85B	8	8025341	8084136	rs7837587	rs7827182	8522961	9.57	rs2945230	0.266575	-6.73	8.091	-9.4998	2.1e-21	0	0	0	0.016	0.984
Brain_Nucleus_accumbens_basal_ganglia	DDX42	17	61850963	61896677	rs8082651	rs8075273	63651521	-7.51	rs2874121	0.074592	-4.66	-6.78	6.73512	1.64e-11	0	0	0.016	0.038	0.945
Brain_Putamen_basal_ganglia	KRT18P34	3	156880452	156881721	rs1046938	rs6767619	157175993	6.57	rs16827322	0.20864	-5.46	5.536	-6.3602	2.02e-10	0	0	0.001	0.029	0.971
Brain_Putamen_basal_ganglia	ZSWIM7	17	15879874	15903031	rs1075901	rs1075901	16040596	-7.42	rs1045599	0.158061	4.92	-6.504	-6.504	7.82e-11	0	0	0.076	0.075	0.848
Brain_Putamen_basal_ganglia	MTOR	1	11166592	11322564	rs10779751	rs10779751	11224279	7.62	rs1010447	0.032327	3.83	7.546	6.2124	5.22e-10	0	0	0.157	0.027	0.817
Brain_Putamen_basal_ganglia	RP11-339B21.15	9	131067440	131067794	rs12005136	rs7871866	128265703	7.58	rs4734	0.018097	-4.05	7.508	-6.7707	1.28e-11	0	0	0.106	0.015	0.879
Brain_Putamen_basal_ganglia	DHRS11	17	477238	486144	rs12150665	rs1106908	36586165	-9.76	rs12936319	0.295412	-6.03	-9.516	9.4464	3.51e-21	0	0	0	0.018	0.982
Brain_Putamen_basal_ganglia	STAG3L1	7	74988448	75024657	rs17207196	rs17207196	75471799	-12.42	rs17207196	0.221959	5.15	-12.418	-9.818	9.42e-23	0	0	0.002	0.001	0.997
Brain_Putamen_basal_ganglia	RBM6	3	49977440	50137478	rs2280406	rs2230590	49898669	13.97	rs11713193	0.31826	-6.65	13.969	-13.3899	6.93e-41	0	0	0	0.033	0.967
Brain_Putamen_basal_ganglia	BLTP3A	6	34759857	34850915	rs2744974	rs2814992	34649367	14.17	rs2764208	0.230869	5.82	13.848	13.1426	1.88e-39	0	0	0	0.035	0.965
Brain_Putamen_basal_ganglia	SNRPC	6	34725183	34741571	rs2744974	rs2814992	34649367	14.17	rs2764208	0.307921	-6.07	13.848	-13.8273	1.74e-43	0	0	0	0.07	0.93
Brain_Putamen_basal_ganglia	TRMT61B	2	29072687	29093167	rs4372836	rs4372836	28751017	8.06	rs3190	0.13227	5.18	6.094	5.6604	1.51e-08	0	0	0.008	0.039	0.953
Brain_Putamen_basal_ganglia	KAT8	16	31127075	31142714	rs4889606	rs1549293	31130672	-12.02	rs2855475	0.084891	-5.2	-11.418	10.7801	4.27e-27	0	0	0.004	0.025	0.971
Brain_Putamen_basal_ganglia	AC068039.4	2	172629992	172632354	rs6738445	rs6738445	171743105	-7.36	rs6721680	0.433862	7.15	-6.86	-6.8612	6.83e-12	0	0	0	0.038	0.962
Brain_Putamen_basal_ganglia	PM20D1	1	205797150	205819260	rs708727	rs823074	205805711	-6.35	rs708727	0.23013	-5.33	-6.354	5.0216	5.13e-07	0	0	0.001	0.002	0.997
Brain_Putamen_basal_ganglia	TUFM	16	28853732	28857729	rs7498665	rs7187776	28846324	16.34	rs12928404	0.229513	5.34	14.52	15.185	4.45e-52	0	0	0.003	0.026	0.972
Brain_Putamen_basal_ganglia	NPIPB7	16	28467693	28481868	rs7498665	rs7187776	28846324	16.34	rs28698667	0.233638	-5.15	15.0583	-15.1135	1.32e-51	0	0	0.014	0.071	0.914
Brain_Putamen_basal_ganglia	MST1P2	1	16972069	16976914	rs761423	rs761423	16975177	-6.56	rs7513616	0.069368	4.28	-5.43783	-6.0593	1.37e-09	0	0	0.043	0.008	0.948
Brain_Putamen_basal_ganglia	RP11-62H7.2	8	8818710	8836535	rs7837587	rs7827182	8522961	9.57	rs6981573	0.0779	4.98	6.917	8.3026	1.02e-16	0	0	0.058	0.094	0.848
Brain_Spinal_cord_cervical_c-1	DNALI1	1	38022520	38032458	rs11577094	rs11583122	37587857	6.17	rs7544462	0.31065	-5.13	5.876	-5.77308	7.78e-09	0	0	0.003	0.006	0.99
Brain_Spinal_cord_cervical_c-1	RP11-339B21.15	9	131067440	131067794	rs12005136	rs7871866	128265703	7.58	rs7867338	0.08117	-4.36	6.964	-6.6124	3.78e-11	0	0	0.105	0.032	0.863
Brain_Spinal_cord_cervical_c-1	PACRG	6	163148164	163736524	rs13191362	rs13191362	162612318	-9.39	rs9295192	0.007498	3.94	-6.044	-8.9731	2.88e-19	0	0	0.145	0.026	0.829
Brain_Spinal_cord_cervical_c-1	RBM6	3	49977440	50137478	rs2280406	rs2230590	49898669	13.97	rs6765484	0.34905	5.59	-13.634	-12.6	2.11e-36	0	0	0.001	0.033	0.966
Brain_Spinal_cord_cervical_c-1	BLTP3A	6	34759857	34850915	rs2744974	rs2814992	34649367	14.17	rs2764208	0.233187	4.7	13.848	13.8498	1.28e-43	0	0	0.022	0.041	0.938
Brain_Spinal_cord_cervical_c-1	LINC00163	21	46409779	46414001	rs394608	rs427943	45150981	-9.35	rs394608	0.09235	-3.94	-9.353	7.4034	1.33e-13	0	0	0.096	0.013	0.892
Brain_Spinal_cord_cervical_c-1	TRIM66	11	8633584	8693413	rs4929923	rs12575252	8672526	-10.73	rs10840106	0.30653	5.09	1.805	6.0636	1.33e-09	0	0	0.03	0.026	0.944
Brain_Spinal_cord_cervical_c-1	PDXDC1	16	15068448	15233196	rs4985155	rs4985155	15035602	-6.98	rs4985155	0.09095	4.13	-6.978	-5.8996	3.64e-09	0	0	0.066	0.006	0.929
Brain_Spinal_cord_cervical_c-1	AC068039.4	2	172629992	172632354	rs6738445	rs6738445	171743105	-7.36	rs6721680	0.228903	4.8	-6.86	-6.8713	6.36e-12	0	0	0.014	0.025	0.961
Brain_Spinal_cord_cervical_c-1	PM20D1	1	205797150	205819260	rs708727	rs823074	205805711	-6.35	rs708727	0.445523	-6.22	-6.354	6.20797	5.37e-10	0	0	0	0	1
Brain_Spinal_cord_cervical_c-1	MST1L	1	17081405	17096732	rs761423	rs761423	16975177	-6.56	rs7513616	0.220749	-4.57	-5.451	6.40873	1.47e-10	0	0	0.02	0.006	0.974
Brain_Spinal_cord_cervical_c-1	FAM85B	8	8025341	8084136	rs7837587	rs7827182	8522961	9.57	rs2945230	0.325339	-5.55	8.091	-9.448	3.44e-21	0	0	0.005	0.043	0.952
Brain_Substantia_nigra	PACRG	6	163148164	163736524	rs13191362	rs13191362	162612318	-9.39	rs13209100	0.18446	4.6	-8.265	-8.03742	9.17e-16	0	0	0.033	0.018	0.949
Brain_Substantia_nigra	STAG3L1	7	74988448	75024657	rs17207196	rs17207196	75471799	-12.42	rs17207196	0.31083	5.02	-12.418	-12.424	1.94e-35	0	0	0.005	0.001	0.994
Brain_Substantia_nigra	RBM6	3	49977440	50137478	rs2280406	rs2230590	49898669	13.97	rs1062633	0.09703	4.75	-13.876	-13.4353	3.76e-41	0	0	0.012	0.045	0.943
Brain_Substantia_nigra	SCG3	15	51973550	52013223	rs3736485	rs3736485	51456413	8.2	rs11630842	0.097859	-4.61	7.225	-7.18712	6.62e-13	0	0	0.035	0.042	0.923
Brain_Substantia_nigra	TRMT61B	2	29072687	29093167	rs4372836	rs4372836	28751017	8.06	rs4132617	0.213283	4.84	6.132	6.64	3.24e-11	0	0	0.076	0.065	0.859
Brain_Substantia_nigra	AC068039.4	2	172629992	172632354	rs6738445	rs6738445	171743105	-7.36	rs6721680	0.334099	5.44	-6.86	-6.89	5.7e-12	0	0	0.002	0.038	0.96
Brain_Substantia_nigra	RAB29	1	205737114	205744588	rs708727	rs823074	205805711	-6.35	rs823114	0.205019	-4.52	4.716	-4.94582	7.58e-07	0	0	0.139	0.032	0.829
Brain_Substantia_nigra	GSDMA	17	38119226	38134019	rs8070454	rs8070454	40004501	-5.88	rs3859192	0.22295	-4.93	-4.953	5.2702	1.36e-07	0	0	0.018	0.01	0.972
CMC	ADCY8	2	25042038	25142708	rs10182181	rs10182181	24927427	20.11	rs11676272	0.119495	-7.68	19.634	-20.3091	1.07e-91	0	0	0	0.003	0.997
CMC	ADORA2B	17	15848231	15879060	rs1075901	rs1075901	16040596	-7.42	rs9903464	0.0717	6.43	-6.243	-7.05619	1.71e-12	0	0	0	0.063	0.937
CMC	MTOR	1	11166592	11322564	rs10779751	rs10779751	11224279	7.62	rs12124983	0.146	8.22	6.628	6.75599	1.42e-11	0	0	0	0.106	0.894
CMC	HEY2	6	126068810	126082415	rs1159974	rs13209968	125768139	-6.62	rs3966775	0.204	9.98	-6.327	-6.2622	3.8e-10	0	0	0	0.011	0.989
CMC	RBM6	3	49977440	50137478	rs11713193	rs2230590	49898669	13.97	rs9311446	0.189099	9.52	-13.4701	-13.6789	1.36e-42	0	0	0	0.043	0.957
CMC	SLC25A37	8	23386318	23432976	rs11781222	rs11781222	23532058	-6.56	rs7015818	0.047787	-5.42	-4.621	5.5956	2.2e-08	0	0	0.003	0.158	0.838
CMC	CPSF4	7	99036545	99054994	rs11976018	rs13240600	99466843	-8.39	rs10271049	0.059625	6.23	-8.257	-7.57334	3.64e-14	0	0	0	0.013	0.987
CMC	LOC100289187	7			rs11976018	rs13240600	99466843	-8.39	rs12535424	0.019162	-5.27	-6.956	6.49332	8.4e-11	0	0	0.002	0.197	0.801
CMC	S100PBP	1	33282368	33324476	rs12022461	rs785278	32842386	-7.01	rs6694085	0.0385	-5.15	-6.78015	5.55878	2.72e-08	0	0	0.001	0.016	0.984
CMC	ZNF362	1	33722146	33766320	rs12022461	rs785278	32842386	-7.01	rs6679416	0.0617	5.48	-6.36981	-6.36981	1.89e-10	0	0	0.001	0.162	0.837
CMC	DHRS11	17	477238	486144	rs12150665	rs1106908	36586165	-9.76	rs1005551	0.235	-10.57	-9.613	7.51233	5.81e-14	0	0	0	0.011	0.989
CMC	VPS13C	15	62144588	62352672	rs12595158	rs12595158	62023836	-7.36	rs12595158	0.019663	-4.1	-7.356	6.72266	1.78e-11	0	0	0.017	0.003	0.98
CMC	VIRMA	8	95499921	95565757	rs12680842	rs12680842	94570378	-7.55	rs1992370	0.096932	-6.78	-6.973	6.95809	3.45e-12	0	0	0	0.065	0.935
CMC	REEP3	10	65281123	65384883	rs12768534	rs2163188	63554951	7.38	rs7082470	0.0506	5.45	-6.27	-7.08062	1.44e-12	0	0	0	0.021	0.979
CMC	PACRG	6	163148164	163736524	rs13191362	rs13191362	162612318	-9.39	rs13191362	0.129	7.72	-9.392	-8.9341	4.11e-19	0	0	0	0.002	0.998
CMC	KCNJ11	11	17407406	17410878	rs1557765	rs10832778	17372526	-7.34	rs5215	0.030837	4.53	-6.882	-6.85139	7.31e-12	0	0	0.006	0.011	0.982
CMC	RASA2	3	141205889	141334184	rs16851483	rs16851483	141556594	10.59	rs2640017	0.041832	4.8	10.322	8.79272	1.46e-18	0	0	0.001	0.008	0.991
CMC	STAG3L1	7	74988448	75024657	rs17207196	rs17207196	75471799	-12.42	rs17207196	0.136628	7.95	-12.418	-12.2534	1.61e-34	0	0	0	0	1
CMC	POM121C	7	75046066	75115548	rs17207196	rs17207196	75471799	-12.42	rs17207196	0.049687	4.95	-12.418	-12.0914	1.17e-33	0	0	0.001	0	0.999
CMC	OLA1	2	174937175	175113426	rs17239377	rs10930641	174135983	7.86	rs6737629	0.237046	10.43	7.582	7.21445	5.42e-13	0	0	0	0.008	0.992
CMC	ANAPC4	4	25378835	25420120	rs2012284	rs9291467	25426674	7.97	rs11733330	0.06407	6.48	6.96	6.04154	1.53e-09	0	0	0	0.013	0.987
CMC	CBLN1	16	49311828	49315742	rs2080454	rs2080454	49028679	7.67	rs2080454	0.052784	-5.28	7.671	-6.7854	1.16e-11	0	0	0	0.004	0.996
CMC	UBE2W	8	74692332	74791145	rs2170382	rs2170382	73777053	6.33	rs10217047	0.009621	4.34	5.872	6.13652	8.43e-10	0	0	0.025	0.018	0.956
CMC	RCN1	11	31833939	32127301	rs223051	rs223051	32109757	-6.09	rs689176	0.127615	7.68	-5.64	-5.50403	3.71e-08	0	0	0	0.018	0.982
CMC	TNFRSF25	1	6521211	6526255	rs2235564	rs6577584	6655330	7.27	rs4908554	0.0316	4.68	5.019	5.46349	4.67e-08	0	0	0.072	0.092	0.837
CMC	DNAJC11	1	6694228	6761984	rs2235564	rs6577584	6655330	7.27	rs35070405	0.0303	4.49	6.96176	7.0675	1.58e-12	0	0	0.01	0.026	0.964
CMC	MST1R	3	49924435	49941299	rs2280406	rs2230590	49898669	14.02	rs2526388	0.047143	4.75	7.179	6.81231	9.6e-12	0	0	0.036	0.051	0.913
CMC	BMP8A	1	39957318	39991607	rs2282231	rs2282231	39103899	7.83	rs4660293	0.0331	4.47	6.534	6.77469	1.25e-11	0	0	0.034	0.039	0.927
CMC	SNRPC	6	34725183	34741571	rs2744974	rs2814992	34649367	14.17	rs2744943	0.156	-8.52	13.797	-14.1879	1.09e-45	0	0	0	0.068	0.932
CMC	BLTP3A	6	34759857	34850915	rs2744974	rs2814992	34649367	14.17	rs2477508	0.231	10.57	13.751	13.8418	1.43e-43	0	0	0	0.068	0.932
CMC	RMST	12	97825431	97958813	rs3847882	rs10745785	97192479	6	rs1582336	0.253762	10.96	5.747	5.61639	1.95e-08	0	0	0	0.037	0.963
CMC	PPP1CB	2	28974506	29025806	rs4372836	rs4372836	28751017	8.06	rs9309664	0.075153	-7.04	6.941	-6.76761	1.31e-11	0	0	0	0.053	0.947
CMC	ZNF646	16	31085743	31095517	rs4889606	rs1549293	31130672	-12.02	rs749671	0.055596	-5.13	-11.76	11.9966	3.7e-33	0	0	0.001	0.022	0.977
CMC	KAT8	16	31127075	31142714	rs4889606	rs1549293	31130672	-12.02	rs749767	0.074695	-6.05	-11.751	11.751	6.98e-32	0	0	0	0.02	0.98
CMC	EVI5	1	92974253	93257961	rs4970712	rs6690764	92511033	6.86	rs2031494	0.0102	4.07	6.427	6.19634	5.78e-10	0	0	0.027	0.021	0.952
CMC	PDXDC1	16	15068448	15233196	rs4985155	rs4985155	15035602	-6.98	rs12926897	0.067877	5.95	-4.378	-6.0225	1.72e-09	0	0	0	0.108	0.892
CMC	ARFGEF2	20	47538427	47653230	rs6019480	rs6019482	48879023	-7.51	rs10485609	0.046779	-6.62	-6.917	6.8605	6.86e-12	0	0	0	0.108	0.892
CMC	STAU1	20	47729878	47804904	rs6019480	rs6019482	48879023	-7.51	rs4810896	-0.000547	3.97	1.888	6.0098	1.86e-09	0	0	0.051	0.019	0.931
CMC	LUZP1	1	23410516	23504301	rs6692586	rs967605	23073439	8.29	rs3765407	0.0518	6.15	7.977	5.30085	1.15e-07	0	0	0	0.081	0.919
CMC	PM20D1	1	205797150	205819260	rs708727	rs823074	205805711	-6.35	rs708727	0.412	13.7	-6.354	-6.21471	5.14e-10	0	0	0	0	1
CMC	SLC26A9	1	205882176	205912588	rs708727	rs823074	205805711	-6.35	rs708727	0.164	8.69	-6.354	-6.22967	4.67e-10	0	0	0	0	1
CMC	FAM180B	11	47608198	47610746	rs7124681	rs7124681	47508395	16.09	rs3817334	0.07528	6.43	15.846	15.2846	9.69e-53	0	0	0	0.016	0.984
CMC	TRIM47	17	73870242	73874656	rs7209235	rs7209235	75763471	5.77	rs9908862	0.116	-8.21	5.225	-5.68022	1.35e-08	0	0	0	0.012	0.988
CMC	RTBDN	19	12936292	12946242	rs7249143	rs12609744	12883326	6.62	rs4804737	0.000621	-4.24	5.621	-5.02569	5.02e-07	0	0	0.019	0.02	0.961
CMC	FARP1	13	98794816	99102027	rs7334078	rs7334078	98468230	-6.35	rs3742137	0.048865	-5.28	-5.872	5.87238	4.3e-09	0	0	0	0.018	0.982
CMC	TUFM	16	28853732	28857729	rs7498665	rs7187776	28846324	16.34	rs2411453	0.015864	4.33	15.005	12.8326	1.08e-37	0	0	0.01	0.031	0.959
CMC	SH2B1	16	28857921	28885526	rs7498665	rs7187776	28846324	16.34	rs2008514	0.038321	4.32	16.021	16.0269	8.3e-58	0	0	0.022	0.025	0.953
CMC	NFATC2IP	16	28962128	28978418	rs7498665	rs7187776	28846324	16.34	rs8055138	0.029599	5.27	15.892	16.1551	1.05e-58	0	0	0	0.022	0.978
CMC	ATP13A2	1	17312453	17338423	rs761423	rs761423	16975177	-6.56	rs7513616	0.064	6.2	-5.38965	-5.12493	2.98e-07	0	0	0	0.062	0.938
CMC	SGCB	4	52886872	52904648	rs784944	rs711347	52060050	6.26	rs7440594	0.01688	3.68	5.258	5.63303	1.77e-08	0	0	0.121	0.058	0.821
CMC	SMARCD2	17	61909444	61920425	rs8082651	rs8075273	63651521	-7.51	rs3020619	0.0298	4.52	-5.647	-4.9778	6.43e-07	0	0	0.039	0.155	0.806
CMC	RMC1	18	21083473	21111746	rs891387	rs12964689	23537034	-11.87	rs4800488	0.351207	12.62	-11.742	-12.1116	9.17e-34	0	0	0	0.022	0.978

## Sheet: Table S5
Table S5.Genes prioritized using SMR and HEIDI.
Freq: frequency of the effect allele (estimated from 10,000 random unrelated individuals of European ancestry from the UKBiobank).
eQTL panel	Gene	Probe	Lead BMI-associated SNP						Top eQTL SNP						Summary statistics BMI GWAS (Yengo et al, 2018)			Summary statistics eQTL (studies described in column A)			Summary staitsics SMR			HEIDI
		ID	ID	Chr.	Position (GRCh38)	Reference Allele	Alternative Allele	Reference Allele Freq (%) gnomAD Non-Finnish Europeans	Top eQTL SNP	Chromosome	Position (GRCh38)	Reference Allele	Alternative Allele	Reference Allele Freq (%) gnomAD Non-Finnish Europeans	Beta (SD/allele)	SE	P-value	Beta (gene expression SD / allele)	SE	P-value	Beta (BMI SD / allele)	SE	P-value	P-value
CMC	MTOR	ENSG00000198793	rs10779751	1	11224279	A	G	0.272016	rs2076655	1	11229104	G	A	0.296354	0.0124	0.0019	4.7e-11	0.0506502	0.00654405	9.95e-15	0.244816	0.0490678	6.06e-07	0.201
CMC	LUZP1	ENSG00000169641	rs967605	1	23073439	C	T	0.155966	rs3765407	1	23092881	G	T	0.156883	0.0187	0.0023	1.5e-15	0.0700468	0.0122692	1.14e-08	0.266965	0.0571377	2.98e-06	0.192
CMC	SLC35E2A	ENSG00000215790	rs12044597	1	1777362	A	G	0.485294	rs9660180	1	1791592	G	A	0.486875	-0.0143	0.0017	1.4e-17	-0.232718	0.0273948	1.98e-17	0.0614476	0.0102803	2.27e-09	0.0525
CMC	RANBP17	ENSG00000204764	rs7730898	5	171032671	G	A	0.281084	rs9313530	5	170941903	A	C	0.280442	-0.0169	0.0019	2.4e-18	-0.14825	0.0161071	3.45e-20	0.113997	0.017823	1.59e-10	0.0578
CMC	SNRPC	ENSG00000124562	rs2814992	6	34649367	A	G	0.662419	rs10738078	6	34726140	G	A	0.336829	0.0256	0.0018	4.2e-44	-0.14481	0.0134866	6.8e-27	-0.176784	0.0206298	1.04e-17	0.225
CMC	HEY2	ENSG00000135547	rs13209968	6	125768139	G	C	0.512376	rs980014	6	125746855	T	G	0.50987	-0.0109	0.0017	2.3e-10	0.208402	0.0173343	2.71e-33	-0.0523028	0.00924489	1.54e-08	0.236
CMC	CPSF4	ENSG00000160917	rs13240600	7	99466843	A	G	0.839864	rs1589739	7	99588124	A	G	0.837838	0.0178	0.0023	3.2e-14	-0.0832381	0.0136486	1.07e-09	-0.213844	0.0446431	1.67e-06	0.146
CMC	STAG3L1	ENSG00000205583	rs17207196	7	75471799	C	T	0.576448	rs17207196	7	75471799	C	T	0.576448	0.0221	0.0018	2.1e-35	-0.23805	0.027973	1.74e-17	-0.0928375	0.0132735	2.67e-12	0.243
CMC	REEP3	ENSG00000165476	rs2163188	10	63554951	G	C	0.53531	rs10740134	10	63555673	T	C	0.49013	0.011	0.0017	1.7e-10	-0.0737708	0.0115367	1.61e-10	-0.14911	0.0327842	5.41e-06	0.477
CMC	RCN1	ENSG00000049449	rs223051	11	32109757	C	T	0.32753	rs689176	11	32113215	G	A	0.340395	-0.0103	0.0018	1.7e-08	0.130003	0.0150828	6.74e-18	-0.079229	0.0166193	1.87e-06	0.447
CMC	ATP8A2P2	ENSG00000229800	rs9595908	13	32610151	T	C	0.618171	rs743760	13	32496990	G	C	0.637445	0.016	0.0018	3.9e-18	0.109033	0.0191923	1.34e-08	0.146745	0.0306554	1.69e-06	0.148
CMC	MICOS10P1	ENSG00000230905	rs9595908	13	32610151	T	C	0.618171	rs9595617	13	32483208	G	T	0.624919	0.0156	0.0018	2e-18	0.141998	0.0169853	6.27e-17	0.10986	0.0182585	1.78e-09	0.24
CMC	KAT8	ENSG00000103510	rs1549293	16	31130672	C	T	0.643526	rs1978487	16	31118621	C	T	0.362437	-0.0194	0.0018	1.7e-27	-0.0838351	0.00937923	3.95e-19	0.231407	0.0336339	5.98e-12	0.381
CMC	ZSWIM7	ENSG00000214941	rs1075901	17	16040596	T	C	0.435988	rs2286796	17	15980913	A	G	0.420652	-0.0113	0.0017	7e-11	0.310022	0.0125001	8.61e-136	-0.036449	0.005677	1.36e-10	0.466
CMC	ADORA2B	ENSG00000170425	rs1075901	17	16040596	T	C	0.435988	rs6502482	17	15995927	C	G	0.434766	-0.0121	0.0017	3.1e-12	0.20555	0.0185007	1.12e-28	-0.0588664	0.00982207	2.06e-09	0.456
CMC	EFCAB5	ENSG00000176927	rs1038088	17	29747545	T	G	0.484866	rs7219163	17	29883685	A	C	0.490358	0.0104	0.0017	1.5e-09	-0.198033	0.0170582	3.7e-31	-0.0525166	0.00970344	6.23e-08	0.254
CMC	RMC1	ENSG00000141452	rs12964689	18	23537034	A	G	0.526219	rs6507716	18	23535096	A	G	0.525361	0.0199	0.0017	6.2e-31	-0.123494	0.00792863	1.06e-54	-0.161141	0.0172201	8.15e-21	0.776
eQTLgen	RP1-283E3.4	ENSG00000227775	rs12044597	1	1777362	A	G	0.485294	rs2272908	1	1790040	C	T	0.486615	0.0139	0.0017	4.6e-16	-0.0601059	0.0091064	4.1e-11	-0.231259	0.0450283	2.81e-07	0.156
eQTLgen	MEAF6	ENSG00000163875	rs11583122	1	37587857	C	T	0.925496	rs7544462	1	37497155	A	C	0.925415	0.0183	0.0031	4.2e-09	-1.33918	0.0264936	< 1e-300	-0.0136651	0.00233059	4.54e-09	0.061
eQTLgen	SLC41A1	ENSG00000133065	rs823074	1	205805711	T	C	0.58625	rs823154	1	205793278	C	T	0.59931	-0.0105	0.0018	2.4e-09	0.271146	0.0107633	4.93e-140	-0.0387245	0.00681413	1.32e-08	0.0575
eQTLgen	PM20D1	ENSG00000162877	rs823074	1	205805711	T	C	0.58625	rs823154	1	205793278	C	T	0.59931	-0.0105	0.0018	2.4e-09	-0.461047	0.0105017	< 1e-300	0.0227743	0.00393847	7.36e-09	0.0867
eQTLgen	ZBTB7B	ENSG00000160685	rs905938	1	155018913	T	C	0.744769	rs905938	1	155018913	T	C	0.744769	0.0149	0.0019	1.2e-15	0.115289	0.0112831	1.65e-24	0.129241	0.0207747	4.94e-10	0.344
eQTLgen	UBXN7	ENSG00000163960	rs6764533	3	196361593	G	A	0.643591	rs6772164	3					0.0113	0.0018	2.4e-10	0.0862164	0.00892786	4.59e-22	0.131066	0.0249014	1.41e-07	0.0516
eQTLgen	ANAPC4	ENSG00000053900	rs9291467	4	25426674	T	C	0.470298	rs1533133	4	25382683	T	C	0.468693	-0.0134	0.0017	1.2e-14	-0.576174	0.00854511	< 1e-300	0.0232569	0.00297059	4.92e-15	0.227
eQTLgen	ZNF131	ENSG00000172262	rs7730004	5	43190931	C	T	0.337173	rs10058374	5	43155363	G	C	0.331818	-0.0146	0.0018	2.2e-15	-0.133649	0.00974031	7.58e-43	0.109242	0.0156453	2.9e-12	0.0779
eQTLgen	L3MBTL3	ENSG00000198945	rs6569648	6	130027974	C	T	0.241323	rs7740107	6	130053316	T	A	0.269011	0.0115	0.0019	3.4e-09	0.92501	0.0109619	< 1e-300	0.0124323	0.00205931	1.57e-09	0.0612
eQTLgen	DPY19L1	ENSG00000173852	rs329277	7	35041319	T	G	0.532719	rs329276	7	35040796	A	T	0.532386	0.0098	0.0017	1.7e-08	-0.55291	0.00830083	< 1e-300	-0.0177244	0.00308613	9.29e-09	0.277
eQTLgen	KCNH2	ENSG00000055118	rs4725984	7	150971426	T	C	0.345878	rs4725984	7	150971426	T	C	0.345878	-0.0128	0.0017	1.4e-13	0.188697	0.0108506	9.76e-68	-0.0678337	0.00981734	4.86e-12	0.0725
eQTLgen	RMDN1	ENSG00000176623	rs7006629	8	86507313	C	T	0.460949	rs7006629	8	86507313	C	T	0.460949	-0.0109	0.0017	2.5e-10	-0.265749	0.00879528	1.51e-200	0.0410162	0.00653947	3.56e-10	0.233
eQTLgen	YWHAZ	ENSG00000164924	rs3134353	8	100935225	A	T	0.404286	rs964917	8	100925227	T	C	0.41475	-0.0119	0.0018	1.3e-11	0.2587	0.0088804	1.43e-186	-0.0459992	0.00713479	1.14e-10	0.101
eQTLgen	CHORDC1	ENSG00000110172	rs10830452	11	90233034	A	G	0.677982	rs10830452	11	90233034	A	G	0.677982	0.0111	0.0018	2.1e-09	-0.0720085	0.00958657	5.85e-14	-0.154148	0.0323419	1.88e-06	0.134
eQTLgen	CBX5	ENSG00000094916	rs4759073	12	54259474	G	A	0.589764	rs1920045	12	54276614	C	T	0.586982	0.0117	0.0018	3.8e-11	-0.122314	0.00896086	2.02e-42	-0.0956555	0.0162996	4.4e-09	0.344
eQTLgen	PSMA6	ENSG00000100902	rs9806058	14	35204264	A	T	0.879642	rs11847892	14	35188510	T	G	0.879019	-0.0159	0.0026	1.4e-09	0.186325	0.0164305	8.3e-30	-0.0853348	0.0158538	7.34e-08	0.273
eQTLgen	SMPD3	ENSG00000103056	rs2307022	16	68348075	A	G	0.331212	rs2307022	16	68348075	A	G	0.331212	0.0135	0.0017	5.5e-15	-0.146894	0.0102117	6.45e-47	-0.0919033	0.0132194	3.6e-12	0.435
eQTLgen	VKORC1	ENSG00000167397	rs1549293	16	31130672	C	T	0.643526	rs2359612	16	31092475	A	G	0.3695	-0.0194	0.0018	6.2e-28	0.106579	0.00891906	6.52e-33	-0.182024	0.0227435	1.21e-15	0.294
eQTLgen	NTHL1	ENSG00000065057	rs2516739	16	2047157	G	A	0.79125	rs2516740	16	2047109	A	C	0.787645	-0.0159	0.0022	6.6e-13	0.0966627	0.0103418	9.03e-21	-0.164489	0.0287698	1.08e-08	0.104
eQTLgen	RP11-196G11.4	ENSG00000262766	rs1549293	16	31130672	C	T	0.643526	rs4527034	16	31120293	A	G	0.359527	-0.0196	0.0017	2.6e-31	-0.0703855	0.00893466	3.33e-15	0.278467	0.0428118	7.8e-11	0.0851
eQTLgen	PDXDC1	ENSG00000179889	rs4985155	16	15035602	A	G	0.654731	rs4985155	16	15035602	A	G	0.654731	-0.012	0.0017	3e-12	-0.0768051	0.00907433	2.58e-17	0.15624	0.0288211	5.93e-08	0.32
eQTLgen	ADORA2B	ENSG00000170425	rs1075901	17	16040596	T	C	0.435988	rs1045599	17	15976596	C	T	0.423257	0.0113	0.0017	7.8e-11	-0.412926	0.00855804	0	-0.0273657	0.00415585	4.55e-11	0.104
eQTLgen	ZSWIM7	ENSG00000214941	rs1075901	17	16040596	T	C	0.435988	rs1045599	17	15976596	C	T	0.423257	0.0113	0.0017	7.8e-11	0.684551	0.00783045	0	0.0165072	0.00249055	3.4e-11	0.065
eQTLgen	RP11-51F16.5	ENSG00000263883	rs8075273	17	63651521	C	A	0.727645	rs9912904	17	63686174	A	C	0.72693	-0.0131	0.0019	1.2e-11	0.0784828	0.0103937	4.32e-14	-0.166916	0.0327829	3.55e-07	0.0793
eQTLgen	ENTPD6	ENSG00000197586	rs6138482	20	25078806	C	T	0.812923	rs6138482	20	25078806	C	T	0.812923	0.0147	0.002	5.8e-13	0.191084	0.0100653	2.3e-80	0.0769297	0.0112237	7.17e-12	0.352
eQTLgen	MRPS26	ENSG00000125901	rs676749	20	3045423	T	A	0.495778	rs615568	20	3028129	G	T	0.495636	0.0102	0.0017	4.3e-09	0.146736	0.0094124	8.57e-55	0.0695128	0.0124139	2.15e-08	0.539
eQTLgen	PCED1A	ENSG00000132635	rs676749	20	3045423	T	A	0.495778	rs615568	20	3028129	G	T	0.495636	0.0102	0.0017	4.3e-09	-0.167544	0.00939845	4.38e-71	-0.0608794	0.0107059	1.3e-08	0.435
GTEx brain	RP4-635E18.7	ENSG00000226849.1	rs10779751	1	11224279	A	G	0.272016	rs2076657	1	11258706	C	G	0.297482	-0.0121	0.0019	2.2e-10	-0.465275	0.0687071	1.27e-11	0.0260061	0.0056057	3.5e-06	0.474
GTEx brain	MST1L	ENSG00000186715.6	rs761423	1	16975177	T	C	0.558758	rs761423	1	16975177	T	C	0.558758	-0.0113	0.0017	5.5e-11	-0.615761	0.0926883	3.07e-11	0.0183513	0.00390546	2.62e-06	0.472
GTEx brain	PM20D1	ENSG00000162877.8	rs823074	1	205805711	T	C	0.58625	rs823080	1	205820154	G	A	0.586586	-0.011	0.0017	2.8e-10	-0.573876	0.0834925	6.27e-12	0.0191679	0.00406844	2.46e-06	0.961
GTEx brain	SNRPC	ENSG00000124562.5	rs2814992	6	34649367	A	G	0.662419	rs4513788	6	34727002	C	T	0.662963	0.0254	0.0018	3.3e-43	-0.508373	0.0926648	4.11e-08	-0.0499633	0.00977125	3.17e-07	0.306
GTEx brain	PMS2P10	ENSG00000188073.7	rs17207196	7	75471799	C	T	0.576448	rs17207196	7	75471799	C	T	0.576448	-0.0221	0.0018	2.1e-35	0.621117	0.105601	4.06e-09	-0.035581	0.00670775	1.13e-07	0.102
GTEx brain	YWHAZ	ENSG00000164924.13	rs3134353	8	100935225	A	T	0.404286	rs1470764	8	100937810	G	A	0.404518	0.0123	0.0018	3.9e-12	-0.607681	0.0797589	2.56e-14	-0.0202409	0.0039789	3.64e-07	0.0765
GTEx brain	CCDC171	ENSG00000164989.11	rs6474945	9	15670494	G	T	0.559961	rs10733305	9	15866761	G	A	0.568625	-0.0184	0.0017	2.1e-26	0.757341	0.0843728	2.8e-19	-0.0242955	0.00351636	4.87e-12	0.158
GTEx brain	NRBF2	ENSG00000148572.10	rs2163188	10	63554951	G	C	0.53531	rs3999089	10	63444048	A	G	0.49675	-0.0116	0.0017	1.6e-11	-0.533087	0.0794322	1.93e-11	0.02176	0.00454777	1.71e-06	0.297
GTEx brain	CATSPERZ	ENSG00000219435.3	rs11600990	11	64315335	C	T	0.843754	rs11600990	11	64315335	C	T	0.843754	-0.0178	0.0023	3.8e-14	-0.84552	0.111037	2.64e-14	0.0210521	0.00387852	5.7e-08	0.148
GTEx brain	KAT8	ENSG00000103510.15	rs1549293	16	31130672	C	T	0.643526	rs12597511	16	31133898	C	T	0.644687	-0.0203	0.0018	4.2e-31	-0.753057	0.0839831	3.05e-19	0.0269568	0.00384073	2.24e-12	0.0509
GTEx brain	TUFM	ENSG00000178952.4	rs7187776	16	28846324	A	G	0.592484	rs12928404	16	28835925	T	C	0.588381	0.0254	0.0018	9.1e-48	0.506157	0.0870687	6.13e-09	0.050182	0.0093361	7.66e-08	0.211
GTEx brain	DDX42	ENSG00000198231.8	rs8075273	17	63651521	C	A	0.727645	rs11871767	17	63621363	A	G	0.722504	-0.0135	0.0019	3e-12	-0.650548	0.0850115	1.97e-14	0.0207517	0.00398543	1.92e-07	0.318
GTEx brain	DHRS11	ENSG00000108272.9	rs1106908	17	36586165	G	A	0.555014	rs17619821	17	36588163	G	A	0.588113	-0.0165	0.0017	2.2e-21	-0.69805	0.077892	3.2e-19	0.0236373	0.00358995	4.57e-11	0.167
ROSMAP	MSL2	ENSG00000174579	rs6786582	3	136180142	T	C	0.74058	rs6767060	3	136148248	C	G	0.740587	-0.0157	0.0019	6.2e-16	0.438315	0.0696253	3.07e-10	-0.035819	0.00715287	5.51e-07	0.342
ROSMAP	L3MBTL3	ENSG00000198945	rs6569648	6	130027974	C	T	0.241323	rs7740107	6	130053316	T	A	0.269011	-0.0115	0.0019	3.4e-09	-0.595021	0.0671157	7.61e-19	0.019327	0.00386636	5.77e-07	0.256
ROSMAP	HEY2	ENSG00000135547	rs13209968	6	125768139	G	C	0.512376	rs9388454	6	125794237	A	C	0.514811	0.0109	0.0017	5e-10	-0.495237	0.059614	9.78e-17	-0.0220097	0.00433622	3.86e-07	0.0528
ROSMAP	YWHAZ	ENSG00000164924	rs3134353	8	100935225	A	T	0.404286	rs964917	8	100925227	T	C	0.41475	0.0119	0.0018	1.3e-11	-0.568098	0.059875	2.35e-21	-0.0209471	0.00386177	5.82e-08	0.062
ROSMAP	VCL	ENSG00000035403	rs12098284	10	74287706	C	T	0.87791	rs16931294	10	74239411	A	G	0.869372	0.0159	0.0026	6.5e-10	-0.636721	0.0904817	1.96e-12	-0.0249717	0.0054099	3.91e-06	0.317
ROSMAP	ANKRD26	ENSG00000107890	rs3781099	10	27029847	C	T	0.919359	rs3781099	10	27029847	C	T	0.919359	-0.021	0.0031	2.5e-11	-1.0271	0.106619	5.78e-22	0.020446	0.00368975	3e-08	0.118
ROSMAP	SMCO4	ENSG00000166002	rs2605603	11	93487939	G	A	0.495907	rs2605603	11	93487939	G	A	0.495907	-0.0103	0.0016	2.5e-10	-0.419247	0.0608067	5.4e-12	0.0245679	0.00522126	2.53e-06	0.776
ROSMAP	KCNK4	ENSG00000182450	rs11600990	11	64315335	C	T	0.843754	rs477895	11	64281440	C	T	0.157345	0.0177	0.0023	4.7e-14	-0.657727	0.0834694	3.28e-15	-0.0269109	0.00488789	3.68e-08	0.45
ROSMAP	PRDX5	ENSG00000126432	rs11600990	11	64315335	C	T	0.843754	rs7947143	11	64322950	G	A	0.843917	0.018	0.0024	2.4e-14	0.648693	0.0834316	7.54e-15	0.0277481	0.00514049	6.74e-08	0.899
ROSMAP	OTUD7A	ENSG00000169918	rs4284600	15	31551325	T	C	0.530435	rs8026705	15	31625071	A	G	0.523363	0.0111	0.0017	1.3e-10	0.405713	0.0609832	2.87e-11	0.0273593	0.00587106	3.16e-06	0.938
ROSMAP	EIF3C	ENSG00000184110	rs7187776	16	28846324	A	G	0.592484	rs12443881	16	28830456	C	T	0.601731	-0.0265	0.0017	1.9e-57	-0.596378	0.0591041	6.1e-24	0.0444349	0.00524579	2.44e-17	0.286
ROSMAP	ZNF668	ENSG00000167394	rs1549293	16	31130672	C	T	0.643526	rs2303222	16	31074149	T	C	0.628004	-0.0196	0.0017	8.8e-32	0.499469	0.0614186	4.22e-16	-0.0392417	0.00590506	3.02e-11	0.461
ROSMAP	KAT8	ENSG00000103510	rs1549293	16	31130672	C	T	0.643526	rs2855475	16	31136227	G	A	0.360198	-0.0195	0.0017	3.4e-30	-0.598461	0.0602979	3.24e-23	0.0325836	0.0043413	6.12e-14	0.118
ROSMAP	GGNBP2	ENSG00000005955	rs1106908	17	36586165	G	A	0.555014	rs12941866	17	36544271	A	G	0.556307	-0.0153	0.0017	7.3e-20	0.592177	0.0581314	2.27e-24	-0.0258369	0.00383067	1.53e-11	0.0959
ROSMAP	MRM1	ENSG00000129282	rs1106908	17	36586165	G	A	0.555014	rs12941866	17	36544271	A	G	0.556307	-0.0153	0.0017	7.3e-20	-0.371471	0.0617235	1.76e-09	0.0411876	0.00823286	5.65e-07	0.311
ROSMAP	RPAIN	ENSG00000129197	rs1000940	17	5379957	A	G	0.685835	rs16954604	17	5391130	C	T	0.685501	-0.015	0.0019	3.1e-15	0.447239	0.0664343	1.67e-11	-0.0335391	0.0065474	3.01e-07	0.833
ROSMAP	ADORA2B	ENSG00000170425	rs1075901	17	16040596	T	C	0.435988	rs2285580	17	16101873	T	C	0.435119	-0.0122	0.0017	1.6e-12	0.518501	0.0598427	4.54e-18	-0.0235294	0.00425728	3.26e-08	0.671
ROSMAP	BPTF	ENSG00000171634	rs12602912	17	67873957	C	T	0.79607	rs7221651	17	67836274	G	A	0.795221	0.0169	0.0022	5.9e-15	-0.489669	0.0758605	1.08e-10	-0.0345131	0.00698385	7.74e-07	0.723
ROSMAP	PIAS4	ENSG00000105229	rs895330	19	4060709	C	G	0.820904	rs895330	19	4060709	C	G	0.820904	0.0201	0.0023	5.5e-19	-0.670746	0.079715	3.95e-17	-0.0299666	0.00494386	1.35e-09	0.164

## Sheet: Table S6
Table S6. Genes prioritized using FINEMAP and HiC. tissues / cell-types.
Candidate causal variants prioritized by FINEMAP with probability > 0.8 and candidate causal genes mapped using HiC data generated in brain
Chr	Start fine-mapped region (hg19)	End fine-mapped region (hg19)	FINEMAP SNP	FINEMAP Probability	Lead BMI-associated SNP	Gene	Tissue / cell-type
1	154491389	155491389	rs3753639	0.92	rs905938	PYGO2	Adult_Cortex:Fetal_Cortex
						FLAD1	Adult_Cortex:Fetal_Cortex
						LENEP	Adult_Cortex:Fetal_Cortex
						ADAM15	Adult_Cortex
1	177389480	178389480	rs539515	0.85	rs543874	ASTN1	Neural_Progenitor_Cell
						BRINP2	Neural_Progenitor_Cell
1	62094677	63094677	rs12140153	1
1	77057339	78057339	rs71658797	1	rs12035349	ST6GALNAC3	Neural_Progenitor_Cell
1	78123626	79123626	rs574383787	1
1	154491389	155491389	rs61812092	0.96	rs905938	PKLR	Promoter_anchored_loops
						FDPS	Promoter_anchored_loops
1	62094677	63094677	rs140898379	0.91
1	154491389	155491389	rs114973352	0.89	rs905938	ADAR	Adult_Cortex
						PYGO2	Adult_Cortex:Fetal_Cortex
						FLAD1	Adult_Cortex:Fetal_Cortex
						LENEP	Adult_Cortex:Fetal_Cortex
						EFNA1	Adult_Cortex
						SLC50A1	Adult_Cortex
						DPM3	Adult_Cortex
2	132348	1132348	rs62106258	1
2	39791940	40791940	rs10185199	0.99
2	46378616	47378616	rs6544909	0.92
2	48454905	49454905	rs72618637	1
2	145116899	146116899	rs144459124	0.98
2	46378616	47378616	rs541025098	1
3	113899296	114899296	rs80082351	0.85
3	180829682	181829682	rs6443750	0.97	rs6443750	SOX2	Dorsolateral_Prefrontal_Cortex:Hippocampus
3	183544433	184544433	rs11546878	1
4	102688709	103688709	rs13107325	1	rs13107325	DDIT4L	Neural_Progenitor_Cell
					rs13107325	PPP3CA	neuronal
					rs13107325	AP001816.1	neuronal
4	24928296	25928296	rs34811474	0.96
4	102688709	103688709	rs7377083	0.99
5	74503678	75503678	rs2307111	0.93
6	9010030	10010030	rs9463175	0.93
6	31392592	32392592	rs17208671	0.82
6	50414343	51414343	rs78648104	0.99	rs1178060	TFAP2B	Fetal_Cortex:Neural_Progenitor_Cell
						MCM3	Neural_Progenitor_Cell
6	93413200	94413200	rs1324110	0.95
6	73242334	74242334	rs6921533	0.92	rs6921533	KCNQ5	Neural_Progenitor_Cell
7	138294149	139294149	rs11525873	0.88
7	73594721	74594721	rs6955671	1	rs7777102	RFC2	Promoter_anchored_loops
						RHBDD2	Promoter_anchored_loops
7	77621458	78621458	rs3840590	0.98
7	73594721	74594721	rs138745417	1
7	150168514	151168514	rs12703111	0.92	rs4725984	TMUB1	Adult_Cortex:Fetal_Cortex
						AGAP3	Adult_Cortex:Fetal_Cortex
7	72558017	73558017	rs6974571	0.87	rs7777102	TBL2	Promoter_anchored_loops
8	3788577	4788577	rs1658820	1
8	95082606	96082606	rs74577342	0.93
9	36683628	37683628	rs7868665	0.83
9	128919025	129919025	rs67399053	0.84
10	124720036	125720036	rs845084	0.83
10	75547464	76547464	rs10824218	0.93
10	33362727	34362727	rs1510593	0.81
11	112734679	113734679	rs719802	0.9	rs719802	TMPRSS5	Neural_Progenitor_Cell
11	114544850	115544850	rs1048932	0.83	rs1048932	BUD13	Fetal_Cortex
11	121442512	122442512	rs11218510	0.91	rs4936671	BLID	Hippocampus:Neural_Progenitor_Cell
11	27179916	28179916	rs6265	1
11	89466202	90466202	11:89970458_CA_C	0.99	rs10830452	TRIM49	Promoter_anchored_loops
11	89466202	90466202	rs10830557	0.92
11	118413993	119413993	rs150403348	0.9	rs1003081	PHLDB1	oligodendrocytes
						CENATAC	Promoter_anchored_loops
12	13913931	14913931	rs12422552	0.83	rs12422552	ATF7IP	microglia:neuronal:oligodendrocytes:Adult_Cortex
12	1652655	2652655	rs765123	1	rs2429150	LRTM2	Adult_Cortex:Fetal_Cortex
						DCP1B	Adult_Cortex:Fetal_Cortex:Hippocampus
						CACNA1C	Hippocampus
						FKBP4	Adult_Cortex:Fetal_Cortex
						TSPAN9	Fetal_Cortex
12	439480	1439480	rs11611246	1
12	47680508	48680508	rs150100667	0.82
12	1652655	2652655	rs117070079	0.85	rs2429150	ADIPOR2	Dorsolateral_Prefrontal_Cortex:Hippocampus
14	100644596	101644596	rs10134352	1
14	32802882	33802882	14:33298731_CA_C	0.95
14	61860464	62860464	rs217669	0.96
14	100644596	101644596	rs1956741	1
14	102746470	103746470	rs117650138	0.92
14	100644596	101644596	rs35710612	0.83
15	67604367	68604367	rs4776970	1
15	56620989	57620989	rs2543674	0.96
15	72593991	73593991	rs78341827	0.98	rs7164727	ADPGK	Hippocampus
16	3099655	4099655	rs879620	1	rs12448257	ZSCAN32	Adult_Cortex
						ZNF174	Adult_Cortex
16	3099655	4099655	rs3751837	0.91
16	6009009	7009009	16:6521580_GA_G	0.88
16	67881978	68881978	rs74322040	0.84	rs2307022	HAS3	Neural_Progenitor_Cell
						CHTF8	Neural_Progenitor_Cell
16	72496162	73496162	rs292936	0.99
16	24078458	25078458	rs2107118	0.95
16	72496162	73496162	rs747489841	0.97
17	78111724	79111724	rs11150745	0.97	rs12939549	TBC1D16	Adult_Cortex
17	30960899	31960899	rs35578035	0.98
17	4783252	5783252	rs7774	0.89	rs1000940	ARRB2	microglia
						MED11	microglia
						VMO1	Promoter_anchored_loops
						GLTPD2	Promoter_anchored_loops
						PSMB6	microglia:Promoter_anchored_loops
						PLD2	Promoter_anchored_loops
17	78111724	79111724	rs3935190	0.81
17	78111724	79111724	rs144443274	0.99
18	45421214	46421214	rs4264461	0.95
18	52835512	53835512	rs11659764	0.99
18	68724478	69724478	rs8089514	0.94
19	47069003	48069003	rs3810291	0.91
19	45680184	46680184	rs1132645	0.81
20	61030915	62030915	rs757600664	0.96
21	38738610	39738610	rs17193211	0.99
21	46070896	47070896	rs915814	1	rs427943	PRED58	Neural_Progenitor_Cell
22	48375699	49375699	rs9615723	1

## Sheet: Table S7
Table S7. Genes pioritized by DEPICT (FDR < 0.05).
Lead BMI-associated SNP	Number of genes in locus	Chromosome and position (hg19)	GWAS P value	Gene	Nominal P value	Gene closest to lead SNP	Top cis eQTL SNP (Westra et al. Nature Genetics 2013; PMID 24013639)	False discovery rate
rs2850969	1	chr4:101944566-102269435	2.16e-09	PPP3CA	4.09e-09	FALSE	rs1876267;rs17184232	<=0.01
rs12044597	6	chr1:1656277-1935276	4.97e-15	GNB1	4.71e-09	FALSE	-	<=0.01
rs17391694	9	chr1:77747736-78604133	4.69e-29	USP33	7.05e-09	FALSE	rs872342	<=0.01
rs4624596	3	chr3:119499331-119855630	2.09e-09	GSK3B	1.38e-08	FALSE	rs3732360	<=0.01
rs1973993	1	chr1:97187221-97280349	4.17e-30	PTBP2	2.77e-08	TRUE	rs7531045;rs10875032	<=0.01
rs2820311	3	chr1:201592411-201915716	1.03e-15	NAV1	6.36e-08	FALSE	-	<=0.01
rs12514473	1	chr5:80708840-81047616	1.07e-15	SSBP2	1.6e-07	FALSE	rs7702374	<=0.01
rs17757975	1	chr6:38136227-38607924	1.13e-10	BTBD9	5.31e-07	TRUE	-	<=0.01
rs1038088	6	chr17:27916801-28562954	1.22e-14	ANKRD13B	6.54e-07	FALSE	-	<=0.01
rs2047632	7	chr3:36868311-37408242	1.83e-10	EPM2AIP1	1.38e-06	FALSE	-	<=0.01
rs7564679	7	chr2:203640690-204400133	3.91e-13	ABI2	2.17e-06	FALSE	-	<=0.01
rs6442101	4	chr3:47603729-48130769	1.41e-27	MAP4	3.92e-06	TRUE	-	<=0.01
rs16951319	4	chr15:67547138-68131217	1.07e-09	MAP2K5	4.43e-06	FALSE	rs12902812;rs12441715	<=0.01
rs676749	5	chr20:2815960-3028900	2.79e-12	PTPRA	6.15e-06	FALSE	rs1161237;rs677344;rs681167	<=0.01
rs9571687	1	chr13:66876967-67804468	4.1e-19	PCDH9	6.62e-06	TRUE	rs9564360	<=0.01
rs11583122	5	chr1:37958176-38100595	9.14e-09	MEAF6	6.71e-06	FALSE	rs9253	<=0.01
rs273504	3	chr19:18170371-18281343	3.61e-13	PIK3R2	6.72e-06	FALSE	-	<=0.01
rs884282	2	chr12:117581146-117889975	9.82e-10	FBXO21	7.71e-06	FALSE	rs7487508	<=0.01
rs2282231	4	chr1:39546988-40011859	3.82e-10	MACF1	8.41e-06	TRUE	rs645061;rs6700698	<=0.01
rs1549293	15	chr16:30845373-31147151	4.03e-21	FBXL19	1.08e-05	FALSE	-	<=0.01
rs4372836	4	chr2:28931819-29093167	3.8e-16	PPP1CB	1.47e-05	TRUE	-	<=0.01
rs993931	1	chr7:71244476-71912148	2.78e-09	CALN1	1.47e-05	TRUE	rs10244344	<=0.01
rs346722	1	chr1:45482071-45771881	6.98e-11	ZSWIM5	1.7e-05	FALSE	-	<=0.01
rs12615778	4	chr2:102313312-102645006	2.7e-10	MAP4K4	1.86e-05	FALSE	rs2056400;rs6543086;rs13401717	<=0.01
rs9544915	2	chr13:35516424-36273393	1.53e-09	NBEA	1.89e-05	FALSE	-	<=0.01
rs1075901	8	chr17:15848231-16256813	2.09e-15	NCOR1	2.34e-05	FALSE	rs11650427	<=0.01
rs1594830	1	chr8:26240414-26363152	3.83e-09	BNIP3L	2.93e-05	FALSE	rs6557916;rs4871973	<=0.01
rs1394	3	chr8:9413424-10286401	4.34e-97	TNKS	3.01e-05	TRUE	rs17737611	<=0.01
rs11611246	2	chr12:861759-1100356	6.93e-35	WNK1	3.14e-05	TRUE	rs7972490;rs16931965	<=0.01
rs6449531	1	chr5:60628100-60841997	2.81e-16	ZSWIM6	3.78e-05	TRUE	-	<=0.01
rs8070454	4	chr17:38137050-38250120	9.87e-09	THRA	3.92e-05	FALSE	rs2314339;rs2314339	<=0.01
rs11629783	6	chr15:66585555-66858302	6.63e-13	MAP2K1	4.16e-05	FALSE	-	<=0.01
rs1320903	1	chr3:131252399-132004254	4.76e-13	CPNE4	4.27e-05	TRUE	-	<=0.01
rs7124442	4	chr11:27516123-27899195	2.67e-30	LIN7C	4.78e-05	FALSE	-	<=0.01
rs9931407	22	chr16:67022573-67517716	4.69e-15	FHOD1	5.13e-05	FALSE	rs11639620	<=0.01
rs10268050	2	chr7:44421969-44580914	7.23e-12	NUDCD3	6.65e-05	TRUE	rs11772126	<=0.01
rs6888159	1	chr5:63802084-63908139	2.73e-14	RGS7BP	6.79e-05	TRUE	-	<=0.01
rs10971712	4	chr9:33750515-34127397	7.29e-11	UBE2R2	8.32e-05	TRUE	rs714804	<=0.01
rs3134353	1	chr8:101930804-101965616	3.31e-11	YWHAZ	8.38e-05	TRUE	rs3134358	<=0.01
rs13227433	1	chr7:74071994-74175026	2.34e-12	GTF2I	8.49e-05	TRUE	-	<=0.01
rs12615778	4	chr2:102313312-102645006	2.7e-10	FLJ20373	8.94e-05	TRUE	-	<=0.01
rs12420725	6	chr11:116706467-117103241	6.31e-09	PAFAH1B2	8.97e-05	TRUE	-	<=0.01
rs1000940	5	chr17:5185558-5342471	7.62e-10	RABEP1	9.1e-05	FALSE	-	<=0.01
rs11635675	1	chr15:63796793-63886839	2.11e-19	USP3	9.4e-05	TRUE	-	<=0.01
rs11753081	1	chr6:20534688-21232635	1.76e-09	CDKAL1	0.000105	FALSE	rs10946439	<=0.01
rs3887080	3	chr12:121570622-121736111	4.41e-11	CAMKK2	0.000111	FALSE	rs11065504	<=0.01
rs7716275	12	chr5:137223657-137772717	2.63e-12	FAM13B	0.000112	FALSE	rs2003491	<=0.01
rs7334078	4	chr13:98795434-99231084	2.45e-11	STK24	0.000126	FALSE	rs4389009;rs9513427	<=0.01
rs7557796	3	chr2:86667770-86948245	1.65e-21	KDM3A	0.00013	FALSE	-	<=0.01
rs13417156	2	chr2:62817390-63273622	8.33e-15	EHBP1	0.000131	FALSE	-	<=0.01
rs6019482	7	chr20:47240790-47905797	3.05e-15	STAU1	0.000137	FALSE	rs6012568	<=0.01
rs7965658	8	chr12:49740700-50158717	9.96e-10	SPATS2	0.000139	FALSE	-	<=0.01
rs7557796	3	chr2:86667770-86948245	1.65e-21	CHMP3	0.000145	FALSE	rs308903	<=0.01
rs3915844	1	chr3:9439299-9520924	3.75e-13	SETD5	0.000147	FALSE	-	<=0.01
rs7777102	5	chr7:72848109-73038873	8.35e-09	BAZ1B	0.000163	FALSE	rs17145732	<=0.01
rs785278	6	chr1:33207486-33367039	1.71e-10	S100PBP	0.000164	FALSE	rs4951774;rs699005;rs10914624	<=0.01
rs39654	1	chr3:173114074-174004434	1.66e-19	NLGN1	0.000172	TRUE	-	<=0.01
rs827092	2	chr3:157823644-158288855	2.09e-12	RSRC1	0.000179	FALSE	-	<=0.01
rs7187776	12	chr16:28477983-28950667	1.39e-62	ATXN2L	0.00019	FALSE	rs6565259	<=0.01
rs16851483	2	chr3:141043055-141334184	4.05e-18	ZBTB38	0.000192	FALSE	rs6795168;rs6789653	<=0.01
rs12680842	2	chr8:95499921-95565757	3.47e-10	VIRMA	0.000193	TRUE	-	<=0.01
rs8075273	15	chr17:61600695-62009714	1.15e-09	DCAF7	0.000243	FALSE	rs7211055	<=0.01
rs919433	12	chr2:197831741-199437305	1.36e-11	SF3B1	0.000244	FALSE	rs4685	<=0.01
rs1048365	3	chr7:100797678-100823557	9.45e-09	AP1S1	0.000262	FALSE	rs1048365;rs1048365	<=0.01
rs13041173	3	chr20:32570858-32700138	8.5e-36	RALY	0.000268	TRUE	rs2268083;rs1015363	<=0.01
rs3844598	12	chr5:140710252-141061788	4.59e-11	DIAPH1	0.000271	TRUE	rs251177;rs6580191	<=0.01
rs934515	1	chr2:79412357-80875905	7.46e-11	CTNNA2	0.000278	TRUE	rs17261454;rs4852153	<=0.01
rs7556169	1	chr1:8412457-8877702	5.83e-11	RERE	0.000287	TRUE	rs301806;rs301806	<=0.01
rs329277	2	chr7:34961081-35077883	6.33e-09	MIR548N	0.000291	FALSE	-	<=0.01
rs7531656	3	chr1:48998527-50669458	2.39e-28	ELAVL4	0.000299	FALSE	rs12404447	<=0.01
rs12675063	1	chr8:132916335-133025889	1.75e-09	EFR3A	0.000319	TRUE	-	<=0.01
rs10744146	1	chr12:16701307-16763528	5.94e-15	LMO3	0.000334	TRUE	rs4149205;rs11829390	<=0.01
rs355777	2	chr3:153838792-154042286	4.8e-13	DHX36	0.000339	TRUE	rs701147;rs355788	<=0.01
rs1106908	7	chr17:34842479-34965397	8.62e-22	GGNBP2	0.000352	FALSE	rs9906189	<=0.01
rs1158103	2	chr1:100810584-101007574	6.73e-09	GPR88	0.000361	TRUE	-	<=0.01
rs17391694	9	chr1:77747736-78604133	4.69e-29	ZZZ3	0.000373	FALSE	rs17385707;rs17385707	<=0.01
rs13321566	1	chr3:107241783-107530171	3.09e-11	BBX	0.000379	TRUE	rs9862385	<=0.01
rs6011457	2	chr20:61509090-61578019	6.48e-12	DIDO1	0.000386	FALSE	rs1056984;rs6062732	<=0.01
rs1951455	2	chr14:91336799-91691703	8.93e-13	RPS6KA5	0.000404	FALSE	rs4904747	<=0.01
rs1899689	1	chr7:121958481-122526813	6.14e-14	CADPS2	0.000416	FALSE	rs3919490	<=0.01
rs7607351	4	chr2:69546905-69901481	1.24e-12	AAK1	0.000449	FALSE	-	<=0.01
rs977540	1	chr16:9185475-9215497	6.36e-10	HAPSTR1	0.00045	TRUE	rs12149709	<=0.01
rs8070454	4	chr17:38137050-38250120	9.87e-09	MED24	0.000458	FALSE	rs6503525	<=0.01
rs900144	1	chr11:13298199-13408813	7.08e-21	BMAL1	0.00047	TRUE	-	<=0.01
rs823074	5	chr1:205626979-205819260	4.55e-12	NUCKS1	0.000471	FALSE	rs1772148	<=0.01
rs11251352	1	chr10:3109712-3179904	1.98e-10	PFKP	0.000482	TRUE	-	<=0.01
rs40245	1	chr7:21467652-21554440	9.19e-11	SP4	0.000499	TRUE	rs12669528;rs6966442	<=0.01
rs12044597	6	chr1:1656277-1935276	4.97e-15	SLC35E2A	0.000515	FALSE	-	<=0.01
rs329651	2	chr11:133710526-133826880	4.79e-15	IGSF9B	0.000528	FALSE	-	<=0.01
rs11600990	18	chr11:63766030-64139687	8.14e-10	PLCB3	0.000531	FALSE	-	<=0.01
rs6587552	6	chr1:151009046-151119104	6.46e-13	MLLT11	0.000539	FALSE	-	<=0.01
rs967605	3	chr1:23337327-23504301	3.68e-13	LUZP1	0.000548	FALSE	rs12567682	<=0.01
rs6764533	5	chr3:195941093-196230639	9.61e-10	UBXN7	0.000592	FALSE	-	<=0.01
rs7965658	8	chr12:49740700-50158717	9.96e-10	PRPF40B	0.00061	FALSE	-	<=0.01
rs13240600	17	chr7:98836417-99332819	2.49e-18	ARPC1A	0.00063	FALSE	-	<=0.01
rs4820408	1	chr22:40440821-40731811	9.87e-25	TNRC6B	0.000642	FALSE	-	<=0.01
rs4759073	4	chr12:54624724-54745633	1.18e-11	CBX5	0.000647	TRUE	rs1920045	<=0.01
rs9595908	4	chr13:32974861-33352157	1.82e-20	PDS5B	0.000702	TRUE	rs1015364;rs191924	<=0.01
rs9931407	22	chr16:67022573-67517716	4.69e-15	ATP6V0D1	0.000706	FALSE	rs13338993	<=0.01
rs651548	2	chr12:99120235-100378432	3.34e-10	ANKS1B	0.00071	FALSE	-	<=0.01
rs273504	3	chr19:18170371-18281343	3.61e-13	MAST3	0.000724	TRUE	rs273266	<=0.01
rs11792069	1	chr9:140513444-140764468	3.76e-10	EHMT1	0.000746	FALSE	rs2501559	<=0.01
rs6011457	2	chr20:61509090-61578019	6.48e-12	GID8	0.000766	FALSE	rs1054866	<=0.01
rs7730004	2	chr5:43065278-43280952	1.04e-09	ZNF131	0.000789	FALSE	-	<=0.01
rs9979651	5	chr21:33997269-34266043	2.57e-09	SYNJ1	0.00082	FALSE	-	<=0.01
rs6922214	1	chr6:69345259-70099403	1.63e-09	ADGRB3	0.000823	FALSE	-	<=0.01
rs6443750	1	chr3:180721562-181508734	4.88e-10	SOX2-OT	0.000848	FALSE	-	<=0.01
rs11128760	2	chr3:15642848-15901278	4.99e-11	ANKRD28	0.000852	TRUE	rs3817082;rs11917845	<=0.01
rs1903579	1	chr4:91048686-92523064	3.61e-13	CCSER1	0.000879	TRUE	-	<=0.01
rs6477694	2	chr9:111899167-112083244	4.57e-12	FRRS1L	0.000891	TRUE	-	<=0.01
rs316611	10	chr15:41267889-41806085	1.72e-09	NUSAP1	0.000897	FALSE	rs2305030	<=0.01
rs4077093	1	chr12:51580719-51611477	4.29e-09	POU6F1	0.000981	TRUE	rs12369067	<=0.01
rs1549293	15	chr16:30845373-31147151	4.03e-21	KAT8	0.001	FALSE	rs11865499	<=0.01
rs12033257	4	chr1:112223252-112531777	2.31e-13	INKA2	0.00105	TRUE	rs7548973;rs6537709	<=0.01
rs1431659	1	chr8:73449626-73850584	1.44e-26	KCNB2	0.00105	TRUE	-	<=0.01
rs1037587	1	chr11:11862970-11980870	7.23e-09	USP47	0.00105	TRUE	rs7925746	<=0.01
rs6442101	4	chr3:47603729-48130769	1.41e-27	SMARCC1	0.00109	FALSE	rs7638103	<0.05
rs11866815	2	chr16:333152-402673	6.47e-19	AXIN1	0.0011	TRUE	rs400037;rs7196718	<0.05
rs7550711	5	chr1:110082494-110208118	2.39e-35	GNAI3	0.00113	FALSE	rs12033376	<0.05
rs7006629	5	chr8:87226281-87573726	2.32e-12	CPNE3	0.00116	FALSE	rs1062850	<0.05
rs7965658	8	chr12:49740700-50158717	9.96e-10	MCRS1	0.00118	FALSE	rs2720295	<0.05
rs368863	1	chr5:77296349-77590579	1.11e-11	AP3B1	0.00119	FALSE	rs11746090	<0.05
rs2820311	3	chr1:201592411-201915716	1.03e-15	IPO9	0.00119	TRUE	rs12127375	<0.05
rs17207196	2	chr7:75132254-75368280	3.04e-20	HIP1	0.00123	FALSE	rs1179620	<0.05
rs10878946	3	chr12:69633317-69784576	1.51e-14	CPSF6	0.00124	TRUE	-	<0.05
rs3762396	2	chr1:19401000-19578046	8.56e-09	UBR4	0.00127	TRUE	-	<0.05
rs6720868	3	chr2:230222345-230877825	8.6e-15	TRIP12	0.00128	FALSE	rs17258921	<0.05
rs10146527	1	chr14:78708734-80330762	2.37e-14	NRXN3	0.00128	TRUE	rs12433990;rs7143137	<0.05
rs7600699	1	chr2:155554811-155714863	5.41e-09	KCNJ3	0.0013	TRUE	-	<0.05
rs4524456	1	chr4:6322305-6565327	2.77e-09	PPP2R2C	0.00141	TRUE	rs9790604	<0.05
rs17681451	1	chr3:114056941-114866118	4.13e-15	ZBTB20	0.00142	FALSE	rs17670486	<0.05
rs6494481	7	chr15:64443914-65067786	1.13e-11	ZNF609	0.00143	TRUE	rs4777602	<0.05
rs1657930	2	chr15:56922379-57591479	1.37e-12	TCF12	0.00146	TRUE	rs2414498	<0.05
rs1403846	3	chr4:118954773-119274158	8.96e-09	NDST3	0.00147	FALSE	-	<0.05
rs3826705	9	chr19:42470734-42759309	6.08e-09	GSK3A	0.00149	FALSE	-	<0.05
rs9814633	2	chr3:41236328-42003922	1.44e-12	CTNNB1	0.0015	TRUE	rs11711946	<0.05
rs785278	6	chr1:33207486-33367039	1.71e-10	HPCA	0.0015	FALSE	rs1284373	<0.05
rs8075273	15	chr17:61600695-62009714	1.15e-09	SMARCD2	0.00151	FALSE	rs7225092	<0.05
rs1045411	1	chr13:31032884-31191734	8.26e-16	HMGB1	0.00155	FALSE	rs7339026;rs7327256;rs17074757	<0.05
rs1549293	15	chr16:30845373-31147151	4.03e-21	SETD1A	0.00158	FALSE	rs9933843	<0.05
rs4515655	1	chr9:128509624-128729656	1.01e-09	PBX3	0.0016	TRUE	rs1592608	<0.05
rs316611	10	chr15:41267889-41806085	1.72e-09	RTF1	0.0016	FALSE	-	<0.05
rs7779498	4	chr7:130126046-130418888	1.47e-12	COPG2	0.0016	FALSE	rs3847101	<0.05
rs1452075	1	chr3:62384021-62861064	4.12e-15	CADPS	0.00162	FALSE	rs7635279	<0.05
rs7084454	4	chr10:21783421-22292698	1.04e-25	MLLT10	0.00167	TRUE	rs10828248	<0.05
rs6564360	1	chr16:77224819-77236302	4.86e-09	MON1B	0.00174	TRUE	rs8061864	<0.05
rs7716275	12	chr5:137223657-137772717	2.63e-12	KDM3B	0.00179	FALSE	-	<0.05
rs753010	15	chr20:29861973-30389608	1.69e-13	TPX2	0.0018	FALSE	-	<0.05
rs8075273	15	chr17:61600695-62009714	1.15e-09	MAP3K3	0.00184	TRUE	-	<0.05
rs3844598	12	chr5:140710252-141061788	4.59e-11	HDAC3	0.00187	FALSE	rs7710319	<0.05
rs6764533	5	chr3:195941093-196230639	9.61e-10	RNF168	0.00188	FALSE	rs2342309	<0.05
rs1038088	6	chr17:27916801-28562954	1.22e-14	SSH2	0.0019	FALSE	rs7223455	<0.05
rs1394	3	chr8:9413424-10286401	4.34e-97	MIR124-1HG	0.00195	FALSE	-	<0.05
rs13240600	17	chr7:98836417-99332819	2.49e-18	PDAP1	0.00196	FALSE	-	<0.05
rs7716275	12	chr5:137223657-137772717	2.63e-12	KIF20A	0.00199	FALSE	rs11242417	<0.05
rs1365466	1	chr18:34823010-35146000	2.91e-14	CELF4	0.00199	TRUE	-	<0.05
rs2163188	3	chr10:64893050-65384883	2.73e-09	JMJD1C	0.00203	FALSE	-	<0.05
rs17636031	2	chr10:126630692-126849739	2.69e-16	ZRANB1	0.00205	TRUE	rs4962411	<0.05
rs756717	1	chr16:72816784-73093597	8.43e-15	ZFHX3	0.00227	TRUE	-	<0.05
rs2491864	1	chr1:243219131-243265046	3.46e-10	RP11-261C10.3	0.00233	TRUE	-	<0.05
rs10733051	1	chr1:167190066-167396582	1.69e-09	POU2F1	0.00234	TRUE	rs4656534;rs12136782	<0.05
rs17448682	5	chr1:15817327-16061264	3.1e-10	PLEKHM2	0.00234	FALSE	rs1006147	<0.05
rs7102454	7	chr11:65590493-65659105	4.15e-11	CFL1	0.00246	FALSE	-	<0.05
rs2356865	3	chr1:50883222-51440305	6.45e-10	FAF1	0.00248	FALSE	rs12566635	<0.05
rs3826705	9	chr19:42470734-42759309	6.08e-09	GRIK5	0.00249	FALSE	-	<0.05
rs10754210	3	chr1:197008321-197447585	5.44e-12	ASPM	0.00251	FALSE	-	<0.05
rs7564679	7	chr2:203640690-204400133	3.91e-13	ICA1L	0.00258	FALSE	-	<0.05
rs6577584	4	chr1:6650784-6761984	5.03e-11	PHF13	0.00263	FALSE	rs2072948	<0.05
rs355777	2	chr3:153838792-154042286	4.8e-13	ARHGEF26	0.00264	FALSE	-	<0.05
rs3922853	1	chr2:5832799-5841516	8.96e-10	SOX11	0.00267	TRUE	-	<0.05
rs7965658	8	chr12:49740700-50158717	9.96e-10	KCNH3	0.00268	FALSE	rs11830144	<0.05
rs3826705	9	chr19:42470734-42759309	6.08e-09	ZNF574	0.00271	FALSE	-	<0.05
rs17608150	5	chr12:109826524-110035067	4.62e-09	KCTD10	0.00279	FALSE	rs6663	<0.05
rs2012927	1	chr18:63417488-63552376	2.37e-09	CDH7	0.00283	TRUE	-	<0.05
rs7601895	2	chr2:54950636-55339757	4.12e-16	RTN4	0.00285	TRUE	rs10189379;rs2588512;rs7584354;rs6717482	<0.05
rs10878946	3	chr12:69633317-69784576	1.51e-14	YEATS4	0.00289	FALSE	rs11177644	<0.05
rs262956	2	chr3:183415606-183543382	8.33e-09	YEATS2	0.00295	FALSE	-	<0.05
rs733594	1	chr8:85095022-85834079	4.69e-14	RALYL	0.00304	TRUE	-	<0.05
rs9349239	2	chr6:42531800-42690312	2.85e-09	UBR2	0.00305	FALSE	rs375435	<0.05
rs7102454	7	chr11:65590493-65659105	4.15e-11	SNX32	0.0031	TRUE	-	<0.05
rs10832778	4	chr11:17229700-17498449	2.79e-11	KCNJ11	0.00312	TRUE	-	<0.05
rs2282231	4	chr1:39546988-40011859	3.82e-10	MACF1	0.00327	FALSE	-	<0.05
rs12964689	2	chr18:21083462-21166451	1.88e-38	RMC1	0.00351	TRUE	rs1788825	<0.05
rs555267	1	chr18:40847859-40857615	1.13e-09	SYT4	0.00358	TRUE	-	<0.05
rs13240600	17	chr7:98836417-99332819	2.49e-18	BUD31	0.00359	FALSE	rs2301889	<0.05
rs6442101	4	chr3:47603729-48130769	1.41e-27	DHX30	0.00362	FALSE	-	<0.05
rs316611	10	chr15:41267889-41806085	1.72e-09	INO80	0.00382	FALSE	-	<0.05
rs930295	1	chr2:50145643-51259674	5.47e-12	NRXN1	0.00404	FALSE	-	<0.05
rs7692088	2	chr4:10441498-10686489	6.31e-09	ZNF518B	0.00411	TRUE	rs11722849	<0.05
rs1549293	15	chr16:30845373-31147151	4.03e-21	STX1B	0.00419	FALSE	-	<0.05
rs7968230	4	chr12:133200345-133485772	4.7e-11	POLE	0.00431	FALSE	rs11147005	<0.05
rs967605	3	chr1:23337327-23504301	3.68e-13	KDM1A	0.00443	TRUE	-	<0.05
rs6442101	4	chr3:47603729-48130769	1.41e-27	CSPG5	0.00471	FALSE	-	<0.05
rs9931407	22	chr16:67022573-67517716	4.69e-15	CBFB	0.00473	FALSE	-	<0.05
rs2781668	3	chr6:131894284-132068553	9.75e-17	MED23	0.00481	FALSE	rs2246012;rs2246012	<0.05
rs9927848	1	chr16:23847322-24231932	8.43e-11	PRKCB	0.00484	TRUE	rs7195648;rs7195728;rs195997;rs271007	<0.05
rs10971712	4	chr9:33750515-34127397	7.29e-11	UBAP2	0.00485	FALSE	-	<0.05
rs7133378	3	chr12:124247042-124499974	4.62e-09	ZNF664	0.00525	TRUE	-	<0.05
rs7607369	10	chr2:219283815-219680016	7.68e-12	CNOT9	0.00532	FALSE	rs6720403	<0.05
rs7531118	1	chr1:71868625-72748417	5.13e-35	NEGR1	0.00539	TRUE	-	<0.05
rs12033257	4	chr1:112223252-112531777	2.31e-13	KCND3	0.00551	FALSE	rs1348469	<0.05
rs11642001	7	chr16:71599563-71962913	8.7e-16	ATXN1L	0.00554	FALSE	-	<0.05
rs1650586	1	chr5:157600609-157603430	7.32e-10	CTC-436K13.5	0.00559	TRUE	-	<0.05
rs4076358	2	chr8:144873090-144952632	1.57e-09	SCRIB	0.00559	TRUE	rs4875054	<0.05
rs895330	2	chr19:4007748-4066816	7.79e-18	ZBTB7A	0.00561	TRUE	-	<0.05
rs10971712	4	chr9:33750515-34127397	7.29e-11	DCAF12	0.00573	FALSE	rs10758240	<0.05
rs2534760	1	chr16:6069095-7763340	4.32e-12	RBFOX1	0.00577	TRUE	rs9673471;rs13331702	<0.05
rs7209235	4	chr17:73754018-73840798	5.35e-10	H3-3B	0.00606	FALSE	rs7209235	<0.05
rs6138482	4	chr20:24986868-25207365	8.77e-19	ENTPD6	0.00609	FALSE	-	<0.05
rs6921533	1	chr6:73331520-73908574	3.09e-11	KCNQ5	0.0061	FALSE	-	<0.05
rs7313924	1	chr12:89813495-89919801	4.58e-10	POC1B	0.00625	TRUE	rs7299091;rs11105298;rs2230283;rs17016643	<0.05
rs3800649	1	chr7:137073563-137531838	7.08e-09	DGKI	0.00627	TRUE	rs2278102	<0.05
rs9979651	5	chr21:33997269-34266043	2.57e-09	PAXBP1	0.00628	FALSE	rs8133543	<0.05
rs17608150	5	chr12:109826524-110035067	4.62e-09	UBE3B	0.00633	FALSE	rs2241209	<0.05
rs9816226	2	chr3:185764097-186080026	2.08e-18	ETV5	0.00635	TRUE	-	<0.05
rs2733287	2	chr12:41582250-41968392	5.4e-21	PDZRN4	0.00649	FALSE	-	<0.05
rs17522122	1	chr14:32798479-33300567	6.83e-22	AKAP6	0.00654	FALSE	rs4981163	<0.05
rs12422552	1	chr12:14518610-14651697	1.79e-12	ATF7IP	0.00654	TRUE	rs11055946	<0.05
rs7716275	12	chr5:137223657-137772717	2.63e-12	BRD8	0.00694	FALSE	rs10515500	<0.05
rs17525725	1	chr5:166711804-167691162	8.82e-09	TENM2	0.007	FALSE	rs2243779;rs888913	<0.05
rs10511093;rs1375561	1	chr3:85008132-86117944	3.63e-11	CADM2	0.00702	TRUE	rs9811546;rs4507269;rs10454775	<0.05
rs775731	1	chr3:75955846-77699115	3.05e-10	ROBO2	0.00714	TRUE	-	<0.05
rs7716275	12	chr5:137223657-137772717	2.63e-12	FAM53C	0.00733	FALSE	rs10900851	<0.05
rs10779751	6	chr1:11114641-11356106	9.27e-15	EXOSC10	0.00744	FALSE	rs2791655	<0.05
rs919433	12	chr2:197831741-199437305	1.36e-11	MOB4	0.00746	FALSE	-	<0.05
rs316611	10	chr15:41267889-41806085	1.72e-09	OIP5	0.00772	FALSE	-	<0.05
rs217671	1	chr14:62453803-62568431	4.58e-11	SYT16	0.00809	TRUE	-	<0.05
rs1075901	8	chr17:15848231-16256813	2.09e-15	TTC19	0.00818	FALSE	rs2301652	<0.05
rs7844647	1	chr8:33448856-33457624	3.38e-12	DUSP26	0.00836	TRUE	-	<0.05
rs329277	2	chr7:34961081-35077883	6.33e-09	DPY19L1	0.00847	TRUE	-	<0.05
rs7181610	2	chr15:35509546-36151202	4.16e-09	DPH6	0.00847	TRUE	rs2339830;rs12592131	<0.05
rs1814170	1	chr7:138728266-138794465	1.05e-12	ZC3HAV1	0.00849	TRUE	rs2297238;rs10500130;rs12666903	<0.05
rs4516268	1	chr17:1837978-1928178	6.88e-19	RTN4RL1	0.0085	FALSE	-	<0.05
rs4986044	1	chr17:21279699-21320404	5.61e-23	KCNJ12	0.00865	TRUE	-	<0.05
rs10131890	1	chr14:97263641-97398059	1.56e-10	VRK1	0.00868	TRUE	-	<0.05
rs10920678	1	chr1:190066792-190446759	1.35e-19	BRINP3	0.00926	TRUE	-	<0.05
rs17806379	1	chr20:50668202-50820847	2.15e-27	ZFP64	0.00927	TRUE	-	<0.05
rs1205106	1	chr14:72315323-73030654	8.02e-09	RGS6	0.00936	TRUE	rs8008967	<0.05
rs17391694	9	chr1:77747736-78604133	4.69e-29	FUBP1	0.00948	FALSE	-	<0.05
rs895330	2	chr19:4007748-4066816	7.79e-18	PIAS4	0.00965	FALSE	rs10402864	<0.05
rs13209753	6	chr6:86096937-86880736	1.54e-09	SYNCRIP	0.00992	TRUE	rs9351064	<0.05
rs10865858	1	chr3:33839844-33911194	1.97e-09	PDCD6IP	0.00997	TRUE	rs9853874	<0.05
rs1285245	1	chr17:77765931-77775482	4.19e-11	CBX8	0.01	FALSE	-	<0.05
rs8070454	4	chr17:38137050-38250120	9.87e-09	PSMD3	0.01	FALSE	rs8080546	<0.05
rs1927790	1	chr13:96743093-97485671	2.15e-14	HS6ST3	0.01	TRUE	-	<0.05
rs7965658	8	chr12:49740700-50158717	9.96e-10	FMNL3	0.01	FALSE	rs11169109	<0.05
rs2875762	1	chr6:124125286-125146803	1.37e-09	NKAIN2	0.01	FALSE	-	<0.05
rs17636031	2	chr10:126630692-126849739	2.69e-16	CTBP2	0.01	FALSE	rs744451	<0.05
rs9931407	22	chr16:67022573-67517716	4.69e-15	PLEKHG4	0.01	FALSE	-	<0.05
rs7607351	4	chr2:69546905-69901481	1.24e-12	GFPT1	0.01	TRUE	rs5017686;rs6724567	<0.05
rs9362662	2	chr6:90142889-90348472	1.85e-09	ANKRD6	0.01	FALSE	rs854917	<0.05
rs4284600	2	chr15:30875128-32464722	7.16e-09	OTUD7A	0.01	FALSE	rs7164892	<0.05

## Sheet: Table S8
Table S8. Genes prioritized by PoPS.
Lead BMI-associated SBP	Chr	Position (GRCh38)	Gene	PoPS score
rs1000096	4	38691214	SMIM14	0.206798
rs1000940	17	5379957	PSMB6	0.508985
rs1003081	11	119043282	KMT2A	1.00136
rs10066835	5	151874736	GLRA1	0.284426
rs10118701	9	100299084	INVS	0.289915
rs10131890	14	96792415	PAPOLA	0.307126
rs10132280	14	25458973	NOVA1	0.735436
rs10182181	2	24927427	DNMT3A	0.846382
rs10211055	2	228152201	SPHKAP	0.125693
rs10269783	7	49576607	VWC2	0.139736
rs1035010	7	70133342	AUTS2	0.64553
rs1037587	11	11775180	USP47	0.323043
rs1038088	17	29747545	TRAF4	0.536909
rs1045411	13	30459095	MTUS2	0.615916
rs10460960	3	42267243	NKTR	0.645567
rs1048365	7	101161149	GNB2	0.936768
rs1048932	11	115174130	ZBTB16	0.640487
rs10497807	2	197720363	SF3B1	0.25414
rs10510321	3	5967405	GRM7	0.658819
rs10733051	1	167311117	POU2F1	1.02042
rs10744146	12	17059947	LMO3	0.200484
rs10745785	12	97192479	CDK17	0.15533
rs10754210	1	197042981	LHX9	0.169909
rs1075901	17	16040596	NCOR1	1.0881
rs10772055	12	33226505	BICD1	0.676108
rs10779751	1	11224279	MTOR	1.0699
rs10797115	9	89576341	GADD45G	0.329549
rs10818938	9	124286958	PSMB7	0.888834
rs10830452	11	90233034	CHORDC1	0.248228
rs10832778	11	17372526	KCNC1	0.487996
rs10838122	11	43529866	C11orf96	0.749359
rs10840606	11	2213460	INS	0.642505
rs10842240	12	23907141	SOX5	0.321754
rs10865858	3	34659221	CLASP2	0.636235
rs10867256	9	78752475	GNAQ	1.11859
rs10876418	12	39035000	KIF21A	0.577615
rs10878946	12	69248535	MDM2	0.902835
rs10886017	10	116913020	GFRA1	0.608987
rs10915840	1	225480822	ENAH	0.660332
rs10923724	1	119004219	WARS2	0.0836159
rs10929925	2	6015425	SOX11	0.775604
rs10930641	2	174135983	CHN1	0.645849
rs10938397	4	45180510	KCTD8	0.313024
rs10955841	8	117934302	EXT1	0.561359
rs10962549	9	16719447	SH3GL2	0.514545
rs10971712	9	33820940	UBE2R2	0.503441
rs10989568	9	101634022	RNF20	0.297049
rs1106908	17	36586165	AP2B1	0.768443
rs11075489	16	62769937	CDH8	0.299375
rs11115176	12	82072018	PPFIA2	0.877317
rs11118308	1	219460527	EPRS1	0.285248
rs11128760	3	15831900	NR2C2	0.385187
rs11150911	18	75786573	TSHZ1	0.602286
rs11208662	1	65521481	LEPR	0.48288
rs11251352	10	2543600	ADARB2	0.647678
rs11259933	15	83911404	HOMER2	0.453523
rs11496125	7	103777110	PSMC2	0.649532
rs1158103	1	100558814	TRMT13	0.153436
rs11583122	1	37587857	GRIK3	0.567549
rs11600990	11	64315335	BAD	1.01518
rs11611246	12	830314	ERC1	0.629951
rs11611496	12	108020051	CORO1C	0.287077
rs11629783	15	66449049	SMAD3	0.682601
rs11635675	15	63501039	HERC1	0.660427
rs11642001	16	71865683	ZFHX3	0.670262
rs11659764	18	55668281	TCF7L2	0.86305
rs11672660	19	45676926	FOSB	0.867241
rs11736228	4	146455653	ZNF827	0.71927
rs11753081	6	20705359	SOX4	1.48253
rs11773362	7	147971088	CNTNAP2	1.10639
rs1178060	6	50946630	TFAP2B	0.360793
rs11781222	8	23532058	RHOBTB2	0.765397
rs11790280	9	14651285	PSIP1	0.756729
rs11792069	9	137751669	GRIN1	0.81415
rs11866815	16	337867	UBE2I	0.99091
rs11889536	2	219298821	DNAJB2	0.686124
rs11915371	3	70490408	FOXP1	0.858943
rs11945861	4	64835147	EPHA5	1.04088
rs12033257	1	111775862	KCND3	0.713522
rs12035149	1	107342396	VAV3	0.352653
rs12035349	1	77091654	FUBP1	0.509644
rs12042908	1	74532078	TNNI3K	0.0765134
rs12044597	1	1777362	DVL1	0.824949
rs1205106	14	71802951	DPF3	0.551345
rs12098284	10	74287706	PPP3CB	0.671681
rs12101393	15	92027691	CHD2	0.690752
rs12147845	14	100678259	EVL	0.363611
rs1218822	13	27437826	PAN3	0.377227
rs12189178	5	51618892	ISL1	0.801936
rs12207241	6	60674329	DST	0.622978
rs1229057	7	39014938	CDK13	0.541635
rs12411886	10	102925542	LDB1	0.933985
rs1241986	18	6873955	PTPRM	0.267048
rs12422552	12	14260997	GRIN2B	0.524882
rs12429545	13	53528071	PCDH8	0.177781
rs12439798	15	46292589	SEMA6D	0.100816
rs12443621	16	52514125	CHD9	0.464899
rs12446632	16	19924067	SMG1	0.341235
rs12448257	16	3549655	CREBBP	1.51217
rs12448738	16	56455431	GNAO1	1.26484
rs12488237	3	56080833	ERC2	0.718697
rs12514473	5	81522820	SSBP2	0.869597
rs12575252	11	8672526	DENND5A	0.351559
rs12587412	14	46803220	MDGA2	0.603487
rs12593036	15	80766311	ARNT2	0.273379
rs12595158	15	62023836	RORA	0.729133
rs12595749	15	79140017	PSMA4	0.441506
rs12602912	17	67873957	BPTF	0.849461
rs12609744	19	12883326	CACNA1A	1.36859
rs12615778	2	101820276	MAP4K4	0.632121
rs12675063	8	131866800	ADCY8	0.761865
rs12680842	8	94570378	CIBAR1	0.235498
rs12694021	2	205219648	NRP2	0.521299
rs12713433	2	61080847	BCL11A	0.821539
rs12776880	10	19487899	CACNB2	0.76769
rs12885454	14	29267632	FOXG1	0.148176
rs12888545	14	87841700	KCNK10	0.536759
rs12939549	17	80637924	RBFOX3	0.8178
rs12964689	18	23537034	NPC1	0.159336
rs13021737	2	632348	ACP1	0.0330373
rs13072095	3	193921834	HES1	0.537076
rs13085472	3	171412070	TNIK	0.535504
rs13107325	4	102267552	PPP3CA	1.43356
rs13110266	4	161208692	FSTL5	0.346631
rs13163306	5	137236270	BRD8	0.333872
rs13174863	5	139701160	CXXC5	0.822424
rs13191362	6	162612318	PRKN	0.840943
rs13201877	6	137354404	ARFGEF3	0.106778
rs13203153	6	96926974	FUT9	0.301587
rs1320903	3	132039233	CPNE4	0.400046
rs13209753	6	85644724	SNX14	0.210908
rs13209968	6	125768139	NKAIN2	0.549864
rs13227433	7	74680386	STX1A	0.606693
rs13227658	7	113713199	FOXP2	0.519849
rs1323068	4	20261435	KCNIP4	0.571815
rs13240600	7	99466843	NPTX2	0.572426
rs1324110	6	93203482	EPHA7	0.37838
rs13247665	7	93602745	CASD1	0.205589
rs13290794	9	37183631	PAX5	0.467142
rs13329567	15	67812029	SMAD3	0.682601
rs13417156	2	62621184	EHBP1	0.418616
rs13432055	2	56376850	CCDC88A	0.767234
rs1345148	4	30841911	PCDH7	0.412965
rs1362910	8	30998948	NRG1	0.563677
rs1371108	2	81589127	CTNNA2	1.22813
rs1375561	3	85609080	CADM2	0.871461
rs1403846	4	118180568	NDST3	0.311679
rs1405348	8	76315987	ZFHX4	0.610562
rs1412235	9	28410998	LINGO2	0.545399
rs1431659	8	72526835	KCNB2	0.775559
rs1436343	3	104887286	CBLB	0.286208
rs1451533	2	104849547	NCK2	0.394803
rs1452075	3	62495388	CADPS	1.07114
rs1452134	11	86422374	MPP2	0.974371
rs1454148	3	176623400	TBL1XR1	0.561173
rs1455137	4	145065516	ZNF827	0.71927
rs1477887	4	18513204	MED28	0.181034
rs1498139	18	53951656	DCC	1.03669
rs1503139	6	54859607	HMGCLL1	0.171668
rs150353	15	89384958	POLG	0.221272
rs1522569	4	170711486	CLCN3	0.382009
rs1549293	16	31130672	FBRS	0.396841
rs1554193	3	8097114	SRGAP3	0.843494
rs156151	6	104351132	HACE1	0.252417
rs159032	5	94870497	SKIC3	0.255117
rs1657930	15	56828791	TCF12	0.445487
rs1658820	8	4431055	CSMD1	0.766242
rs1668633	13	77797755	MYCBP2	0.84744
rs16828086	2	150342476	RND3	0.0125621
rs16851483	3	141556594	ZBTB38	0.463127
rs16906845	8	137202985	FAM135B	0.217634
rs16907751	8	80463222	STMN2	0.35099
rs16932761	8	66290552	PDE7A	0.526226
rs16966801	17	41417461	STAT3	0.830441
rs1700137	8	88449380	MMP16	0.350686
rs17014375	1	209370215	SYT14	0.451682
rs17035438	2	46651477	PRKCE	0.999531
rs17056301	5	158844672	EBF1	0.819887
rs17105272	14	77063440	IRF2BPL	0.345458
rs17203016	2	207390794	CREB1	1.04432
rs17207196	7	75471799	POR	0.807109
rs17351791	9	80648174	TLE1	0.676758
rs17391694	1	78157942	FUBP1	0.509644
rs17522122	14	32833676	AKAP6	0.928853
rs17636031	10	124905509	CTBP2	0.53062
rs17681451	3	114680449	ZBTB20	0.661722
rs17681708	17	9889555	GAS7	0.191234
rs17724992	19	18344015	JUND	0.858671
rs17757975	6	38246374	BTBD9	0.585607
rs17806379	20	52490751	ATP9A	0.295547
rs1782507	11	30222321	MPPED2	0.325049
rs1787267	18	78982544	ATP9B	0.407861
rs1814170	7	139109403	UBN2	0.701464
rs1819844	12	67811824	MDM2	0.902835
rs1853639	6	86897124	ZNF292	0.607818
rs1865341	9	8845911	PTPRD	1.00388
rs1884389	20	1429938	PSMF1	0.795347
rs1884897	20	6632185	CHGB	0.485264
rs1899689	7	122324295	PTPRZ1	0.668813
rs1903579	4	90332805	SNCA	0.852828
rs1927790	13	96269937	DZIP1	0.356094
rs1928295	9	117616205	ASTN2	0.542856
rs1937684	10	51920325	PRKG1	0.191238
rs1941697	18	33671312	NOL4	0.666243
rs1951455	14	91045995	CALM1	0.53658
rs1956151	14	39631856	PNN	0.646195
rs1973993	1	96478438	PTBP2	0.526486
rs2033529	6	40380914	LRFN2	0.289944
rs2047632	3	37111940	CTDSPL	0.393081
rs208015	17	48174984	NPEPPS	0.606354
rs2080454	16	49028679	ZNF423	0.45136
rs2100814	8	28260613	FZD3	0.546306
rs2124499	3	123374694	ADCY5	1.08158
rs2143253	20	43358752	TOX2	0.514068
rs2154297	1	80326023	ADGRL2	0.0915247
rs215632	7	32328912	PDE1C	0.403706
rs2163188	10	63554951	JMJD1C	0.622484
rs2170382	8	73777053	KCNB2	0.775559
rs2174307	9	71176933	SMC5	0.322491
rs217671	14	61893746	HIF1A	0.560019
rs2185027	6	153060487	ESR1	0.841431
rs2190788	5	145104698	KCTD16	0.11876
rs2192158	4	54639193	CLOCK	0.585393
rs2228213	6	12124622	PHACTR1	1.24056
rs2229616	18	60372043	MC4R	0.33681
rs223051	11	32109757	PAX6	1.16617
rs2230590	3	49898669	CACNA2D2	0.850663
rs2240108	12	47786725	ADCY6	0.885627
rs2275426	1	46021880	MAST2	0.65856
rs2282231	1	39103899	MACF1	0.7206
rs2283093	7	127081177	GRM8	0.419417
rs2293605	3	184326645	PSMD2	0.851564
rs2307022	16	68348075	CTCF	0.568687
rs2307111	5	75707853	SV2C	0.304487
rs2356865	1	50370662	FAF1	0.60533
rs2357760	6	119892734	FAM184A	0.434083
rs2365389	3	61250788	FHIT	0.354449
rs2412107	14	64959498	AKAP5	0.508632
rs2425857	20	46285495	ZMYND8	0.731745
rs2429150	12	2043489	CACNA1C	0.69378
rs2440885	11	70717181	SHANK2	0.402417
rs2479958	13	111331897	ARHGEF7	0.646552
rs248139	5	167925778	TENM2	0.568037
rs2481665	1	62129005	DOCK7	0.452123
rs2516739	16	2047157	UBE2I	0.99091
rs2534760	16	6459008	RBFOX1	0.487932
rs2543132	8	15678802	SGCZ	0.181323
rs25832	5	66879854	SREK1	0.416762
rs2605603	11	93487939	FAT3	1.07713
rs2611742	5	96520797	PCSK1	0.936314
rs2619976	17	73758406	RAB37	0.290409
rs2631681	10	91273186	TNKS2	0.598079
rs2721965	8	115649811	TRPS1	0.221661
rs2731222	12	90201606	ATP2B1	0.511128
rs2733287	12	41487107	CNTN1	0.863237
rs273697	18	25598784	KCTD1	0.472073
rs2768950	4	49062470	FRYL	0.400752
rs2781668	6	131576138	MED23	0.313662
rs2814992	6	34649367	HMGA1	0.523133
rs2820311	1	201872348	PPP1R12B	0.771542
rs2836961	21	39255094	DSCAM	0.423739
rs2838006	21	41281640	DSCAM	0.423739
rs284227	1	81913762	ADGRL2	0.0915247
rs2842385	6	19078043	ID4	0.414388
rs2875762	6	124603886	NKAIN2	0.549864
rs2890652	2	142202362	LRP1B	0.58273
rs2902021	2	67598553	CNRIP1	0.390483
rs29938	19	33820576	GPI	0.550879
rs3134353	8	100935225	YWHAZ	1.05031
rs316611	15	41459480	RTF1	0.661759
rs326889	4	111792280	FAM241A	0.0522345
rs329124	5	134529762	DDX46	0.591259
rs329277	7	35041319	BMPER	0.247127
rs329651	11	133897727	B3GAT1	0.426191
rs331949	4	142742053	INPP4B	0.472902
rs355777	3	154317161	DHX36	0.463227
rs368863	5	78077028	PDE8B	0.327224
rs3736485	15	51456413	MYO5A	0.752179
rs3739733	9	86282976	AGTPBP1	0.534556
rs3753549	1	243559590	AKT3	0.733649
rs3762396	1	19183900	UBR4	0.364065
rs3781099	10	27029847	ANKRD26	0.501318
rs3800229	6	108675760	FOXO3	0.710576
rs3800649	7	137739763	DGKI	0.558911
rs3803286	14	102780133	HSP90AA1	0.683114
rs3810291	19	47065746	ARHGAP35	0.592303
rs3826705	19	42133080	GSK3A	0.851003
rs3844598	5	141612668	HDAC3	0.778264
rs3849570	3	81742961	GBE1	0.0693357
rs3850422	14	99205451	EVL	0.363611
rs3851083	10	33573799	NRP1	0.52967
rs3887080	12	121224163	MLXIP	0.714497
rs3902840	9	126656746	PBX3	0.900004
rs3902951	14	69323038	SLC8A3	0.485621
rs3915844	3	9473172	SRGAP3	0.843494
rs39654	3	173377333	NLGN1	0.489512
rs40067	5	108103311	EFNA5	0.995905
rs40245	7	21430918	SP4	0.283886
rs403656	15	76463165	SCAPER	0.496454
rs4076358	8	143828069	HSF1	0.649131
rs4077093	12	51199833	NR4A1	1.15568
rs4148155	4	88133515	NAP1L5	0.429517
rs419261	6	33586370	BRD2	0.75725
rs427943	21	45150981	PFKL	0.582487
rs4284600	15	31551325	KLF13	0.491062
rs4303732	2	100213578	AFF3	0.864864
rs4307239	7	24314681	TRA2A	0.543112
rs4366093	8	20782300	GFRA2	0.193321
[truncated: 205 more rows]

## Sheet: Table S9
Table S9. Ranking of genes prioritized by any of the eight prioritization methods, weight by their confidence score.
[truncated: 2,786 more rows]

[truncated: 2 more sheets: Table S10, Table S11]
